# Supplementary material for: Accurate and sensitive mutational signature analysis with MuSiCal
Source: Nat Genet. 2024 Feb 15;56(3):541–52. doi: 10.1038/s41588-024-01659-0 (PMC10937379; doi:10.1038/s41588-024-01659-0)
Supplement: Supplementary file 5 — Supplementary Tables 1–4. [file 41588_2024_1659_MOESM5_ESM.xlsx]

## Sheet: Information
Supplementary Table 1: Catalog of ID signatures.
Supplementary Table 2: Catalog of SBS signatures.
Supplementary Table 3: Assignment (exposure) of ID signatures in PCAWG samples. The tumor type and MMRP/MMRD/POLE category of each sample is also annotated.
Supplementary Table 4: Assignment (exposure) of SBS signatures in PCAWG samples. The tumor type and MMRP/MMRD/POLE category of each sample is also annotated.

## Sheet: Supplementary_Table_1
Type	ID1	ID2	ID3	ID4	ID5	ID6	ID7	ID8	ID9	ID10	ID11a	ID11b	ID12	ID13	ID14	ID17	ID18	ID19	ID20	ID21	ID22	ID23	ID24	ID25	ID26
DEL.C.1.1	1.19322e-07	0.00510723	0.117779	1.21149e-07	0.033809	0.03011	5.89072e-06	0.00392866	0.630432	1.22359e-07	0.00240507	0.00180786	0.0237091	0.0655484	0.00218177	0.00290441	0.0540747	1.20669e-07	0.00334456	0.000843087	0.0255597	0.0601048	0.0336849	0.0896554	0.0016124
DEL.C.1.2	0.00184205	1.19389e-07	0.278683	0.000560793	0.0365302	5.92149e-06	1.21356e-07	0.0139456	0.0847815	0.0322256	0.000447031	0.000415118	0.016062	0.0175365	1.22869e-07	0.000820446	0.0225641	0.00647618	1.22434e-07	1.22874e-07	2.1716e-07	1.22787e-07	1.22039e-07	0.00164379	0.00394028
DEL.C.1.3	1.19322e-07	1.19389e-07	0.228415	1.21149e-07	0.0338416	0.00338031	0.00643841	1.60129e-05	1.19548e-07	1.22359e-07	0.000341788	0.000383369	1.21794e-07	0.00512022	0.000217824	1.22425e-07	0.00257915	0.00318226	1.22434e-07	0.000137684	0.0420383	0.00517891	1.22039e-07	0.00174684	0.00583204
DEL.C.1.4	0.00229081	0.000590158	0.0872011	0.00019004	0.0158072	1.20647e-07	0.0393779	0.00718987	0.0165522	0.00725178	1.23656e-07	0.00304084	1.21794e-07	0.00535052	0.000292705	0.00314082	0.00299107	1.31724e-05	7.99812e-05	6.17038e-05	0.00499703	1.22787e-07	0.000137372	0.0040662	0.00951394
DEL.C.1.5	1.19322e-07	0.00164598	0.0587158	0.00268118	0.00395376	0.00021138	0.117487	0.000642852	0.00155587	0.000196425	1.23656e-07	0.00120049	1.21794e-07	0.004346	0.00229875	0.00419123	0.00603937	1.20669e-07	0.0157102	0.00757791	1.20419e-07	0.017272	1.22039e-07	0.00161002	0.0118321
DEL.C.1.6+	7.82661e-05	0.0133667	0.0282495	0.00485704	1.19267e-07	0.000373973	0.230338	1.21116e-07	1.19548e-07	1.22359e-07	0.000513446	3.05598e-05	0.0175394	0.000843056	0.00318717	1.22425e-07	0.00195162	0.00915525	0.0280002	0.0224716	1.20419e-07	0.000642978	0.00760627	0.000761881	0.00349016
DEL.T.1.1	0.00205628	0.0103315	0.0343924	0.00103791	0.111672	0.00981249	1.21356e-07	0.00125372	0.0883114	0.018748	0.00130772	0.000957979	0.0250619	0.0536988	0.00265598	1.22425e-07	0.134083	0.0428248	1.22434e-07	0.00767967	0.046064	0.00504998	0.00843639	0.0842532	0
DEL.T.1.2	1.19322e-07	0.00435377	0.0356468	0.00304499	0.119582	1.20647e-07	0.00159345	0.00212861	0.00134587	1.22359e-07	0.000500546	0.00100323	0.0012802	0.498224	0.0132587	0.0493449	0.148437	1.20669e-07	0.00112561	1.22874e-07	1.20419e-07	0.00189271	1.22039e-07	0.0167622	0.00590351
DEL.T.1.3	1.19322e-07	0.00112048	0.0054226	0.000218825	0.135403	0.00643247	0.000224625	0.000659637	0.0201723	0.0405677	0.000548307	0.00283753	0.00654274	0.0237778	0.00265283	0.00153398	0.0857513	0.0002754	1.22434e-07	0.000185129	0.0248546	0.0202842	1.22039e-07	0.0126434	0.0804298
DEL.T.1.4	0.00158558	0.00230007	0.000505884	1.21149e-07	0.105335	0.0058335	0.00150413	0.0115175	0.00904275	1.22359e-07	0.000918842	0.00285874	0.0176514	0.062781	0.0180452	0.0102762	0.125757	0.00718314	0.00144167	0.0163692	0.0146893	1.22787e-07	1.22039e-07	0.00699649	0.240622
DEL.T.1.5	0.0010619	0.0313424	1.19312e-07	0.00198511	0.0596833	0.00210469	0.0813808	1.21116e-07	0.0196599	0.0258898	0.00279458	0.00100414	0.0203969	0.0230044	0.0105258	0.000123107	0.0819876	1.20669e-07	0.0510211	0.00143323	8.16781e-05	0.00743738	0.00435265	0.00856231	0.402659
DEL.T.1.6+	0.00959895	0.805708	0.0106504	0.0214268	0.0205647	1.20647e-07	0.136866	1.21116e-07	0.0239617	0.0738696	0.0138003	0.010989	1.21794e-07	0.00607957	0.0691916	1.22425e-07	0.0963802	1.20669e-07	1.22434e-07	0.0245722	1.20419e-07	1.22787e-07	1.22039e-07	0.035922	0.0800827
INS.C.1.0	1.19322e-07	1.19389e-07	1.19312e-07	1.21149e-07	1.19267e-07	1.20647e-07	1.21356e-07	1.21116e-07	1.19548e-07	1.22359e-07	0.000547823	0.00491779	1.21794e-07	0.00285043	0.526922	1.22425e-07	1.20058e-07	1.20669e-07	1.22434e-07	1.22874e-07	1.20419e-07	1.22787e-07	1.22039e-07	0.170388	1.18838e-07
INS.C.1.1	1.19322e-07	1.19389e-07	1.19312e-07	0.000582668	0.00147734	0.000275858	2.68629e-05	0.00170715	0.00835551	0.000525048	0.210475	0.0496992	1.21794e-07	0.00165226	0.0164063	1.22425e-07	0.00578989	0.000981144	0.000487407	1.22874e-07	1.20419e-07	0.00338342	1.22039e-07	0.00708155	0.000204499
INS.C.1.2	1.19322e-07	1.19389e-07	1.19312e-07	2.07116e-05	0.0033878	1.20647e-07	0.000179641	0.00129031	0.00283534	1.22359e-07	0.109607	0.0427925	0.00125872	0.00082125	1.22869e-07	0.0162499	0.00104901	7.38718e-05	1.22434e-07	6.24056e-05	0.00119623	1.22787e-07	0.000232101	0.00110252	0.000279612
INS.C.1.3	1.19322e-07	1.19389e-07	0.00551228	0.000218769	0.000541762	7.13311e-05	0.00160284	2.09036e-07	1.19548e-07	2.33918e-05	0.0409115	0.0209121	1.21794e-07	0.000375555	0.00120323	0.00349182	0.000582745	1.20669e-07	0.018669	0.000623217	0.00146673	0.00701812	0.000184306	0.00266984	0.001349
INS.C.1.4	1.19322e-07	0.00185539	0.00686774	5.42331e-05	1.90434e-05	0.0002534	0.0095857	2.19472e-05	0.000147391	0.00137607	0.0143511	0.00428425	1.21794e-07	0.000148578	0.00208426	0.00429812	0.00398151	1.20669e-07	0.0546899	0.0144625	1.20419e-07	1.22787e-07	0.00294549	0.00462513	0.0035138
INS.C.1.5+	1.19322e-07	1.19389e-07	1.19312e-07	1.21149e-07	0.000225161	1.20647e-07	0.00143762	1.21116e-07	1.19548e-07	1.22359e-07	0.00450959	0.00678261	1.21794e-07	0.000706981	1.22869e-07	1.22425e-07	0.00167814	1.20669e-07	0.425824	0.019426	1.20419e-07	1.22787e-07	1.22039e-07	0.00297092	0.0083592
INS.T.1.0	0.00012438	0.00121807	0.020582	1.21149e-07	0.00305794	1.20647e-07	0.000129651	1.21116e-07	0.0295481	1.22359e-07	0.000545563	0.0154027	1.21794e-07	0.041137	0.0201869	1.22425e-07	0.00674682	1.20669e-07	0.00168728	0.000203593	1.20419e-07	0.00829744	1.22039e-07	0.173714	0.00504097
INS.T.1.1	1.19322e-07	1.19389e-07	0.003098	1.21149e-07	0.00410447	1.20647e-07	1.21356e-07	6.60342e-05	0.0116221	1.22359e-07	0.233648	0.290917	1.21794e-07	0.00474885	0.00686239	0.0029008	0.00456516	0.00205568	1.22434e-07	1.22874e-07	1.20419e-07	0.0167486	1.22039e-07	0.0265794	0.00202211
INS.T.1.2	1.19322e-07	0.000197333	1.19312e-07	1.21149e-07	0.0295924	1.20647e-07	0.0191902	1.21116e-07	1.19548e-07	1.22359e-07	0.142075	0.141827	0.000142974	0.00305417	0.00108713	1.22425e-07	0.0106102	1.20669e-07	1.22434e-07	0.00312181	0.000151286	1.22787e-07	1.22039e-07	0.00434713	0.00706329
INS.T.1.3	0.00267531	1.33759e-05	0.00741013	0.00360371	0.0148726	0.000442945	0.00609934	1.21116e-07	1.19548e-07	0.00742087	0.0938201	0.112382	0.00115596	0.00927186	0.000428987	0.000551248	0.00336399	0.000635354	0.0257453	0.00107719	1.20419e-07	1.22787e-07	1.22039e-07	0.00647307	0.0110077
INS.T.1.4	0.0116865	0.00439087	0.0010804	0.000171118	0.00931099	1.20647e-07	0.00294471	1.21116e-07	1.19548e-07	1.22359e-07	0.0507514	0.0486309	1.21794e-07	0.0120986	0.00393374	1.22425e-07	0.00915196	1.20669e-07	0.0759106	0.00209259	1.20419e-07	1.22787e-07	1.22039e-07	0.0045677	0.0492346
INS.T.1.5+	0.941491	0.0804122	0.0273623	1.21149e-07	1.98188e-07	1.20647e-07	0.0485999	1.21116e-07	0.00177833	0.164726	0.0597806	0.00532584	0.119672	0.0110998	0.21364	0.0296464	0.0461628	0.0048578	0.236815	0.146783	1.20419e-07	1.22787e-07	0.00598665	0.072536	0.0426214
DEL.repeats.2.1	1.19322e-07	1.21813e-05	0.00339442	0.125043	0.0354568	0.000969219	3.23301e-05	0.000594308	0.0155752	1.22359e-07	1.23656e-07	0.000171178	0.000183909	0.0221844	0.000478446	1.22425e-07	0.0151874	0.00224876	1.22434e-07	5.7281e-05	0.0797337	0.00246183	1.22039e-07	0.0187707	5.97767e-06
DEL.repeats.2.2	1.19322e-07	0.00395592	0.00576443	0.279976	0.0282991	7.94292e-05	0.00459577	0.0125654	1.19548e-07	0.00710126	0.00134261	0.00365929	0.00486161	0.00433321	0.00356791	0.0608229	0.0185134	1.20669e-07	0.00423665	0.00707727	1.20419e-07	0.0118255	0.148925	0.00654037	0.000476891
DEL.repeats.2.3	1.19322e-07	0.00263715	0.0126494	0.0773292	0.0051171	0.000768402	0.00831898	1.21116e-07	1.19548e-07	0.000342696	0.000207312	0.000167696	0.000952262	0.00310892	0.000143658	1.22425e-07	0.00562104	1.20669e-07	1.22434e-07	0.0201039	0.0055187	1.22787e-07	0.037999	0.0110292	0
DEL.repeats.2.4	1.19322e-07	0.000263687	0.00844738	0.0225977	0.000342719	5.90978e-06	0.0710846	1.21116e-07	1.19548e-07	1.22359e-07	1.23656e-07	0.000652065	2.94224e-05	0.000105566	7.28439e-05	1.22425e-07	0.000412929	0.000131166	0.00230523	0.00779131	1.20419e-07	0.00851585	0.00992551	0.000174826	0.000456752
DEL.repeats.2.5	1.19322e-07	0.000332376	0.00285871	0.00611225	1.19267e-07	5.28046e-05	0.0521432	1.21116e-07	1.19548e-07	1.22359e-07	1.23656e-07	4.17753e-05	0.00636619	6.13e-06	1.22869e-07	1.22425e-07	0.00042811	0.00313564	1.22434e-07	0.00973746	1.20419e-07	0.00151844	1.22039e-07	0.000494871	0.000287593
DEL.repeats.2.6+	1.19322e-07	1.19389e-07	1.19312e-07	1.21149e-07	1.19267e-07	1.20647e-07	0.0567914	1.21116e-07	1.19548e-07	1.22359e-07	1.23656e-07	1.19444e-07	0.279717	6.63e-05	1.22869e-07	1.22425e-07	1.20058e-07	1.20669e-07	1.22434e-07	1.22874e-07	1.20419e-07	1.22787e-07	1.22039e-07	1.20435e-07	0.000174466
DEL.repeats.3.1	1.19322e-07	1.19389e-07	9.10079e-05	0.0021244	0.0212286	0.000738893	0.00145186	0.000373584	1.19548e-07	1.22359e-07	0.000194665	0.00136728	0.00012801	0.00303967	0.00199756	0.00502165	0.00264033	1.20669e-07	1.22434e-07	1.22874e-07	0.128012	0.0019237	1.22039e-07	0.00252469	1.78378e-05
DEL.repeats.3.2	0.00513441	0.00454094	1.19312e-07	0.0399623	0.00541408	0.00321589	0.0110299	1.21116e-07	0.00172478	0.0321442	0.000666618	0.0079656	0.00446912	0.00118696	0.0014519	0.0312793	0.00495727	0.121025	0.000444975	1.15244e-05	0.0226052	1.22787e-07	0.285717	0.00325425	0
DEL.repeats.3.3	0.000815413	0.00130428	8.75065e-05	0.00152638	0.000227917	0.000148903	0.0057235	4.36909e-05	1.19548e-07	1.22359e-07	0.000207408	0.00461034	0.00257974	0.000384379	0.00052605	0.000949766	9.16961e-05	0.0309457	0.00167212	3.41193e-05	1.20419e-07	1.22787e-07	0.12063	0.00357673	0
DEL.repeats.3.4	0.000548523	0.00113706	1.19312e-07	0.000239702	4.67008e-05	1.20647e-07	0.00668091	0.00012468	0.00641382	0.001402	0.000167619	0.000165856	0.00734443	6.9e-05	3.34948e-05	9.74148e-05	0.000359497	0.00817898	1.22434e-07	0.000566491	9.47848e-05	0.00187924	0.0128377	0.00155347	0
DEL.repeats.3.5	1.19322e-07	1.19389e-07	1.19312e-07	0.000137481	1.19267e-07	1.20647e-07	1.21356e-07	1.21116e-07	1.19548e-07	1.22359e-07	1.23656e-07	1.19444e-07	0.090925	3.09e-06	1.30483e-07	1.22425e-07	0.000109772	0.000385925	1.22434e-07	1.22874e-07	1.20419e-07	1.22787e-07	6.61219e-05	1.20435e-07	1.18838e-07
DEL.repeats.3.6+	1.19322e-07	1.19389e-07	1.19312e-07	1.21149e-07	1.19267e-07	1.20647e-07	5.72802e-05	1.21116e-07	1.19548e-07	1.22359e-07	1.23656e-07	1.19444e-07	0.141352	9.96e-05	1.22869e-07	1.22425e-07	1.20058e-07	1.20669e-07	1.22434e-07	1.22874e-07	1.20419e-07	1.22787e-07	1.22039e-07	1.20435e-07	1.18838e-07
DEL.repeats.4.1	1.89997e-07	1.64629e-05	3.90502e-06	0.0052221	0.0117991	0.00221438	0.000159767	0.000724541	1.19548e-07	1.22359e-07	1.23656e-07	0.00919331	1.21794e-07	0.00215535	2.25251e-05	0.000406762	0.00260024	0.000159384	0.00025923	1.22874e-07	0.0925129	0.00892628	0.000574286	0.00288093	5.37813e-05
DEL.repeats.4.2	0.00171948	0.000559548	0.000575968	0.0121428	0.00153611	1.20647e-07	0.00263317	0.00423586	0.00074895	0.000695098	0.000377669	0.00174535	0.00807285	2.3e-05	0.000246815	0.0511934	0.00572914	0.213499	1.22434e-07	0.0113565	1.20419e-07	0.000943228	0.062793	0.00177815	0.000262216
DEL.repeats.4.3	1.19322e-07	0.000553218	0.000155604	6.45791e-06	8.38708e-05	1.20647e-07	0.00437326	1.21116e-07	1.19548e-07	0.0026986	1.23656e-07	3.45455e-05	0.000147731	7.92e-05	0.000414381	1.22425e-07	0.000207169	0.0566697	1.22434e-07	0.00203711	1.20419e-07	1.22787e-07	0.0160831	0.00136501	0
DEL.repeats.4.4	1.19322e-07	1.19389e-07	1.19312e-07	2.12918e-07	0.000143096	0.000106159	0.000546611	1.21116e-07	1.19548e-07	1.22359e-07	1.23656e-07	3.90864e-05	0.0421205	3.92e-05	5.85482e-06	4.53921e-05	0.000391453	0.027016	1.22434e-07	1.22874e-07	1.20419e-07	0.00425643	1.22039e-07	0.000242336	7.1948e-06
DEL.repeats.4.5	1.19322e-07	1.19389e-07	1.19312e-07	1.21149e-07	1.19267e-07	1.20647e-07	0.000413608	1.21116e-07	1.19548e-07	1.22359e-07	1.23656e-07	1.19444e-07	0.0492367	9.47e-06	3.43348e-05	1.41094e-05	0.000101753	0.00817912	1.22434e-07	3.65603e-05	1.20419e-07	1.22787e-07	1.22039e-07	1.20435e-07	1.18838e-07
DEL.repeats.4.6+	1.19322e-07	1.19389e-07	1.19312e-07	6.32891e-05	2.77994e-06	0.000409818	0.00158795	0.000130026	1.19548e-07	1.22359e-07	1.23656e-07	1.19444e-07	0.0163473	6.3e-05	7.41778e-06	1.22425e-07	0.000348562	0.00479179	0.000720244	0.00510413	1.20419e-07	1.22787e-07	1.40919e-05	1.74591e-05	0.000121468
DEL.repeats.5+.1	1.19322e-07	1.19389e-07	0.00274031	1.21149e-07	0.0170257	6.60806e-07	1.47968e-05	0.348135	1.19548e-07	0.0151775	0.00163081	0.00574551	0.00204209	0.0200975	0.00101317	0.0129297	0.00311413	0.00424216	1.22434e-07	5.04581e-05	0.158524	0.0134632	1.22039e-07	0.000467959	2.76107e-05
DEL.repeats.5+.2	1.19322e-07	0.00214622	1.67038e-07	0.00718972	0.000152783	0.00914866	0.00353314	1.21116e-07	1.19548e-07	0.0224041	0.000509929	0.00145114	7.01217e-05	0.00298053	1.22869e-07	0.0104048	0.00227159	0.0635584	0.00239666	0.0199596	7.82005e-05	0.0181829	1.22039e-07	0.00537798	0
DEL.repeats.5+.3	3.08146e-05	0.000468842	1.19312e-07	0.000232548	1.19267e-07	0.00036225	0.00290154	0.000412059	0.00332114	1.22359e-07	1.23656e-07	1.19444e-07	0.00544018	6.99e-05	1.22869e-07	1.22425e-07	0.000234116	0.013086	1.22434e-07	0.00864833	1.20419e-07	0.000522393	1.22039e-07	0.000528561	0
DEL.repeats.5+.4	8.48753e-07	0.000143288	1.19312e-07	2.3422e-05	7.04363e-06	0.000285687	0.00104902	1.21116e-07	1.19548e-07	0.000313548	1.23656e-07	5.15321e-05	0.00224034	6.4e-06	6.36432e-06	1.22425e-07	0.000166072	0.00610647	1.22434e-07	0.00237333	1.20419e-07	1.9038e-05	5.46048e-07	2.81201e-05	0
DEL.repeats.5+.5	1.19322e-07	4.56666e-05	6.43641e-05	1.21149e-07	4.94593e-06	1.52576e-05	0.000736157	8.03585e-06	1.19548e-07	1.22359e-07	1.23656e-07	1.19444e-07	0.000280539	1.46e-06	2.11101e-05	1.22425e-07	1.20058e-07	0.000945992	2.95302e-05	0.00184683	2.70697e-05	0.000705593	1.73558e-05	0.000282334	0
DEL.repeats.5+.6+	1.19322e-07	8.88991e-06	6.06345e-06	0.000123418	1.19267e-07	2.37276e-05	0.000367844	1.64583e-05	0.00155622	1.22359e-07	1.23656e-07	5.52812e-05	0.00330601	2.35e-06	6.56397e-05	1.22425e-07	7.35236e-05	0.000794207	1.22434e-07	0.00220684	1.20419e-07	0.000772552	1.22039e-07	0.000859919	0
INS.repeats.2.0	1.19322e-07	0.000256399	0.000529892	3.5642e-05	0.0033576	1.20647e-07	1.21356e-07	1.24452e-05	0.00201555	0.00674011	0.000181248	0.0199713	0.0029151	0.0106184	0.0259366	0.000204808	0.00264989	0.00041151	0.000225578	0.0174863	1.20419e-07	0.0932657	0.000192844	0.0632405	0
INS.repeats.2.1	1.19322e-07	1.19389e-07	1.19312e-07	0.00120699	0.0177731	1.20647e-07	0.000100009	0.000221576	1.19548e-07	1.22359e-07	1.23656e-07	0.0247956	1.21794e-07	0.00180137	1.22869e-07	0.124312	0.00367483	1.20669e-07	1.22434e-07	2.78061e-06	0.000198725	0.0158103	1.22039e-07	0.00110689	1.78596e-06
INS.repeats.2.2	0.000193529	0.000718724	1.19312e-07	1.21149e-07	0.00408296	0.00069612	0.000140999	1.21116e-07	1.19548e-07	0.000463203	0.00023348	0.0211103	1.21794e-07	0.000688524	0.00160548	0.0628701	0.00193224	8.04541e-05	0.000251378	0.00221415	6.40816e-05	0.00367294	0.0053825	0.000316646	0
INS.repeats.2.3	0.000477741	3.62029e-05	0.00163006	0.000531207	0.000671363	0.000745504	0.00416279	1.21116e-07	2.42466e-05	0.0026716	0.000309176	0.00320019	1.21794e-07	0.000743544	0.00090298	0.00812804	0.00023441	1.20669e-07	5.62591e-05	0.0118749	1.20419e-07	0.0018683	0.000353627	0.000736351	0.00284584
INS.repeats.2.4	0.0022651	0.00108697	4.17866e-05	1.21149e-07	0.000102117	2.71537e-05	0.0081521	1.21116e-07	1.19548e-07	0.00163795	0.000583152	0.00043239	1.21794e-07	0.000213354	0.00334813	0.00503165	0.000261893	1.20669e-07	9.43486e-06	0.0602515	2.14653e-05	0.00113285	4.68257e-05	0.00141089	0.0104655
INS.repeats.2.5+	0.0112806	0.0100311	1.19312e-07	1.21149e-07	1.19267e-07	0.000297922	0.0317186	1.21116e-07	1.19548e-07	1.22359e-07	0.000793825	1.19444e-07	0.0159123	0.000846575	1.22869e-07	1.22425e-07	0.000371618	1.20669e-07	1.22434e-07	0.339702	1.20419e-07	1.22787e-07	1.22039e-07	0.000602902	0.00661195
INS.repeats.3.0	1.19322e-07	1.19389e-07	1.19312e-07	1.21149e-07	0.000904518	1.20647e-07	1.21356e-07	1.21116e-07	1.19548e-07	1.22359e-07	1.23656e-07	0.0116227	1.21794e-07	8.21e-05	0.00359298	0.00167287	1.01071e-05	1.20669e-07	1.22434e-07	1.56058e-05	1.20419e-07	0.130438	0.000235681	0.019628	2.49893e-06
INS.repeats.3.1	1.19322e-07	1.19389e-07	1.19312e-07	5.70552e-06	0.00437188	1.20647e-07	1.21356e-07	0.000166532	1.19548e-07	0.00653734	0.000175684	0.0172209	1.3693e-05	0.00368833	0.00357987	0.159638	0.00305094	1.20669e-07	3.20294e-05	0.000128876	1.20419e-07	1.22787e-07	1.22039e-07	0.000549352	1.18838e-07
INS.repeats.3.2	1.19322e-07	5.03346e-07	1.19312e-07	0.000200345	0.000644765	0.000585646	0.000261903	1.21116e-07	1.19548e-07	0.00491741	0.000205063	0.00504019	1.21794e-07	0.000202511	1.56296e-05	0.0167568	0.000621017	2.29082e-05	0.00100552	0.000189024	0.000371707	0.00314218	0.00474112	0.000195889	9.28829e-05
INS.repeats.3.3	0.000185325	1.51383e-05	1.19312e-07	5.26953e-05	1.15906e-05	0.000241417	0.000337233	8.84996e-06	1.19548e-07	0.00038475	1.23656e-07	0.000722344	1.21794e-07	2.37e-05	0.000504503	0.000495382	6.5509e-05	1.57126e-05	0.0008193	0.000839989	0.000113672	1.22787e-07	0.000728534	1.56868e-05	1.14186e-05
INS.repeats.3.4	1.19322e-07	2.93646e-05	1.19312e-07	0.000629572	9.53086e-07	0.000103765	0.000649791	1.93931e-05	1.19548e-07	1.22359e-07	1.23656e-07	1.19444e-07	0.000170344	3.49e-06	0.000484027	0.000674575	5.29887e-05	1.66357e-05	0.00107119	0.0057196	6.08084e-05	1.22787e-07	0.000337085	1.20435e-07	0.000113328
INS.repeats.3.5+	1.19322e-07	0.00093333	1.19312e-07	4.08627e-05	1.19267e-07	0.000107575	0.00306887	4.6526e-07	1.19548e-07	1.22359e-07	9.33255e-05	0.000154403	1.21794e-07	3.54e-05	0.00287146	1.22425e-07	1.20058e-07	0.000361082	0.000680428	0.0621312	1.20419e-07	0.000553025	0.000466938	1.20435e-07	0
INS.repeats.4.0	1.19322e-07	1.19389e-07	1.19312e-07	2.50863e-05	0.000987198	2.87066e-05	4.24183e-05	1.72771e-05	1.19548e-07	1.22359e-07	0.00022347	0.00661301	0.000346411	0.0011188	0.00400869	0.000160858	0.000329519	0.000218884	1.22434e-07	0.000979088	1.20419e-07	0.112846	1.05061e-05	0.0138201	6.62491e-05
INS.repeats.4.1	3.46644e-05	1.19389e-07	1.19312e-07	2.36529e-05	0.00215795	9.90486e-06	2.52088e-06	1.21116e-07	3.02468e-05	0.00979587	0.000309031	0.0183481	0.0002487	0.00269163	0.00164592	0.202511	0.00393491	0.000679768	0.00165678	0.00072093	1.20419e-07	1.22787e-07	0.00149801	0.00230884	0
INS.repeats.4.2	1.19595e-07	2.33508e-05	1.19312e-07	0.000279428	0.000226214	0.000414192	0.000198118	1.21116e-07	1.19548e-07	0.00646322	1.23656e-07	0.000737179	6.0849e-05	6.93e-05	1.22869e-07	7.83985e-05	0.000155686	0.000266332	1.22434e-07	0.00227919	0.000814903	0.000277157	0.000123001	0.00128748	0
INS.repeats.4.3	9.87152e-05	3.44621e-05	1.19312e-07	2.89437e-05	1.19267e-07	0.000562915	0.000480085	2.01305e-05	1.19548e-07	0.000488335	1.23656e-07	1.38286e-05	1.75736e-05	6.39e-07	0.000610384	0.00100139	2.67751e-05	3.23903e-05	0.000970732	0.00392062	4.0978e-07	1.22787e-07	3.19228e-05	0.000239009	0.000272938
INS.repeats.4.4	0.000107701	0.000148183	1.19312e-07	4.5706e-05	1.78171e-06	9.15751e-05	0.00040335	1.0305e-05	1.19548e-07	1.22359e-07	1.23656e-07	9.98607e-05	9.26053e-05	1.21e-05	0.00214163	1.22425e-07	0.000173182	0.00179816	1.22434e-07	0.0119294	1.20419e-07	0.00268868	0.00235927	0.000383514	0
INS.repeats.4.5+	1.19322e-07	0.00165974	1.19312e-07	1.21149e-07	2.35919e-05	2.03019e-06	1.21356e-07	5.38621e-05	1.19548e-07	0.00377345	1.23656e-07	0.000624928	0.00343107	3.14e-07	0.00018534	1.22425e-07	0.000163273	0.00050383	1.22434e-07	0.0722318	1.20419e-07	0.00793905	1.22039e-07	0.00387433	0
INS.repeats.5+.0	1.19322e-07	1.19389e-07	1.19312e-07	1.21149e-07	0.000920332	0.00343517	5.92029e-05	1.21116e-07	1.19548e-07	1.22359e-07	0.00056766	0.0151047	0.000194946	0.00259023	1.22869e-07	1.22425e-07	0.000746613	1.20669e-07	1.22434e-07	6.90437e-05	2.92538e-06	0.291097	1.22039e-07	0.0419077	0.000166734
INS.repeats.5+.1	1.19322e-07	1.19389e-07	1.19312e-07	1.21149e-07	0.00127871	1.20647e-07	1.21356e-07	0.00855332	1.19548e-07	0.426497	0.00136097	0.0255526	1.21794e-07	0.013502	0.00561471	1.22425e-07	0.00312462	1.20669e-07	1.22434e-07	1.22874e-07	1.20419e-07	1.22787e-07	1.22039e-07	0.00583112	1.18838e-07
INS.repeats.5+.2	0.000154705	0.000169267	1.19312e-07	5.40381e-05	0.000140796	0.00150174	0.000103048	1.75673e-06	1.19548e-07	0.00714577	0.000493051	0.00159742	0.00232656	4.59e-05	0.000147476	0.000906495	0.000427532	0.00110599	1.22434e-07	0.00258358	0.000803645	0.000770661	0.00126369	0.000288844	0
INS.repeats.5+.3	1.19322e-07	1.19389e-07	2.94088e-05	1.21149e-07	1.52185e-05	4.04931e-05	6.62112e-06	2.99152e-05	1.19548e-07	0.000216752	1.23656e-07	4.01065e-05	0.00174545	4.61e-05	8.30175e-06	1.22425e-07	0.000134194	0.000727822	0.000887809	0.00674949	6.02607e-05	0.00142239	0.000554791	0.000807821	3.9727e-05
INS.repeats.5+.4	0.000103507	1.19389e-07	1.19312e-07	0.000109293	1.37264e-05	3.03637e-05	1.73842e-05	1.21116e-07	1.40708e-05	1.22359e-07	1.23656e-07	0.000303014	0.000933841	2.43e-06	0.000131953	0.000235658	1.20058e-07	0.000361543	1.22434e-07	0.00725089	1.20419e-07	0.00238053	0.000167839	0.00169006	0
INS.repeats.5+.5+	1.19322e-07	1.00884e-05	1.19312e-07	1.21149e-07	1.96975e-05	3.88612e-06	1.21356e-07	0.000124238	0.00014033	1.22359e-07	1.23656e-07	0.000162195	0.00330081	4.33e-05	1.22869e-07	1.22425e-07	1.20058e-07	0.00204778	4.64443e-05	0.0104058	1.20419e-07	0.00191605	1.03775e-05	0.000203147	5.62591e-05
DEL.MH.2.1	0.000642108	1.19389e-07	0.00267356	0.284067	0.0361171	1.20647e-07	0.00387816	0.000413108	2.8358e-05	0.0116116	0.00040061	0.00133626	0.00462623	0.00887241	0.000281744	0.0414192	0.0117094	0.00163717	1.22434e-07	0.000111706	0.0619139	0.00191647	1.22039e-07	0.00772868	0.000274818
DEL.MH.3.1	1.19322e-07	1.19389e-07	1.19312e-07	0.00656521	0.0146779	0.000714052	5.65268e-05	0.00298935	0.00228178	0.000665048	0.000120074	0.000572111	0.00745749	0.00114008	0.00104621	5.35435e-05	0.00292622	1.20669e-07	0.00115053	0.00605906	0.0834172	0.00237478	1.22039e-07	0.000314964	0.000106174
DEL.MH.3.2	0.000639246	0.000582298	1.19312e-07	0.0232383	0.00942859	0.00361031	0.00343368	0.00186008	1.19548e-07	0.00180354	0.000297273	0.00570363	0.00565384	0.000450306	0.00339071	0.0190271	0.00272179	0.064996	0.0118426	0.000502295	0.0344458	1.87475e-05	0.145094	0.00602436	0
DEL.MH.4.1	1.19322e-07	9.64686e-05	1.19312e-07	0.00251007	0.00997984	0.00136001	0.000644991	0.00269083	0.00767579	1.22359e-07	1.23656e-07	0.00363716	0.000232921	0.0012708	1.22869e-07	0.00607271	0.00710554	0.0237109	1.22434e-07	0.00514708	0.0663082	0.0106707	0.00738416	0.00159469	0.00010276
DEL.MH.4.2	0.000464232	0.000436077	2.07188e-07	0.0176034	0.0074234	0.00825769	0.000184843	1.21116e-07	0.000105281	0.00734981	1.23656e-07	0.000680195	0.00661651	0.000159723	8.23118e-05	1.22425e-07	0.00210369	0.0836238	6.44373e-05	1.22874e-07	0.0408343	0.0140245	0.0227896	0.000415121	0
DEL.MH.4.3	0.000552293	4.22088e-05	1.07175e-05	0.0255658	0.0018868	0.0032847	2.17328e-05	0.0031252	0.00638882	0.0089497	0.00087963	0.0033168	1.21794e-07	0.000270578	0.000819368	1.22425e-07	0.006446	0.160303	0.00600495	0.000110665	0.00722684	0.0124894	0.0268439	3.81851e-05	3.12725e-05
DEL.MH.5+.1	1.19322e-07	5.20574e-05	3.18495e-05	0.00500379	0.00239336	0.0462454	1.21356e-07	0.383069	0.00184692	0.0169336	0.000313009	2.9471e-05	0.015527	0.0117408	0.00233975	0.0220631	0.0121474	1.20669e-07	1.22434e-07	1.22874e-07	1.20419e-07	0.0114011	1.22039e-07	0.00470828	5.45474e-05
DEL.MH.5+.2	5.41796e-05	0.000178175	1.19312e-07	1.21149e-07	0.00335383	0.284932	1.21356e-07	0.154139	1.19548e-07	1.22359e-07	0.000498715	0.000175581	1.21803e-07	0.00705542	0.00624029	1.22425e-07	0.00425864	1.20669e-07	0.00138597	1.22874e-07	1.20419e-07	1.22787e-07	0.00576852	0.00237636	0
DEL.MH.5+.3	1.19322e-07	1.19389e-07	0.000617214	0.00124819	0.00622459	0.268674	1.21356e-07	0.0302239	1.19548e-07	1.22359e-07	0.00108062	0.000175212	0.00364431	0.00216598	0.000783097	3.63687e-06	0.00411557	0.00111084	1.22434e-07	1.22874e-07	0.0397082	1.22787e-07	0.00304727	1.20435e-07	0.00012767
DEL.MH.5+.4	1.19322e-07	1.19389e-07	1.69403e-05	0.0101931	0.00114737	0.15523	2.85404e-05	0.000513212	1.19548e-07	0.00118782	0.000202461	2.92356e-05	1.21794e-07	0.000281736	1.22869e-07	0.00432073	0.0039052	0.0131502	0.000734743	3.90081e-05	0.0154225	1.22787e-07	1.22039e-07	0.000303536	4.94545e-05
DEL.MH.5+.5+	1.19322e-07	0.00137734	1.19312e-07	2.68896e-05	1.19267e-07	0.140908	0.000605417	1.21116e-07	1.19548e-07	0.0186621	0.000770364	0.00335699	0.00584232	0.0131319	0.000305249	0.0197191	0.000580141	1.20669e-07	0.0184829	0.000170449	1.20419e-07	0.0466528	0.011415	0.0126236	0

## Sheet: Supplementary_Table_2
Type	SBS1	SBS2	SBS3	SBS4	SBS5	SBS6	SBS7a	SBS7b	SBS7c	SBS7d	SBS8	SBS9	SBS10a	SBS10b	SBS10c	SBS10d	SBS11	SBS12	SBS13	SBS14	SBS15	SBS16	SBS17a	SBS17b	SBS18	SBS19	SBS20	SBS21	SBS22	SBS23	SBS24	SBS25	SBS26	SBS27	SBS28	SBS29	SBS30	SBS31	SBS32	SBS33	SBS34	SBS35	SBS36	SBS37	SBS38	SBS39	SBS40	SBS41	SBS42
A[C>A]A	0.000886157	5.80017e-07	0.0208083	0.0421965	0.0119976	0.000425233	6.70435e-05	0.00232939	0.00483041	4.03938e-05	0.0440982	0.000557954	0.00219017	0.000181997	0.00433145	0.010114	0.000146208	0.00452059	0.00181992	0.00112049	0.000944202	0.015995	0.00207026	0.000607958	0.0515339	0.00126938	0.000619283	0.000156993	0.00601276	0.000835523	0.0364134	0.00989847	0.000873118	0.00520782	0.000783905	0.0632093	0.00179968	0.00953498	0.0222978	0.00311136	0.00486795	0.00882695	0.0251938	0.00395082	0.0127949	0.0117015	0.00771415	0.00211019	0.00116025
A[C>A]C	0.0022804	0.000148004	0.0165066	0.0332972	0.00943811	0.000524287	0.000179116	0.000460879	0.0011501	0.000764883	0.0477981	0.00408966	0.00177014	0.00653991	0.0148302	0.0184461	0.000552786	0.00113015	0.000720968	0.0131058	0.000497106	0.0028991	0.000918116	0.000128991	0.0158104	0.000640688	0.00139064	0.00235989	9.54439e-05	0.00039925	0.0265098	0.00699892	0.000528071	0.00473802	0.00252969	0.0512075	0.00050591	0.0184903	0.0187981	0.00223097	0.00695707	0.046184	0.00831795	0.0014503	0.010096	0.00715093	0.00501302	0.00122011	0.0206045
A[C>A]G	0.000177031	5.23015e-05	0.0017507	0.0155987	0.00184963	5.20285e-05	7.12462e-05	0.000185951	0.000377032	0.000249962	0.00461981	0.000425965	0.000150012	5.34993e-05	0.000657116	0.000726535	9.4234e-05	0.000540071	0.000263988	0.000413181	4.61099e-05	0.00101968	4.7606e-05	5.8196e-05	0.0024316	0.00024588	2.181e-05	0.000293986	0.000765352	9.85617e-08	0.0148054	0.00144978	0.000114015	0.000782672	0.000352957	0.0192028	9.12838e-05	0.00165913	0.00445955	0.000414181	5.19781e-05	0.00138952	0.00223945	0.00106022	0.00189924	0.00267035	0.000796247	6.14056e-05	3.34073e-05
A[C>A]T	0.00128023	9.78028e-05	0.0122049	0.0294976	0.00660868	0.000180099	0.000248161	0.000709813	0.00196016	0.00404938	0.0469981	0.00304975	0.0170013	1.62998e-05	0.0131278	0.0141967	0.000266379	0.00122016	0.000347985	0.0826363	0.00111024	0.0105967	6.18078e-05	0.000455969	0.0214141	0.000570722	0.00124057	0.000620971	0.00172079	5.61351e-18	0.0220081	0.00496923	0.000619084	0.00271886	0.00396952	0.0356052	0.000555901	0.0062767	0.0145985	0.00190083	0.00122948	0.0215925	0.0178956	0.00185038	0.00884645	0.00740096	0.0059405	0.00133012	0.00797173
C[C>A]A	0.000312055	0.000208006	0.022509	0.0806933	0.00742851	0.001821	0.000455295	0.0011397	0.000109009	0.0144978	0.0400984	0.0047996	0.00318025	0.000520993	0.0174329	0.0100037	0.00061888	0.00542071	0.00139994	0.0163072	0.041809	0.0103968	0.000295037	0.000270981	0.0740486	0.00131936	0.0376172	2.2199e-16	0.00183084	0.000151095	0.0254094	0.0147977	0.00141019	0.00506788	0.00202975	0.0542079	0.000767864	0.0106944	0.00123988	0.00270118	0.00194918	0.0298897	0.0557862	0.00322067	0.380847	0.0101013	0.00901818	0.00238022	0.0116025
C[C>A]C	0.00179032	9.53028e-05	0.0253101	0.0796934	0.00613877	0.00409224	0.000240156	0.00154959	0.00309026	0.00321951	0.0387984	0.00191984	0.000202016	0.00317996	0.00967042	0.0148487	0.000987404	0.00428056	0.000967957	0.0197086	0.00505108	0.0090272	0.00116015	4.10972e-05	0.0196129	0.000766627	0.0989453	0.00259988	0.00443204	0.000630395	0.0349128	0.00781879	0.0015102	0.00222907	0.000108987	0.0369054	0.000387931	0.0115939	0.00491951	0.00191084	3.66846e-05	0.0329886	0.020195	0.000814169	0.0694721	0.00906118	0.00833592	0.000919084	0.0328071
C[C>A]G	9.32165e-05	2.23006e-16	0.002511	0.024498	0.00345931	0.0016509	2.23145e-16	0.000407893	0.00191016	8.50869e-05	0.00340986	0.00136989	4.64036e-05	8.37988e-05	0.00240461	0.00101961	9.2131e-06	0.00117015	4.32981e-06	0.00138061	6.62142e-05	0.00173946	2.22028e-16	2.22985e-16	0.0120079	0.000235885	0.0074334	0.00197991	0.000136063	0.000130081	0.0160059	0.0012798	0.000362049	0.000265889	2.21973e-16	0.0148022	0.000406928	0.000328827	1.65983e-05	0.000371162	0.000297875	0.00219924	0.00709825	0.000747155	0.0509796	0.00574075	0.00133014	0.000261024	0.00188041
C[C>A]T	2.2304e-16	0.000421012	0.0154062	0.0689943	0.0064887	0.00960526	0.000372242	0.00148961	0.0135011	0.000116982	0.0329987	0.00305975	0.0173013	0.00832988	0.0448874	0.01855	0.000150214	0.00110014	2.2199e-16	0.260114	0.0287061	0.00248923	0.000137017	0.000181988	0.0363239	3.43833e-05	0.252115	0.0190991	0.000110051	0.000580363	0.0171063	0.012598	0.00714096	0.0030987	0.000202975	0.0519076	0.000296947	0.0278853	0.00266973	0.00253111	0.000619739	0.0824715	0.0604851	0.00177037	0.183926	0.00603078	0.012001	0.00265024	0.0211046
G[C>A]A	0.00158028	8.62025e-05	0.00713285	0.0315974	0.010198	0.000427234	4.06264e-05	0.000745803	0.00105009	0.000167974	0.024199	0.00771936	0.00121009	0.00073099	0.00841771	0.00241907	0.000165235	0.00198026	0.000948958	0.00208091	0.00229049	0.00860733	0.00178022	0.000997932	0.109072	0.000813604	0.0108049	0.0021399	0.00223103	0.000337211	0.0622229	0.0134979	0.000496067	0.0107955	0.000155981	0.0971142	0.000942833	0.0130931	0.00450955	0.00441193	0.00280882	0.00986659	0.0676833	0.00204042	0.0119952	0.00688089	0.00333564	0.00309028	0.00771168
G[C>A]C	0.00033906	2.23006e-16	0.0109044	0.0347971	0.00764847	0.000913501	0.00013809	0.000214943	0.000742062	2.21966e-16	0.0261989	0.00667945	0.000441034	0.00254996	0.00743436	0.0250397	0.000405577	0.000417055	0.00045098	0.0224098	0.00249053	0.00424868	0.00128016	2.77981e-06	0.0173114	0.000271868	0.00565259	0.00706967	0.0017308	0.000541339	0.128047	0.006469	0.00066609	0.0123948	0.00101988	0.0903132	0.000493912	0.0214887	0.00361964	0.000968423	0.000467803	0.0501827	0.0191953	0.000629131	0.00627748	0.0069509	0.00454451	0.000723066	0.0268058
G[C>A]G	0.000587104	1.39004e-05	0.00143057	0.0152987	0.00233953	0.000357196	4.25276e-05	7.28808e-05	2.22019e-16	1.81972e-05	0.00273989	0.000170986	1.05008e-05	8.51988e-05	0.000892212	8.73308e-05	1.39198e-05	0.000447059	0.000163993	0.00111049	0.000404087	0.00135958	0.000106013	9.23937e-05	0.00756497	0.0002049	0.00157072	0.00168992	0.000515237	0.000119075	0.0659243	0.000657898	0.000129017	0.00162932	3.94952e-05	0.0230034	2.21961e-16	0.000971489	0.000876912	0.00034215	0.000226904	0.000506825	0.00482881	0.000506105	0.00136945	0.00453059	0.000838988	0.00022002	0.00106023
G[C>A]T	2.2304e-16	5.12015e-05	0.010004	0.0211982	0.00681864	0.00123067	2.23145e-16	0.000146961	0.000363031	7.39886e-05	0.0268989	0.00855929	0.0111009	0.00279996	0.0120575	0.00988934	2.22316e-16	2.75036e-05	6.14973e-05	0.126055	0.0182039	0.0057982	4.70059e-05	0.000533963	0.062341	0.000272867	0.00249114	0.00889958	0.000551253	3.09193e-05	0.05442	0.0104984	0.00081711	0.0074069	0.000157981	0.0846124	0.000861847	0.00350815	0.00326967	0.00319139	1.34943e-05	0.0228921	0.068983	0.00129027	0.00908636	0.00589077	0.00634633	0.00195018	0.0181039
T[C>A]A	6.58117e-05	0.000639018	0.00841337	0.0397967	0.00785843	0.000356195	0.000390253	0.00289924	0.00252021	0.0113983	0.0297988	0.0169986	0.0940073	0.000445994	0.0601858	0.258972	0.000180256	0.00348046	0.0789965	0.000347152	0.0172037	0.0107966	0.000190024	1.23991e-05	0.0738485	0.00137933	0.00171078	0.00145993	0.00078436	0.00213133	0.029811	0.00693892	0.000938127	0.00707704	0.0142983	0.0452066	0.000695877	0.00185902	0.00972903	0.0119052	0.0042682	0.00526818	0.140965	0.00200042	0.0176929	0.00598078	0.0174397	0.0033103	0.00510111
T[C>A]C	0.00253045	0.000170005	0.0168067	0.0468961	0.00916817	0.000498273	0.000636413	0.00351907	0.0142012	0.00775881	0.025099	0.0024598	0.00997077	0.00379995	0.00854316	0.0144068	0.000939336	0.00288038	0.0293987	0.0243107	0.00581124	0.00586818	2.59033e-05	2.22985e-16	0.0436287	0.00112945	0.00337154	0.000235989	0.0017408	0.000664416	0.0519191	0.0101984	0.000630085	0.00626737	0.000451945	0.041106	0.000242957	0.00937507	0.00928907	0.00511223	0.00121949	0.023092	0.0771809	0.00159033	0.0114954	0.00786102	0.00961367	0.00172016	0.0540117
T[C>A]G	2.2304e-16	8.53025e-05	0.00141056	0.0108991	0.00229954	0.00020011	3.44223e-05	0.000299921	2.22019e-16	2.21966e-16	0.00189992	0.000444963	0.00116009	0.000572992	0.00265737	0.00769778	2.22316e-16	0.000505066	0.0120995	7.08311e-06	7.69165e-05	0.00148954	2.22028e-16	9.50935e-05	0.0127083	0.000284861	2.22102e-16	6.82968e-05	2.22102e-16	9.12571e-05	0.0097936	0	0.000123017	0.00144939	0.000128984	0.0174025	8.25853e-05	0.000954498	0.00237976	0.0013706	2.21907e-16	9.46673e-05	0.0146964	0.00112023	0.00237905	0.00301039	0.00157192	0.000207019	0.000904197
T[C>A]T	5.88104e-06	0.000440013	0.00997399	0.0412966	0.0126975	0.00074741	0.000613398	0.00140963	0.00373031	0.000190971	0.0318987	0.0272977	0.670052	0.0815989	0.188804	0.341876	4.73674e-05	0.00235031	0.0354984	0.151066	0.00805172	0.00924713	0.000288036	0.00256982	0.12208	0.00137933	0.000904414	2.2199e-16	0.000396182	0.00024015	0.0228084	0.0245962	0.00140019	0.00980589	0.000556933	0.041106	0.000664882	0.00448764	0.00963904	0.0128056	3.19865e-05	0.0152947	0.207949	0.00244051	0.0277889	0.00655085	0.0146205	0.00590054	0.0273059
A[C>G]A	0.00186033	2.23006e-16	0.0197079	0.00688943	0.010098	0.000471258	6.49421e-05	8.55774e-06	0.00112009	0.00117982	0.00432983	0.0048396	2.23017e-16	0.000304996	0.000347634	0.000128897	0.000170242	0.00122016	0.00386983	2.22097e-16	0.000113024	0.00173946	0.00101013	0.00014599	0.00173114	0.00318845	0.00877402	1.68992e-05	0.00166076	5.74359e-18	0.00334123	0.00802876	0.000427058	0.00131945	0.000153981	0.00314046	0.00106981	0.00831563	0.0019898	0.00141062	0.000761679	0.00357876	0.00183955	0.0343071	0.00268892	0.0473061	0.008233	0.00533049	0.000406088
A[C>G]C	0.00122022	0.000133004	0.0117047	0.00283976	0.00569886	0.000289158	2.1614e-05	0.00018895	0.000319027	0.00254961	0.00294988	0.00195984	2.43019e-05	0.000133998	0.000325131	0.000292096	0.000290413	0.000642084	0.000950958	5.78254e-06	0.000269058	0.00200938	0.000569072	4.3397e-05	0.0025917	0.00178913	0.00151069	0.000718966	0.00019509	4.08255e-05	0.00367135	0.00163975	0.000378051	0.00176926	0.000223973	0.00263039	0.000466917	0.00315834	0.0020298	0.00130057	0.00112952	0.00454843	0.00166959	0.0112023	0.00157937	0.0225029	0.00816016	0.00316029	0.00050611
A[C>G]G	0.00011502	1.52004e-05	0.000253101	0.00127989	0.00171966	2.22122e-16	5.0833e-05	0.000504867	2.22019e-16	0.000905861	0.000285988	0.00135989	2.23017e-16	2.21997e-16	4.24336e-05	2.69267e-05	5.96849e-05	7.51098e-05	0.000263988	3.91172e-05	3.07066e-05	0.000846737	0.000152019	2.22985e-16	0.00192126	0.0006157	0.000469215	2.2199e-16	0.000231106	2.86179e-18	0.000920339	0	6.83092e-05	0	2.21973e-16	0.000896131	0.000130977	0.00299842	0.00112989	0.000253111	2.21907e-16	0.00034588	0.000499877	0.00535111	0.000635745	0.0136018	0.00122868	0.00121011	1.77038e-05
A[C>G]T	0.0011402	9.12026e-05	0.017407	0.00354971	0.010098	0.000254139	9.56621e-05	0.000284925	0.00193016	0.00290955	0.00570977	0.00640947	2.23017e-16	2.21997e-16	0.000516306	0.000106581	0.000535762	0.00144019	0.00399982	0.00020409	0.00032507	0.0114964	1.96025e-05	0.000318978	0.00408268	0.00213896	0.00442202	6.18971e-05	6.20285e-05	5.61351e-18	0.00285105	0.00342947	0.000728098	0.00131945	8.32899e-05	0.00249036	0.00073087	0.00377801	0.00174983	0.00130057	0.00202915	0.00947672	0.00190953	0.0188039	0.00243902	0.0434056	0.0169336	0.00827076	0.000431094
C[C>G]A	2.41043e-05	2.23006e-16	0.0193077	0.00782935	0.00695861	4.11225e-05	2.23145e-16	0.000457879	0.000206017	0.0013198	0.0049998	0.000892926	4.57035e-05	2.98996e-05	0.000110202	8.1736e-05	0.000261372	0.00134018	0.00560975	8.55375e-05	8.36179e-05	0.0035489	0.00055307	0.000193987	0.000613403	0.00176914	7.69352e-05	1.96991e-05	0.00105048	0.000174109	0.00261096	0.00719888	0.000364049	0.00472802	1.43983e-05	0.00329048	0.00126977	0.00204892	0.00114989	0.00150066	0.00011895	0.00385867	0.00123969	0.000442092	0.00168932	0.0288037	0.00646219	0.00208019	0.00426093
C[C>G]C	7.68136e-05	0.00035101	0.0141056	0.00686943	0.00906819	3.72204e-05	0.000131085	0.000959747	0.00226019	0.000285956	0.00545978	0.00153987	2.23017e-16	2.21997e-16	0.000207583	0.000124853	0.000177252	0.000891117	0.000647971	7.86345e-05	1.70036e-05	0.00453859	0.00023503	4.65968e-05	0.00226149	0.00180912	4.38201e-06	0.000272987	0.000785361	0.00025516	0.00522192	0.00459929	0.000322044	0.00125947	7.54909e-05	0.00634093	0.000792859	0.00185902	0.000823918	0.000410179	0.00011795	0.00629782	0.00136966	0.000313065	0.00125949	0.0377049	0.0115719	0.00120011	0.00662144
C[C>G]G	0.000352062	4.87014e-05	0.0015006	0.00339972	0.0024895	8.43462e-05	7.75503e-05	0.000790792	0.000262022	0.0013198	1.04996e-05	0.000436964	2.01016e-05	2.21997e-16	0.000180223	2.90259e-05	1.1216e-05	0.000173023	0.000487979	1.91084e-05	5.02108e-05	0.00145955	0.000232029	2.22985e-16	0.00358235	4.80766e-05	0.000188086	1.00995e-05	0.00023911	1.86116e-18	0.000945348	0.000823872	4.17056e-05	0.000360849	2.21973e-16	0.00130019	0.000119979	0.000853551	0.000536946	0.000318139	0.00018992	0.000869699	0.000418897	0.000321067	0.000956616	0.0123016	0.00153833	0.000411038	0.000470102
C[C>G]T	2.2304e-16	6.36018e-05	0.0223089	0.00681943	0.00952809	1.44079e-05	9.56621e-05	0.000889766	0.00424036	2.21966e-16	0.00548978	0.00302975	3.01023e-05	2.21997e-16	0.000238268	0.000230805	9.65373e-06	0.0015602	0.00639972	0.000178078	8.45181e-05	0.00961702	3.90049e-05	0.000192987	0.00379249	0.00321843	1.01046e-05	0.000172992	0.000320147	0.000227142	0.00471173	0.00019597	0.000625084	0.000267888	2.21973e-16	0.00669098	0.00101982	0.0034182	0.000494951	0.000662289	7.3569e-05	0.0161944	0.00208948	0.000581121	0.00126949	0.0402052	0.0180556	0.00503046	0.00684149
G[C>G]A	9.5917e-06	6.54019e-05	0.0127051	0.00528956	0.00467906	1.94106e-05	1.96127e-05	5.10865e-05	0.000182015	0.00019597	0.0025799	0.00135989	1.50012e-05	1.71998e-05	0.000170107	0.000104301	4.67665e-05	0.000564074	0.00149993	2.22097e-16	0.000994213	0.00104967	0.000878111	5.98959e-05	0.000635417	0.00130936	0.000669306	0.000387982	0.00140064	4.32271e-18	0.002721	0.00416935	0.000395053	0.00141941	0.000182978	0.00227033	0.000514909	0.00182904	0.000875912	0.000771337	3.33859e-05	0.00337883	0.000885781	0.00132027	0.00119952	0.0240031	0.00344123	0.00204019	0.00240052
G[C>G]C	0.000164029	0.000261008	0.00863345	0.00574952	0.00507898	0.000685376	3.32216e-05	0.000451881	0.00047304	2.21966e-16	0.0023899	0.00282977	8.31065e-05	0.000135998	0.000388352	0.00032515	0.000114162	0.000289038	0.000478979	4.3319e-05	0.00060813	0.00308904	0.000835105	5.54962e-05	0.00134088	0.00128937	0.00286131	0.00141993	0.000930428	0.00012708	0.00579213	0.00238963	0.000579078	0.00134943	2.21973e-16	0.00164024	0.000255955	0.00750605	0.00089991	0.000776339	0.000192919	0.0213926	0.00107973	0.000938195	0.00107957	0.0213028	0.00406378	0.00269025	0.00142031
G[C>G]G	0.000166029	2.23006e-16	0.00242097	0.00329973	0.0015097	2.22122e-16	4.51293e-05	0.000336911	0.000180015	0.000544916	0.00048798	0.000520957	2.23017e-16	2.21997e-16	3.28476e-05	1.91049e-05	3.24461e-06	9.54125e-05	0.000240989	2.22097e-16	1.01022e-05	8.12748e-05	2.3703e-05	2.22985e-16	0.00063942	0.00059671	0.000692317	0.000116995	0.000211097	1.83115e-18	0.00314116	0.000417935	7.381e-05	0	2.21973e-16	6.88101e-06	0.000116979	0.00045676	6.85931e-05	4.66204e-05	2.21907e-16	0.000590796	0.000171958	0.00057712	0.00101959	0.00986128	0.000989956	0.000156014	0.000223048
G[C>G]T	2.2304e-16	0.000134004	0.0147059	0.00303975	0.00671866	0.000321176	4.20273e-05	0.000276927	0.00128011	0.000881865	0.0048598	0.00856929	3.54027e-05	0.000112998	0.00015468	0.000370065	0.000186265	0.000504066	0.00269988	8.03352e-05	0.000451097	0.003229	0.000787099	2.22985e-16	0.00123081	0.000319844	0.00302138	0.00020699	0.000455209	4.04253e-18	0.00338124	0.00198969	0.000305041	0.00455809	2.21973e-16	0.00321047	0.000398929	0.00335823	0.000227977	0.000931407	2.68887e-05	0.00873698	0.00104974	0.00127026	0.000916632	0.0324042	0.00640353	0.00356033	0.0027706
T[C>G]A	2.2304e-16	2.23006e-16	0.0133053	0.0035797	0.00780844	4.97272e-05	2.23145e-16	0.000253933	0.00194016	0.00373943	0.00146994	0.00268978	5.55043e-05	2.21997e-16	0.00025875	0.000120906	1.56222e-05	0.000969127	0.316986	1.97086e-05	0.000214046	0.00250922	0.00375047	0.000159989	0.00214141	0.00174915	0.000129059	0.000653969	0.00356164	0.000211132	0.00375138	0.00979848	0.00131018	0.0028688	0.000114986	0.000107016	0.000126977	0.000395792	4.70953e-18	0.0130057	6.1774e-07	0.00662771	0.00397902	0.00179037	0.00265893	0.0347045	0.0106387	0.0199018	0.000559122
T[C>G]C	0.000203036	9.87029e-05	0.0203081	0.00594951	0.00759848	0.000113062	5.09331e-05	0.00161957	0.00461039	0.00058791	0.00133995	0.00199983	2.23017e-16	2.21997e-16	0.000395677	6.543e-05	0.000224319	0.0015502	0.0634972	0.000150066	6.12131e-05	0.00522838	0.000723091	6.17958e-05	0.00464305	0.00311848	2.82129e-05	0.00063097	0.0015207	0.000266167	0.00558205	0.00326949	0.000745101	0.0031087	0.000135984	0.006831	0.000985825	0.00291846	0.00109989	0.0025111	0.000139941	0.00562805	0.0024094	0.00111023	0.00217913	0.0367048	0.015105	0.0142013	0.00187041
T[C>G]G	6.94123e-05	4.12012e-05	0.000520208	0.00182985	0.00170966	1.95107e-06	6.35412e-06	0.000363904	8.75074e-06	0.000872866	7.81968e-05	0.000403966	2.23017e-16	2.21997e-16	1.03871e-05	1.95734e-05	2.22316e-16	0.000214028	0.0137994	1.8308e-05	5.84125e-05	0.000438864	0.000380048	1.54989e-05	0.000899591	0.000440785	0.000124057	6.26971e-05	0.000381175	2.5616e-18	0.0013505	0.00205968	9.41127e-05	1.27946e-05	2.4597e-05	0.000897131	0.000105981	0.000415781	0.0009969	8.04352e-05	2.21907e-16	0.000154946	0.000301925	0.000860179	0.00109956	0.00962125	0.00187013	0.00193018	0.000207045
T[C>G]T	0.00156028	0.00118003	0.0235094	0.00337972	0.0124975	0.00012807	0.000281182	0.000713812	0.012301	8.52869e-05	0.00024899	0.00562953	5.45042e-05	4.33994e-05	0.000347148	0.000168726	0.000185263	0.0030504	0.368984	0.000321141	0.000174037	0.0284912	0.000283036	0.0014999	0.00318209	0.00160922	0.00112051	0.000686968	0.000388178	0.000466292	0.0040715	0.0163975	0.0022103	0.00212911	0.000142983	0.000336049	0.000108981	0.00423777	0.000691931	0.0201088	0.0021491	0.0211927	0.00758813	0.00255053	0.00394842	0.0507066	0.0248423	0.0446041	0.000381083
A[C>T]A	0.0250044	6.11018e-05	0.0142057	0.00869928	0.0325935	0.0641351	0.000122079	0.00140963	0.00133011	0.00332949	0.00680972	0.00809933	0.00104008	0.000548992	0.00486707	0.0013679	0.0258367	0.00551072	0.00717968	0.0124054	0.00505108	0.00175945	0.00122015	0.000570961	0.00920605	0.0279864	0.0493226	0.0021699	0.00176081	0.0226142	0.0118043	0.0209967	0.00266036	0.0136943	0.000776906	0.00509075	0.105981	0.0176907	0.0863914	0.00531232	0.00351852	0.00220924	0.00595853	0.0062413	0.00344862	0.00960125	0.0160773	0.00988091	0.0224049
A[C>T]C	0.00632112	0.00138004	0.012405	0.00417965	0.0178964	0.0229126	0.0177115	0.03809	0.00768065	0.00139979	0.00281989	0.00541955	0.000834065	0.00524993	0.00524944	0.00196342	0.147209	0.00212028	2.2199e-16	0.0101044	0.00691148	0.00372884	0.00171022	7.02952e-05	0.00465306	0.0140931	0.013006	0.00391982	0.000220101	0.0809507	0.0112041	0.013098	0.00254034	0.00541773	0.00337959	0.00431063	0.090384	0.00927512	0.122988	0.00213093	0.00370844	0.00398862	0.00327919	0.00306064	0.00214914	0.00404053	0.00796463	0.00336031	0.0398087
A[C>T]G	0.365065	3.27009e-05	0.00257103	0.000782935	0.00617876	0.120066	2.23145e-16	0.000542857	0.000927078	0.00120981	0.00322987	0.00437964	0.00557043	0.000413994	0.01302	0.00070293	0.0075908	0.000118015	0.000302987	0.0265116	0.074516	0.00326899	3.9505e-05	0.00028698	0.012208	0.00154925	0.0133061	0.00739965	0.00136063	0.00872546	0.000514189	0.0196969	0.00533072	0.00670719	0.00704915	0.0201029	0.0143974	0.00758601	0.0365963	0.00716313	0.00011795	0.0005798	0.00706825	0.00633132	0.00517792	0.00600078	0.00581624	0.00343031	0.000440096
A[C>T]T	0.0095817	0.00186005	0.0121048	0.00424965	0.0219956	0.0213117	0.00742482	0.0107972	0.00748063	0.032895	0.0124995	0.00648946	0.00299023	0.00792989	0.00615621	0.00250772	0.109155	0.00238031	0.000317986	0.0161071	0.00178038	0.00599814	0.000737093	0.00014699	0.00797524	0.0367821	0.013006	4.1698e-05	0.000616283	0.0350219	0.00915337	0.00572911	0.00279038	0.00447812	0.00505939	0.00183027	0.0292948	0.0100947	0.151985	0.00307134	0.00386837	0.000899689	0.00430894	0.00565118	0.00243902	0.0128017	0.0123883	0.00635058	0.0352077
C[C>T]A	0.00200035	0.00432012	0.0161064	0.0126989	0.0193961	0.0136075	0.0500325	0.106972	0.00271023	0.0355945	0.00266989	0.0072394	3.68029e-05	0.000150998	0.00376117	0.000907688	0.0040758	0.00659086	1.92992e-05	0.0027312	0.0108023	0.00716778	0.000821104	0.000456969	0.0117077	0.118942	0.0106049	0.00134994	0.00121056	0.0622389	0.00538198	0.0142978	0.00169023	0.0173927	0.000291965	0.00761112	0.10998	0.0411783	0.0168983	0.00459201	0.004748	0.00509824	0.00674833	0.00361075	0.0042383	0.00911118	0.0130964	0.00691063	0.0187041
C[C>T]C	0.000270048	0.000170005	0.0202081	0.011499	0.0189962	0.0148081	0.0553359	0.181952	0.0059705	0.0025996	0.00401984	0.00875927	2.23017e-16	8.43988e-05	0.00664382	0.0022028	0.126179	0.000254033	0.00134994	0.00138061	0.0111024	0.00283912	0.00172022	5.8896e-05	0.00676444	0.0919552	0.013006	0.00515976	0.00319147	0.189118	0.00885326	0.00593908	0.00283038	0.00713701	0.000209975	0.00164024	0.102982	0.163914	0.0283972	0.00153067	0.000513784	0.0831712	0.00667835	0.00210044	0.0047281	0.0038605	0.0118863	0.00185017	0.0481105
C[C>T]G	0.196035	0.00277008	0.0022409	0.00330973	0.0174965	0.122067	0.00671436	0.0220942	0.00894075	0.00263959	0.00148994	0.00650946	2.23017e-16	0.00369995	0.00947159	0.000591946	0.00092131	4.09054e-05	0.00198991	0.0116051	0.0248053	0.000690786	0.00190024	0.000542963	0.016811	0.0156924	0.0165076	0.00621971	0.000426196	0.0142089	0.00635234	0.0115982	0.00334045	0.00749686	0.00254969	0.0153022	0.016797	0.00819569	0.0111989	0.00588257	0.00944602	0.00266908	0.00532868	0.00327068	0.0034986	0.00757098	0.00506655	0.0101009	0.00192042
C[C>T]T	0.000196035	0.00145004	0.0230092	0.0159987	0.0230954	0.0138076	0.0566368	0.125967	0.0206017	0.000137979	0.0144994	0.0110991	0.000103008	0.000594992	0.00983726	0.00254108	0.0651927	0.00338044	0.00144994	0.0013606	0.0156033	0.019294	0.00174022	0.000135991	0.00665437	0.257874	0.0117054	0.000324985	0.00160074	0.156098	0.00429158	0.0135979	0.00165022	0.00714701	0.0033196	0.000673099	0.0461918	0.144924	0.0427957	0.00270118	3.52851e-05	0.0469838	0.00574858	0.00606126	0.00409836	0.00699091	0.0138695	0.00773071	0.0329072
G[C>T]A	0.00444079	2.23006e-16	0.0164066	0.00408966	0.0193961	0.0936513	8.49551e-05	0.000854775	0.000157013	0.000364944	0.000275989	0.00697942	4.22033e-05	0.000362995	0.00361387	0.00115448	0.0197281	0.00448059	0.00717968	0.0171075	0.0737158	0.00649798	0.00164021	6.10958e-05	0.00968636	0.0609703	0.0422193	0.00931956	0.00238109	0.0537336	0.029911	0.00999845	0.00275037	0.0141941	0.00324961	0.0104015	0.0496912	0.00679643	0.0225977	0.00535234	0.000232902	0.00728748	0.00371908	0.00255053	0.00236905	0.00803104	0.0093081	0.00601055	0.0336073
G[C>T]C	9.28165e-05	1.29004e-07	0.0134054	0.00445963	0.0215957	0.111061	0.0117076	0.0262931	9.5108e-06	0.000180972	0.00024499	0.00652946	0.012501	0.0150998	0.00902991	0.00556685	0.115164	0.00182024	0.000920959	0.00816358	0.129028	0.00528836	2.22028e-16	0.000156989	0.00817537	0.0396807	0.0532244	0.0195991	0.00187086	0.154096	0.0437161	0.00694892	0.00545074	0.0200916	0.000187977	0.00796117	0.0609892	0.011394	0.0378962	0.00514225	2.21907e-16	0.0177938	0.00339916	0.00231048	0.00295881	0.00450059	0.0073396	0.00864079	0.152033
G[C>T]G	0.218039	2.23006e-16	0.000528211	0.00048196	0.0122975	0.178098	5.52358e-06	0.000175954	3.43029e-05	0.000156976	0.00190992	0.0047596	0.0149012	0.0125998	0.0092242	0.00204662	0.00178254	7.46098e-05	0.000177992	1.92084e-05	0.277059	0.00116964	0.0016102	0.000854941	0.0148097	0.00320844	0.0205094	4.3398e-05	2.22102e-16	0.0123077	0.0254094	0.0104984	0.0066809	0.00936608	0.000214974	0.0183027	0.00523907	0.00196896	0.010399	0.00584255	0.016693	0.00252913	0.00569859	0.0043209	0.0044782	0.00548071	0.00361314	0.0171016	0.00455099
G[C>T]T	3.84068e-05	5.04015e-05	0.0113045	0.00380968	0.0185963	0.0744408	0.0161105	0.00538858	0.000758064	0.0420935	0.00460981	0.0106991	0.013501	0.0318996	0.0103831	0.00224814	0.0696991	0.00267035	0.00126994	0.0105046	0.0772165	0.00671792	6.60083e-05	2.22985e-16	0.0066944	0.108947	0.0331152	0.00804962	0.00176081	0.107067	0.0203075	0.00981848	0.00498067	0.00758682	0.000101988	0.00512075	0.0176969	0.005697	0.0531947	0.00393172	0.000516782	0.00602792	0.0036291	0.00232048	0.00319872	0.00861112	0.00788811	0.00841077	0.0865188
T[C>T]A	0.0011102	0.536015	0.0057623	0.00373969	0.0202959	0.0120066	0.238155	0.00660826	0.0173015	0.000206968	0.0050398	0.00426965	0.000366028	0.00272996	0.00240343	0.00133202	0.00979393	0.00552072	0.00692969	0.00354155	0.0265057	0.00635803	0.000532067	0.000107993	0.0114075	0.0438786	0.00807369	0.00359983	0.00159073	0.0153096	0.00240088	0.0110983	0.00329044	0.0187921	0.00483941	0.00639094	0.0979826	0.00747607	0.0247975	0.0147064	0.00185922	0.00295898	0.0106974	0.00402084	0.00644741	0.0038805	0.0291027	0.0117011	0.00482105
T[C>T]C	3.73066e-05	0.0973028	0.0133053	0.00698942	0.0229954	0.0105058	0.331215	0.210944	0.0137012	0.00564913	0.00025199	0.00732939	0.00276021	0.0484993	0.00901811	0.00358401	0.158225	0.00264035	0.0044798	0.00013706	0.00956205	0.00367886	9.06114e-05	0.000603959	0.0114075	0.0249878	0.00919421	8.06962e-05	0.00132061	0.0436273	0.0122045	0.006449	0.00253034	0.00798665	0.0041295	3.61053e-18	0.133976	0.0245871	0.0386961	0.00317139	0.000288878	0.0125956	0.00685831	0.00250052	0.0072271	0.00528069	0.0148379	0.00647059	0.0327071
T[C>T]G	0.11002	0.0442013	0.000989396	0.000280977	0.0158968	0.0520285	0.0741481	0.0573849	4.64039e-05	0.00174973	4.16983e-05	0.00325973	0.00279022	0.436994	0.00859142	0.00531416	2.94419e-07	8.85116e-05	0.00118995	0.00532234	0.0212045	0.00301906	0.000177022	6.23957e-05	0.0118078	0.0043179	0.00264121	0.000316985	3.77173e-05	0.0028718	0.00269099	0.0140978	0.00263036	0.00460807	0.00173979	0.0144021	0.0146974	0.00840558	0.00984902	0.00385168	0.000299874	0.000764736	0.00388904	0.00343071	0.00346861	0.00486063	0.0034855	0.00492045	0.000364079
T[C>T]T	2.2304e-16	0.300009	0.00817327	0.0072194	0.0209958	0.00699383	0.107069	0.101973	0.00232019	0.0499923	0.00526979	0.00545955	0.0228018	0.127998	0.0128013	0.00811322	0.119169	0.0061208	0.00141994	0.000359158	0.00174037	0.0220931	0.000348044	0.000894939	0.00375247	0.0628694	5.00229e-05	7.30966e-05	2.22102e-16	0.0263165	0.00471173	0.0123981	0.00213029	0.011895	0.00198976	0.00428063	0.0524907	0.0194897	0.0669933	0.00904395	0.00080766	0.00803722	0.00832794	0.00584121	0.00657736	0.00423055	0.0166893	0.0115011	0.0151033
A[T>A]A	0.000800142	9.59028e-05	0.0054922	0.00941922	0.00737852	9.82538e-05	0.00194126	0.00248934	0.012401	8.88864e-05	0.0194992	0.0126989	5.07039e-05	0.00181997	0.00402006	0.00190397	0.000417594	0.00517068	2.2199e-16	0.000613269	0.00204044	0.0230928	0.00101013	6.25957e-05	0.00249164	0.000785618	0.000511234	0.00345984	0.0639294	8.28518e-18	0.00158058	0.0203968	0.00152021	0.14294	0.000171979	0.000619091	0.000362936	0.00785587	0.000712929	0.000868379	0.102957	0.00488831	0.0024394	0.00225047	0.0019892	0.00531069	0.0129569	0.00746068	0.0133029
A[T>A]C	0.0022304	0.000878025	0.00721289	0.00352971	0.00692861	0.000546299	0.000670435	0.000466877	0.00342029	0.00107983	0.0212991	0.00281977	0.000194015	0.000336995	0.0136424	0.00318663	0.000441628	0.00271036	6.51971e-05	0.000372163	0.00084118	0.0077376	0.000997126	0.00028898	0.000878577	0.000254876	0.00519238	0.00564973	0.00701322	5.56348e-18	0.00225083	0.00888862	0.00352048	0.00145939	0.000477942	0.00200029	0.00039293	0.00606681	0.000886911	0.0011405	0.0443813	0.00735746	0.00142965	0.00166035	0.00193922	0.00288037	0.00615357	0.00430039	0.00401087
A[T>A]G	0.0011402	2.55007e-05	0.00964386	0.012399	0.00911818	2.22122e-16	0.000587381	0.00155959	0.000211018	0.00369943	0.0227991	0.00275977	2.23017e-16	2.33997e-05	0.00123009	0.00066045	3.9356e-05	0.00312041	0.000589974	0.000354155	0.000540116	0.00880727	0.000200025	6.56955e-05	0.00260171	0.000951537	0.000303139	0.000247988	0.0606279	0.000354222	0.00200074	0.00623903	0.000625084	0.00122948	0.000151982	0.00248036	0.000637887	0.00502736	0.000711929	0.000696304	0.0345854	0.00132954	0.00252938	0.00249052	0.00107957	0.0069409	0.00946303	0.00303028	0.00501109
A[T>A]T	0.000183032	2.23006e-16	0.00611244	0.00420965	0.00619876	0.00166091	0.00371241	0.00828782	0.0507043	0.0410937	0.024999	0.0188984	0.00666052	0.00284996	0.0717767	0.0221638	3.40484e-06	0.00282037	0.000605973	0.00185081	0.00954204	0.0109966	0.00146018	0.000632957	0.00784515	0.000653682	0.0256117	0.00159992	0.00251115	0.000161101	0.00180066	0.0148977	0.00307041	0.00253894	0.00169979	0.00196029	0.000489913	0.00415781	0.000843916	0.00507222	0.315867	0.00736745	0.00306924	0.00277058	0.00271891	0.0061208	0.0141214	0.0696064	0.00685149
C[T>A]A	4.30076e-05	0.000243007	0.00794318	0.0143988	0.00353929	6.66365e-05	0.000177115	0.0011197	0.00347029	0.00160975	0.0189992	0.0047896	2.23017e-16	7.0899e-05	0.000673176	0.00121612	0.000184262	0.000546072	0.000208991	0.000155068	0.000348075	0.003209	0.000434055	9.35936e-05	0.000542356	9.59533e-05	0.000144066	6.18971e-06	0.128059	0.000462289	0.00132049	0.0262959	0.000944128	0.330861	0.000139983	0.00195029	0.000213962	0.0205892	0.000324968	0.000746326	0.02369	0.0525818	0.00125969	0.00157033	0.00089664	0.00494064	0.00813475	0.00362033	0.0126027
C[T>A]C	0.00039307	0.000244007	0.0178071	0.012199	0.00518896	0.000551302	0.000261169	0.000957748	0.0134011	8.12875e-05	0.0291988	0.00312974	2.23017e-16	0.000105999	0.0027916	0.000614976	0.000212302	0.00560073	0.000341985	0.00295129	0.000244052	0.00569823	0.0405051	0.00223985	0.00306201	0.000402804	0.00648297	0.000687968	0.0551253	4.4728e-18	0.00187069	0.0157976	0.0014502	0.00280882	0.00134984	0.00141021	0.000776862	0.0210889	0.000649935	0.000992434	0.000408828	0.0329886	0.00145964	0.00116024	0.00201919	0.00644084	0.00917182	0.00319029	0.00172037
C[T>A]G	0.000324057	0.000149004	0.0132053	0.0324973	0.005009	0.000115063	0.000112073	0.000882767	0.000961081	0.00119982	0.0275989	0.00530956	2.23017e-16	2.21997e-16	0.000900188	0.00100382	0.000305434	0.00141018	0.00022599	0.000317139	8.20176e-05	0.00102968	0.0124016	0.000716951	0.00321211	0.000293857	0.000123056	0.000124994	0.168077	0.000132083	0.00503185	0.0628903	0.00114015	0.00439816	0.000805902	0.00198029	0.000586896	0.0186902	0.00140986	0.000479209	0.00116951	0.0581799	0.00213947	0.00160033	0.00177929	0.00680088	0.0110235	0.00312029	0.0149032
C[T>A]T	0.000260046	2.23006e-16	0.0127051	0.011799	0.00429914	0.000179098	0.000371241	0.00011197	0.0487041	0.00114982	0.0417983	0.00443963	0.000376029	0.000233997	0.00335317	0.0021091	0.000162231	0.0015002	0.000522977	0.00138061	0.00105022	0.00652797	0.0723091	0.00778947	0.00226149	0.000217894	0.000102047	2.2199e-16	0.0603277	0.000375235	0.00480177	0.0365943	0.000642087	0.00542773	0.00102988	0.00198029	0.000611891	0.0309837	0.000662934	0.00112049	0.000267887	0.0663771	0.00195952	0.00206043	0.00235905	0.00827108	0.0098757	0.00901083	0.00757165
G[T>A]A	8.12144e-05	2.23006e-16	0.00706283	0.00921923	0.00366927	5.1028e-05	0.00040126	0.000525861	0.00173015	2.36964e-05	0.0127995	0.00264978	3.31026e-06	2.21997e-16	0.00190232	0.00154637	1.54219e-06	0.000826108	6.6997e-06	5.77253e-05	0.000511109	0.000939708	6.46082e-05	9.72933e-05	0.00160105	0.000188908	5.56255e-05	0.00116995	0.0537247	6.26392e-18	0.00157058	0.0361944	0.000783106	0.109954	0.000115986	0.0034305	0.000328942	0.001899	0.00878912	0.000810354	0.018992	0.000716752	0.000879783	0.00115024	0.000892642	0.00496064	0.00636132	0.00233021	0.0120026
G[T>A]C	0.000129023	0.000131004	0.00748299	0.0035997	0.00290942	0.000489268	0.000224145	0.000255933	0.00227019	0.000111983	0.0134995	0.00211982	2.23017e-16	0.000122998	0.00688939	0.00335296	0.000375534	0.00181024	0.000129994	0.0027312	0.000589126	0.000607811	0.00340043	0.000346976	0.00195128	7.77622e-05	0.00256117	0.00325985	0.0102047	0.000140088	0.00235087	0.00584909	0.00115016	2.34902e-05	0.000117986	0.000789116	0.000181968	0.00290847	0.00821918	0.000362158	0.00241898	0.00555808	0.000630844	0.000774161	0.00111955	0.00352046	0.00367427	0.00229021	0.0018404
G[T>A]G	0.000246044	6.38018e-05	0.0116046	0.0130989	0.00410918	0.000195107	0.000290188	0.000655827	2.22019e-16	0.00134979	0.0155994	0.000787935	7.30057e-05	2.21997e-16	0.00193028	0.000539586	0.000119169	0.00251033	4.69979e-05	0.000120053	0.00018704	0.00554828	0.000695088	0.000240983	0.0018312	0.000485764	0.00213098	0.000741965	0.0375172	4.68293e-18	0.00249092	0.0381941	0.000608082	0.00156934	7.16913e-05	0.00366054	9.85825e-05	0.00576697	0.0130987	0.000827362	0.00652725	0.00111961	0.00116971	0.00108022	0.00120951	0.00667087	0.00590688	0.00143013	0.00777169
G[T>A]T	0.000258046	6.28018e-05	0.0123049	0.00551954	0.00321936	0.000248136	0.000306199	5.58853e-05	0.0203017	0.00875866	0.0280989	0.00255979	0.000426033	0.000107998	0.012815	0.00687478	0.000164234	0.00091512	0.000357984	0.000857376	0.00084018	0.0009657	0.00480061	0.00157989	0.00346227	0.000282862	0.00430197	0.000936956	0.00932429	5.78362e-18	0.00131048	0.0201969	0.000834113	0	0.000323961	0.00107016	0.000190966	0.000788585	0.00615938	0.00176077	0.00747685	0.00285901	0.00111972	0.00168035	0.00183926	0.00409053	0.00544843	0.00452041	0.00325071
T[T>A]A	0.00672119	0.000422012	0.00651261	0.00887926	0.00630874	0.000454249	0.000356231	0.00323915	0.0154013	0.0166974	0.0114995	0.0259978	0.00204016	0.00305996	0.00996265	0.00892579	0.000186265	0.00375049	0.000295987	0.000200088	0.00109023	0.0122962	0.000119015	0.00118992	0.0108071	0.00049376	0.0120055	0.000256988	0.071833	7.77487e-18	0.00412152	0.0217966	0.00113015	0.0527779	0.000187977	0.000764112	0.00028195	0.00669648	0.000511949	0.00410179	0.271886	0.00429851	0.00245939	0.00245051	0.00243902	0.00669087	0.0147836	0.0806074	0.00850185
T[T>A]C	2.2304e-16	0.000192006	0.0105042	0.00430964	0.00413917	0.000114063	0.000389253	0.00223941	0.0342029	0.00122981	0.0194992	0.00184985	0.000360028	0.000664991	0.00247466	0.000761367	0.000202288	0.00645085	0.00023199	0.00173076	0.000157034	0.00466855	0.00570072	0.000241983	0.00273179	0.000474769	0.000318146	0.000794963	0.0236109	5.2733e-18	0.0032712	0.00340947	0.00126017	4.70803e-05	0.00124985	0.00193028	0.000240957	0.00374803	0.00244976	0.000217095	2.21907e-16	0.00529817	0.00101975	0.00113024	0.000927628	0.00369048	0.0138574	0.0143013	0.00226049
T[T>A]G	2.8005e-05	5.01014e-05	0.00671269	0.00953921	0.00478904	2.95162e-05	2.23145e-16	0.00169955	0.012201	0.00559914	0.0128995	0.0166986	0.000693054	7.0599e-05	0.000565805	0.00378194	0.000201286	0.00277036	0.000187992	0.000357157	0.000149032	0.00517839	0.00183023	2.22985e-16	0.00179118	0.000372819	0.000176081	9.84954e-05	0.0732337	0.000185116	0.00199073	0.0101984	0.000278038	0	0.000320961	0.000924135	0.000189966	0.00326828	0.00175982	0.000660289	0.00776673	0.00137952	0.000871785	0.00128027	0.000803678	0.00546071	0.0101538	0.00929085	0.00533116
T[T>A]T	0.0022504	0.000205006	0.0130052	0.00561953	0.00874825	0.000426234	0.000798518	2.21942e-16	0.279023	0.0272958	0.0378985	0.0169986	0.00529041	0.00151998	0.00483127	0.00696981	0.00067496	0.00525069	6.19973e-05	0.0018208	0.000475102	0.00715778	0.00198025	0.00130991	0.00710467	0.000672673	0.00671307	7.63964e-05	0.0301138	7.32458e-18	0.00219081	0.0144978	0.00131018	0.00192919	0.00571931	0.00120018	0.000700876	0.00887533	0.000710929	0.00272119	0.0459806	0.00540813	0.00269933	0.00195041	0.002499	0.0107014	0.0307297	0.0535049	0.00352077
A[T>C]A	0.00109019	6.17018e-05	0.0165066	0.00794934	0.0461908	0.00221121	0.000490318	0.00101973	0.000288024	0.00435933	0.00976961	0.0202983	0.000745058	0.00934987	0.0182225	0.00521479	0.00114162	0.0736096	0.00190992	0.0126055	0.00389083	0.241925	9.65122e-05	9.72933e-05	0.00202133	0.00258874	0.0107049	0.0166992	0.0250115	0.000886555	0.00640236	0.0206968	0.0848115	0.00504789	0.000548934	0.00196029	0.000610892	0.0203893	0.000935907	0.0125055	0.00461806	0.0020393	0.0052487	0.0733152	0.00278888	0.0112015	0.0265072	0.0144013	0.0116025
A[T>C]C	0.00304054	2.15006e-05	0.00776311	0.000714941	0.0133973	0.00113062	0.000227147	0.00045588	0.000533045	0.0039294	0.0050098	0.0104991	0.00362028	0.000509993	0.00907955	0.00322796	0.000939336	0.0403053	0.000141994	0.00630277	0.00196042	0.012896	0.0127016	0.000251983	0.00209137	0.000593711	0.00455208	0.00999953	0.000899413	0.000178111	0.0021808	0.00949853	0.0261035	0.00184923	0.000440947	0.00229034	0.000457919	0.00739611	0.00070093	0.00375164	0.00122948	0.000820716	0.00168958	0.038408	0.00163934	0.00564073	0.00841117	0.00579053	0.00351076
A[T>C]G	0.000106019	1.32004e-05	0.0123049	0.00499959	0.0381924	0.00424232	0.000187121	0.0014996	0.00107009	0.00918859	0.00697972	0.0142988	0.00214017	0.000530993	0.016943	0.00855587	0.000320456	0.0705092	0.000427981	0.0124054	0.000240051	0.0638802	0.000376047	2.22985e-16	0.00208137	0.00230888	0.0186085	0.00387982	0.00775356	0.000470294	0.00176065	0.0198969	0.0785106	0.00568762	0.000404951	0.0027504	0.000276951	0.00811573	0.00108989	0.0734321	1.94918e-05	0.000919682	0.00383905	0.0168035	0.00216913	0.00964125	0.0189081	0.00804074	0.00856186
A[T>C]T	0.00574102	0.000155004	0.0173069	0.00155987	0.0382923	0.000502275	0.000615399	0.00214943	0.00265022	0.0509922	0.0148994	0.0289976	0.00336026	0.000149998	0.012779	0.00568142	0.00119169	0.0638084	0.000958958	0.00597262	0.000929199	0.135958	0.00779098	0.000543963	0.00424279	0.00173915	0.000103047	0.0255988	0.000755347	0.000261163	0.0024409	0.0144978	0.037205	0.00258892	0.000594928	0.00115017	0.000544903	0.00846555	0.000609939	0.00921403	0.00233902	0.0020293	0.00511874	0.04801	0.0034886	0.0136018	0.0216931	0.0177016	0.00270059
C[T>C]A	2.2304e-16	0.000302009	0.00883353	0.00517957	0.0132973	0.00166091	0.000451293	0.0015296	0.00757064	0.0101984	0.0023899	0.0136989	0.000122009	0.00131998	0.0119715	0.00259926	0.000328467	0.0454059	4.73979e-05	0.00316139	0.000750161	0.0106967	0.0111014	0.000646956	0.000386254	0.00045178	0.0117054	0.0114995	0.0067431	6.8643e-18	0.00227084	0.0090286	0.052007	0.00489795	0.00131984	0.00118017	0.00126977	0.00814572	0.000592941	0.0151066	0.00059375	0.00132954	0.00149963	0.0500104	0.00194922	0.00734095	0.016485	0.0103009	0.00354077
C[T>C]C	0.00250044	2.85008e-05	0.0145058	0.0023598	0.0103979	0.00103056	0.000259168	0.000839779	0.0035803	8.88864e-05	0.00699972	0.0152987	4.12032e-05	0.000123998	0.00978329	0.0022658	0.000714015	0.0497065	0.000121995	0.00534234	0.00215046	0.00316902	0.173022	0.00645956	0.00246162	8.13604e-05	0.00483221	0.00281987	0.00134062	4.4728e-18	0.00224082	0.0107983	0.0312042	0.0057176	0.00261968	0.00184027	0.00137976	0.00990479	0.000926907	0.0301132	4.0383e-05	0.0020193	0.00187954	0.0218045	0.00231907	0.00791103	0.00857145	0.00525048	0.00313068
C[T>C]G	0.000360064	2.23006e-16	0.010104	0.00549954	0.0207958	0.00532292	0.000104068	0.000729808	0.00217018	0.000934856	0.00125995	0.0153987	0.00105008	2.52996e-05	0.0146278	0.00331749	0.000131187	0.0374049	2.2199e-16	0.00447196	0.0013903	0.00960702	0.087311	0.00391973	0.00162107	0.000497758	0.0261119	0.0143993	0.00203093	0.000389244	0.00422155	0.0133979	0.0787106	0.00565763	0.0024897	0.00391057	0.00126977	0.00445766	0.00183982	0.0400175	0.000810659	0.00155946	0.00184954	0.00995207	0.00253898	0.00777101	0.0121519	0.00557051	0.00356077
C[T>C]T	4.26076e-05	0.000186005	0.0158063	0.00255979	0.014897	0.0012707	0.00182118	0.00572849	0.0431036	0.0396939	0.00645974	0.0328973	2.44019e-06	0.000814989	0.019249	0.00474693	8.46203e-05	0.045906	0.000111995	0.0020609	0.00175037	0.0154952	0.426054	0.0182987	0.00256168	0.00039081	0.00690316	0.021699	0.000536246	4.71295e-05	0.00363134	0.00895861	0.0555075	0.00389837	0.000366956	0.00178026	0.00409927	0.0137927	0.00108989	0.00307134	0.00158933	0.0031789	0.00215947	0.0504105	0.00426829	0.00859112	0.0137316	0.00787072	0.0032407
G[T>C]A	0.00105019	2.23006e-16	0.00998399	0.00289976	0.0140972	0.00257141	0.000101066	0.00026593	2.22019e-16	0.000799877	0.00259989	0.00951921	0.00220017	0.0146998	0.0127394	0.00243165	0.000810152	0.0711093	0.000286987	0.0110048	0.0129028	0.00205936	0.000123016	5.94959e-05	0.000708465	0.000953536	0.00276126	0.22299	0.000721332	0.000218137	0.00370136	0.0174973	0.0835113	0.004778	0.000490941	0.00108016	0.000934834	0.00452762	0.00913909	0.0122053	0.000108954	0.000564805	0.00233942	0.0307064	0.00169932	0.00747097	0.0132333	0.00606056	0.00582127
G[T>C]C	0.00190034	2.74008e-05	0.00564226	0.0011799	0.00793841	0.00111061	7.41481e-05	2.21942e-16	0.000423036	0.00231964	0.00261989	0.00977919	0.00628049	0.00532993	0.0060697	0.00273774	0.000861225	0.030404	0.000181992	0.00654287	0.0116025	0.00118963	0.0149019	0.0014999	0.00226149	0.00037082	0.00226103	0.0662969	0.00124057	0.000418262	0.00365134	0.00404937	0.0248034	0.00195918	0.000586929	0.00359053	0.000554902	0.00656655	0.00766923	0.00794347	0.000645728	0.0020293	0.00139965	0.0182038	0.00215913	0.0068909	0.00478524	0.00374034	0.00331072
G[T>C]G	0.00117021	0.000107003	0.0109044	0.0023698	0.014997	0.00245134	7.25471e-05	0.000528861	0.000232019	0.00256961	0.00280989	0.00630948	2.23017e-16	0.00137998	0.0127299	0.00353348	0.000561799	0.0415054	0.000194991	0.0110048	0.00595127	0.00427867	0.00357045	0.00100993	0.00398262	0.000952536	0.00406186	0.116995	0.000581267	4.68293e-18	0.00267098	0.0133979	0.0712096	0.00122948	0.000730912	0.00299044	0.000500911	0.0051273	0.00961904	0.20709	0.000439815	0.000190934	0.00183955	0.00983205	0.00186925	0.00574075	0.00955295	0.00351032	0.0032107
G[T>C]T	7.13127e-05	1.25004e-05	0.0102041	0.000754937	0.0136973	0.000906497	0.000811527	0.0068482	0.00707059	0.317951	0.00628975	0.00985918	0.00529041	0.0114998	0.0105699	0.00216681	0.000237338	0.0463061	2.2199e-16	0.0112049	0.00586125	0.00239926	0.00524066	0.0014699	0.00315207	0.00235885	0.000928425	0.132994	0.000834383	0.0007995	0.00399147	0.0141978	0.0552075	0.00374843	0.000850897	0.00155023	0.000444921	0.00468753	0.0128987	0.00971425	2.21907e-16	0.000420855	0.00264935	0.0400083	0.00304878	0.00751098	0.00899435	0.00389036	0.00239052
T[T>C]A	0.000255045	2.23006e-16	0.0152061	0.0024098	0.0179964	0.00148081	0.0021514	0.00599842	0.0302025	0.0811875	0.00207992	0.0139988	0.000730057	0.00885988	0.0169988	0.00564833	0.000113161	0.0861113	2.2099e-05	0.00627275	0.00342073	0.012996	0.00209026	0.00105993	0.00180118	0.0012394	0.0138063	0.084196	0.00463213	7.77487e-18	0.00146054	0.0144978	0.0423057	0.00171928	0.00130984	0.00259038	0.000543904	0.00458759	0.00089691	0.0110048	0.00139941	0.000367873	0.00296927	0.0477099	0.00210915	0.00594077	0.0202152	0.0636058	0.00682148
T[T>C]C	0.0033906	4.35013e-05	0.0089936	0.000502958	0.00970806	0.0010906	0.000596387	0.00172954	0.0209018	0.0142978	0.00263989	0.0135989	0.0051704	8.09989e-05	0.0167597	0.00647906	0.000467665	0.0463061	2.48989e-05	0.00288126	0.00592127	0.00366886	0.0153019	0.00109992	0.00618406	0.000552731	0.0166076	0.0547974	2.22102e-16	0.000190119	0.0030011	0.00740885	0.0314042	0.00348854	0.00204975	0.00150022	0.000285949	0.0102946	0.00121988	0.0125055	0.00623737	0.000821716	0.00227944	0.0451094	0.00218912	0.00644084	0.00858326	0.0268025	0.00303066
T[T>C]G	0.000416074	0.000117003	0.00693277	0.00173986	0.0126975	0.00213117	0.000319207	0.003809	0.0129011	0.0227965	2.21991e-16	0.00930923	0.000363028	0.000667991	0.0151153	0.00496823	0.000155221	0.0400052	9.97956e-05	0.00431189	0.00132028	0.00722776	0.0023503	0.00120992	0.00326214	0.00107947	0.0120055	0.0275987	0.00122056	0.000302189	0.00203075	0.00488924	0.0303041	0.00114952	0.00140983	0.000379056	0.000202964	0.00400789	0.00168983	0.32014	0.00109954	0.000437849	0.00137966	0.0100021	0.00191923	0.00498065	0.00873171	0.0205019	0.00341074
T[T>C]T	0.00433077	3.5801e-05	0.0139056	0.000635947	0.0184963	0.00174095	0.000812527	0.00296922	0.0881074	0.0430934	0.00456982	0.0383968	0.00325025	2.50996e-05	0.0199208	0.0075549	0.000106151	0.0597078	0.000530977	0.00292128	0.00135029	0.0083874	0.0210027	0.000999931	0.00337222	0.00146928	0.0193088	0.0406981	2.22102e-16	7.32458e-18	0.00367135	0.0169974	0.0574078	0.00152936	0.00205975	0.00082212	0.000444921	0.0120936	0.000683932	0.00912399	0.00707702	0.00105963	0.00279931	0.0614128	0.00305877	0.00948123	0.0154372	0.0461042	0.00236051
A[T>G]A	0.000172031	0.000238007	0.00395158	0.00104991	0.00385923	2.57141e-05	0.000473307	8.43778e-05	0.011901	0.00369943	0.00163993	0.0450963	0.00192015	3.46995e-05	0.00251924	0.00693223	0.00021831	0.00201026	6.13973e-05	0.000212093	0.0004681	0.0111965	0.000851107	0.0014099	0.000721474	0.00232887	1.05048e-05	0.000391982	0.00233107	8.28518e-18	0.00321118	0.00527918	0.00292039	0.00113952	0.00986881	0.00040706	3.89931e-05	0.00367807	0.000385961	0.000979428	0.00281881	0.00304895	0.00108973	0.0217045	0.00114954	0.0038805	0.00920595	0.00753069	0.00120026
A[T>G]C	0.000207037	7.46022e-05	0.00260104	0.000158987	0.00259948	0.000204112	0.00024716	0.000931754	0.00105009	0.00265959	0.000667973	0.00692942	0.0012401	5.32993e-05	0.000978868	0.00061364	4.67665e-05	0.000664087	2.2199e-16	0.0029713	0.000415089	0.00440863	0.000700088	0.00447969	0.000858564	0.00188908	2.13098e-05	0.000436979	5.09234e-05	5.4334e-18	0.00140052	0	0.00253034	0.000958598	0.0172979	0.00081712	0.00010998	0.0024787	0.000428957	0.000302132	0.000461806	0.000965666	0.000622846	0.0106022	0.00106957	0.00297039	0.0106014	0.00164015	0.000405088
A[T>G]G	0.000268048	2.05006e-06	0.00630252	0.00141988	0.00793841	0.000107059	0.000276179	0.00146961	0.000604051	0.0105984	0.00476981	0.00532956	0.000320025	0.000522993	0.00103877	0.000939707	0.000179255	0.000808106	8.24964e-05	0.000709311	0.00018504	0.00461857	0.000719091	0.000989932	0.00199131	0.00176914	2.69123e-05	0.000186991	0.00295136	5.68356e-18	0.00206076	0.00713889	0.00229031	6.76717e-05	0.00767907	0.000420062	0.000409927	0.00401789	0.00126987	0.000475208	0.000196917	0.00447845	0.000935769	0.0168035	0.00206917	0.007661	0.0103435	0.00270025	0.000637139
A[T>G]T	0.00011202	3.76011e-06	0.00397159	0.000215982	0.00482903	0.000386212	0.000309201	0.000732807	2.22019e-16	0.0142978	0.00073997	0.023898	0.00922072	2.21997e-16	0.0130559	0.00485571	0.000285406	0.00128017	0.000319986	0.0111049	0.00363078	0.00795753	0.0125016	0.0690953	0.00184121	0.00161921	5.82266e-05	6.94967e-05	4.18192e-05	7.43465e-18	0.00471173	0	0.0059308	0.000255893	0.114986	0.000810119	0.000793859	0.000782588	6.44936e-18	0.000758331	0.00114952	0.00262909	0.000983757	0.0247051	0.00285885	0.00642083	0.0275993	0.0076107	0.000911198
C[T>G]A	3.55063e-05	0.000153004	0.00437175	0.000869928	0.00258948	4.95271e-05	8.42547e-05	0.000358905	0.00328028	0.00147977	0.00121995	0.0259978	0.000155012	0.000226997	0.0108141	0.00634235	2.22316e-16	0.000893117	4.13982e-05	4.85213e-05	0.000206044	0.00395877	0.000310039	0.00204986	0.000111073	0.000713653	0.000963441	4.3498e-06	0.00491226	6.85429e-18	0.00143053	0	0.00142019	0	0.0145982	0.000781114	0.000197965	0.00196896	5.80942e-05	0.000728318	0.00105955	0.00370872	0.000477882	0.00260054	0.000982606	0.00530069	0.00434526	0.00347032	0.000870189
C[T>G]C	0.000212038	0.000155004	0.00704282	0.000440963	0.00460908	0.00078443	0.000172112	0.000791791	0.00558047	4.97924e-05	0.00194992	0.00740939	2.23017e-16	0.00114998	0.002297	0.000494858	2.22316e-16	0.00114015	2.81988e-06	0.00121053	0.000157034	0.00107966	0.00104013	0.0313978	0.00199131	0.00208898	0.00160073	5.43974e-05	0.000880405	0.000148093	0.000880324	0.00288955	0.00494067	0.00038084	0.0220973	5.69083e-06	0.000214962	0.00142925	0.000449955	0.000949415	2.21907e-16	0.000517821	0.00056586	0.0023805	0.00140943	0.00739096	0.00814696	0.00241022	0.000753164
C[T>G]G	0.000128023	0.000121003	0.0107043	0.00378969	0.00612877	0.000924507	2.23145e-16	0.00128966	0.0011901	2.5796e-05	0.00469981	0.0141988	5.35042e-05	0.000478993	0.00686483	0.00307679	2.22316e-16	0.000593078	2.2199e-16	0.000435191	0.000272058	0.00223931	1.94024e-06	0.0136991	0.00293193	0.00132935	0.00271124	2.00991e-05	0.00803369	6.52408e-05	0.00304112	0.0117982	0.00556075	0.000402831	0.0154981	0.000332049	7.84861e-05	0.00149921	0.00108989	0.00107047	0.000435816	0.0063578	0.000886781	0.00377078	0.00158936	0.00983128	0.00757028	0.00304028	0.00568124
C[T>G]T	0.00017103	0.000203006	0.00703281	0.0011999	0.00729854	0.00130071	2.65172e-05	3.67903e-06	0.00340029	0.000155976	0.000573977	0.0564953	0.0013001	0.00522993	0.0300125	0.00592492	0.000133189	0.000344045	5.54976e-05	0.000962422	0.00249053	0.00253921	0.00531067	0.549962	0.00414272	0.00219893	0.00511234	0.000184991	0.00119055	0.000247155	0.00471173	0.00854867	0.00780105	0.0014394	0.100988	0.000767112	0.000264953	0.000948501	0.000675932	0.000192084	6.54724e-07	0.00270906	0.00106974	0.00411086	0.00687724	0.00494064	0.0155575	0.010501	0.00348076
G[T>G]A	2.2304e-16	0.000209006	0.00442177	0.00059795	0.0025195	4.35238e-05	9.06588e-05	0.000322915	0.00248021	7.47885e-05	0.00130995	0.00829931	0.000204016	0.000480993	0.000355061	0.000393075	9.58363e-05	0.000412054	8.76961e-05	7.79342e-05	0.000203043	0.00090172	0.000495063	0.000280981	0.000870572	0.000635691	2.22102e-16	0.000285987	0.00159073	6.26392e-18	0.00107039	0.00554914	0.00137019	0	0.00115986	4.49066e-05	0.000187967	0.00030384	0.00114989	0.000581254	0.000364846	0.00175939	0.000184954	0.0118025	0.000503798	0.00333043	0.00255413	0.00180016	0.00114025
G[T>G]C	2.2304e-16	0.000133004	0.00234094	0.000252979	0.00170966	0.000213117	0.000121079	0.000320915	0.00166014	2.22966e-05	0.000655973	0.00584951	0.000833065	0.000941987	0.000620308	0.00157296	2.22316e-16	0.000213028	2.2199e-16	0.00210092	0.000580124	0.000900721	0.000204026	0.00624957	3.70243e-05	0.000702658	6.65304e-05	0.000532975	0.000236109	8.69544e-05	0.00153056	0	0.00121016	5.07787e-05	0.00192977	9.17134e-05	0.000352937	0.000871542	0.000739926	0.000637278	2.21907e-16	0.00506825	0.000312923	0.00686143	0.000938624	0.00580075	0.00283291	0.000950087	7.05153e-05
G[T>G]G	0.000348062	3.71011e-05	0.0109044	0.0024298	0.00529894	0.00027415	0.000325211	0.00240937	0.00603051	0.00379942	0.00396984	0.00396967	2.23017e-16	0.00172998	0.000614245	0.000200061	0.000130185	0.000496065	0.000425981	0.000781343	0.000347074	0.000674791	0.000835105	0.0014799	0.00583383	0.000509752	8.70398e-05	0.00021299	0.000450207	0.000157098	0.00313115	0.00868865	0.00235032	0.00473802	0.00312962	0.000770113	0.00137976	0.00254866	0.0030097	0.00542237	5.64762e-05	0.0040386	0.00152962	0.00983205	0.00215913	0.007721	0.00503408	0.00120011	0.000410089
G[T>G]T	1.46026e-05	2.23006e-16	0.00583233	0.000251979	0.00234953	0.000787431	0.000835542	0.00182952	0.00675057	0.00683895	0.00128995	0.0193984	0.00221017	0.00515993	0.00747367	0.000947835	0.000154219	0.000165022	2.88987e-06	0.00225099	0.0013903	0.00238926	0.00724091	0.113992	0.00214141	0.000340834	0.00356163	0.00258988	1.9609e-05	5.78362e-18	0.00268099	0.00276957	0.00605082	0.00229904	0.0205975	0.00115017	0.000159972	0.00280852	0.000784922	0.000451197	0.000416824	0.00334884	0.000488879	0.0171036	0.00333866	0.00594077	0.00631262	0.00347032	0.0009202
T[T>G]A	2.2304e-16	1.67005e-05	0.0072529	0.000376969	0.00521896	0.000105058	0.000128083	0.000954748	0.0193016	0.000210968	2.21991e-16	0.0656945	0.00269021	0.0112998	0.00873077	0.0198976	8.52212e-05	0.00163021	0.000183992	9.92435e-05	0.000231049	0.00977697	2.22028e-16	1.21992e-05	0.000696458	0.00165919	2.22102e-16	0.000464978	0.00506233	0.000186116	0.000123045	0.00207968	0.00143019	0.0011895	0.0422949	0.000467068	0.000117979	0.00224882	2.25977e-05	0.000468205	2.21907e-16	0.00428852	0.000787805	0.0183038	0.00116953	0.00839109	0.0119879	0.0419038	0.00115025
T[T>G]C	5.51098e-05	7.0402e-05	0.00628251	0.000173986	0.00655869	0.000287157	0.000116075	0.00154959	0.0174015	0.000114982	0.00113995	0.00861928	2.23017e-16	0.00554992	0.000952155	0.000738318	6.73958e-05	0.00113015	2.2199e-16	0.00120053	0.000294063	0.00550829	0.000116015	0.0087494	0.00210138	0.00201902	2.22102e-16	0.000378982	0.000752346	5.2733e-18	0.00264097	0.00057891	0.00172023	0.000279883	0.0356957	9.93146e-05	9.63829e-05	0.00237875	0.000223978	0.000164072	2.21907e-16	0.00193933	0.000743816	0.0195041	0.000902638	0.00508066	0.0176264	0.0155014	0.00027406
T[T>G]G	0.000583103	9.54028e-05	0.00805322	0.00231981	0.00693861	0.000324178	2.23145e-16	0.00134964	0.00764064	0.000124981	0.00308988	0.0108991	2.16017e-05	0.00275996	0.00110836	0.00314796	0.000101144	0.000875115	3.66984e-05	0.00011405	0.000148032	0.00523837	0.000920116	0.00477967	0.00145095	0.00206899	0.00279128	0.000130994	0.00557256	0.000182114	0.00304112	0.00942854	0.00284038	0.00234902	0.0139983	0.000180026	0.000812856	0.00534719	0.000817918	0.000959419	0.00151936	0.00481833	0.000901777	0.0302063	0.00189924	0.00728095	0.011227	0.0194018	0.00293064
T[T>G]T	2.2304e-16	2.23006e-16	0.0105042	0.000567953	0.0134973	0.00101055	8.29538e-05	0.00176953	0.0217018	0.000165975	0.00099596	0.0638947	0.0189015	0.0908987	0.0251147	0.0145282	5.5579e-05	0.00221029	1.88992e-05	0.000605266	0.00599128	0.0157951	0.00458058	0.121992	0.00516339	0.00422794	0.00151069	2.2199e-16	0.000595274	7.32458e-18	0.00396146	0.00786878	0.00945128	0.000139941	0.478942	0.000928136	0.00888842	0.00729616	0.000634937	0.00225098	0.000231902	0.00361875	0.00180955	0.0291061	0.00528788	0.0109014	0.0348179	0.0879081	0.00174038
[truncated: 35 more columns]

## Sheet: Supplementary_Table_3
sample_id	ID1	ID2	ID3	ID4	ID5	ID6	ID7	ID8	ID9	ID10	ID11a	ID11b	ID12	ID13	ID14	ID17	ID18	ID19	ID20	ID21	ID22	ID23	ID24	ID25	ID26	tumor_type	MMRD_POLE_category
SP99301	149.59	648.4	0	0	0	0	169	0	0	0	0	0	0	0	0	0	0	0	0	0	0	0	72.22	0	176.77	Biliary.AdenoCA	MMRD
SP99325	12320.8	93909.7	0	0	0	0	16540.1	0	0	0	0	0	0	0	0	0	0	0	0	0	0	0	0	0	0	Biliary.AdenoCA	MMRD
SP117017	170.37	19.53	36.14	0	52.03	0	0	31.53	0	0	0	20.18	0	0	0	0	0	0	0	0	0	0	0	0	0	Biliary.AdenoCA	MMRP
SP117031	427.77	207.5	0	0	121.31	41.45	0	0	0	0	0	32.4	0	0	30.4	0	0	0	0	0	0	0	0	0	0	Biliary.AdenoCA	MMRP
SP117332	32.52	12.49	0	0	46.49	0	0	14.12	0	8.48	0	0	0	0	0	0	0	0	0	0	0	0	0	0	0	Biliary.AdenoCA	MMRP
SP117425	134.2	103.07	64.1	0	101.96	29.21	0	0	0	0	0	25.26	0	0	40.13	0	0	0	0	0	0	0	0	0	0	Biliary.AdenoCA	MMRP
SP117556	365.42	173.13	0	0	95.5	28.77	0	0	0	0	0	29.64	0	0	0	0	0	0	0	0	0	0	0	0	0	Biliary.AdenoCA	MMRP
SP117621	305.2	124.13	90.45	0	142.28	0	0	43.22	0	0	0	47.86	0	0	0	0	0	0	0	0	0	0	0	0	0	Biliary.AdenoCA	MMRP
SP117627	174.72	56.27	0	0	76.98	0	0	27.45	0	17.86	0	21.78	0	0	0	0	0	0	0	0	0	0	0	0	0	Biliary.AdenoCA	MMRP
SP117655	358.37	446.03	286.08	0	151.19	0	0	45.71	0	0	0	42.8	0	0	36.52	0	0	0	0	0	0	0	0	0	0	Biliary.AdenoCA	MMRP
SP117712	131.47	0	49.13	0	209.38	0	0	39.27	0	0	0	19.25	0	0	0	0	0	0	0	0	0	0	0	0	0	Biliary.AdenoCA	MMRP
SP117759	544.18	479.69	0	0	221.61	0	0	0	0	0	0	59.31	0	0	0	0	0	0	0	0	0	0	0	0	0	Biliary.AdenoCA	MMRP
SP117775	260.31	286.62	103.68	0	132.01	0	0	47.63	0	0	0	27.62	0	0	0	0	0	0	0	0	0	0	0	0	0	Biliary.AdenoCA	MMRP
SP117930	874.48	321.3	0	0	199.01	42.33	0	0	0	0	0	42.64	0	0	0	0	0	0	0	0	0	0	0	0	0	Biliary.AdenoCA	MMRP
SP99113	0	0	11.52	0	42.1	2.79	0	6.44	0	0	0	8.25	0	0	0	0	0	0	0	0	0	0	0	0	0	Biliary.AdenoCA	MMRP
SP99185	42.73	0	98.52	0	212.71	0	0	51.11	0	0	0	25.58	0	0	0	0	0	0	0	0	0	0	0	0	0	Biliary.AdenoCA	MMRP
SP99209	130.98	0	58.52	0	202.7	0	0	63	0	0	0	31.19	0	0	0	0	0	0	0	0	0	0	0	0	0	Biliary.AdenoCA	MMRP
SP99213	204.73	83.19	0	0	75.14	0	0	0	0	45.29	0	38.71	0	0	0	0	0	0	0	0	0	0	0	0	0	Biliary.AdenoCA	MMRP
SP99221	0	0	12.24	0	21.08	3.6	0	0	0	3.53	0	0	0	0	2.79	0	0	0	0	0	0	0	0	0	0	Biliary.AdenoCA	MMRP
SP99225	42.53	0	0	0	74.72	16.6	0	0	0	0	0	15.92	0	0	0	0	0	0	0	0	0	0	0	0	0	Biliary.AdenoCA	MMRP
SP99241	127.81	0	170.23	0	244.26	49.49	0	133.18	0	0	0	71.2	0	0	0	0	0	0	0	0	0	0	0	0	0	Biliary.AdenoCA	MMRP
SP99287	48.91	0	33.47	0	53.85	11.34	0	0	0	0	0	15.76	0	0	0	0	0	0	0	0	0	0	0	0	0	Biliary.AdenoCA	MMRP
SP99289	133.76	0	186.61	0	218.27	0	0	71.13	0	0	0	47.04	0	0	0	0	0	0	0	0	0	0	0	0	0	Biliary.AdenoCA	MMRP
SP99293	51.45	0	51.65	0	114.28	8.73	0	19.36	0	0	0	55.17	0	0	0	0	0	0	0	0	0	0	0	0	0	Biliary.AdenoCA	MMRP
SP99297	3.79	0	0	0	2.83	0	0	2.3	0	0	0	11.76	0	0	1.84	0	0	0	0	0	0	0	0	0	0	Biliary.AdenoCA	MMRP
SP99305	70.51	0	24.18	0	68.38	10.37	0	20.3	0	0	0	21.1	0	0	0	0	0	0	0	0	0	0	0	0	0	Biliary.AdenoCA	MMRP
SP99309	199.56	0	47.45	0	138.13	0	0	0	0	0	0	27.53	0	0	0	0	0	0	0	0	0	0	0	0	0	Biliary.AdenoCA	MMRP
SP99313	66.83	0	0	0	160.53	54.9	0	181.25	0	0	0	32.16	0	0	0	0	0	0	0	0	0	0	0	0	0	Biliary.AdenoCA	MMRP
SP99317	3.06	0	0	0	12.2	0	0	3.88	0	0	0	19.63	0	0	0	0	0	0	0	0	0	0	0	0	0	Biliary.AdenoCA	MMRP
SP99321	79.56	39.63	0	0	72.91	0	0	14.56	0	0	0	0	0	0	0	0	0	0	0	0	0	0	0	0	0	Biliary.AdenoCA	MMRP
SP99329	17.16	0	0	0	107.24	253.33	0	89.82	0	0	0	0	0	0	0	0	0	0	0	0	0	0	0	0	0	Biliary.AdenoCA	MMRP
SP99333	104.04	0	0	0	65.89	11.95	0	0	0	0	0	27.99	0	0	0	0	0	0	0	0	0	0	0	0	0	Biliary.AdenoCA	MMRP
SP99337	218.68	28.8	29.31	0	68.34	16.72	0	0	0	0	0	18.75	0	0	0	0	0	0	0	0	0	0	0	0	0	Biliary.AdenoCA	MMRP
SP99341	155.65	17.44	0	0	68.38	0	0	16.66	0	0	0	18.19	0	0	0	0	0	0	0	0	0	0	0	0	0	Biliary.AdenoCA	MMRP
SP99345	9.1	0	14.77	0	10.56	4.49	0	7.99	0	0	0	4.91	0	0	0	0	0	0	0	0	0	0	0	0	0	Biliary.AdenoCA	MMRP
SP1003	126.04	85.04	0	0	192.1	0	30.55	53.29	43.06	24.14	0	21.49	0	0	0	0	0	0	16.79	0	0	0	0	0	0	Bladder.TCC	MMRP
SP1009	117.7	0	58.48	0	132.44	22.78	42.58	29.92	0	0	0	35.1	0	0	0	0	0	0	9.52	0	0	0	0	44.45	0	Bladder.TCC	MMRP
SP1059	129.48	84.27	202.56	0	299.12	53.16	25.83	55.2	94.26	0	0	58.34	0	0	62.94	0	0	33.12	19.04	0	0	0	0	0	0	Bladder.TCC	MMRP
SP1086	76.45	31.04	56.94	0	89.3	14.5	34.06	36.61	38.52	0	0	26.16	0	0	0	19.85	0	0	10.56	0	0	0	0	0	0	Bladder.TCC	MMRP
SP1114	118.95	0	207.32	0	110.17	0	60.14	12.05	0	19.3	17.78	0	0	0	0	0	0	0	12.7	0	0	0	0	17.22	0	Bladder.TCC	MMRP
SP1132	120.18	45.25	327.27	0	58.39	25.53	0	62.42	99.74	0	0	51.7	0	0	10.26	25.15	0	0	0	0	0	0	0	0	0	Bladder.TCC	MMRP
SP1144	51.74	18.56	70.73	0	47.54	33.68	22.69	28.01	27	15.59	0	24.78	0	0	9.26	0	0	12.76	8.49	0	0	0	0	0	0	Bladder.TCC	MMRP
SP1174	308.83	409.24	0	0	81.15	31.64	24.62	29.2	0	0	0	0	0	0	0	0	0	49.61	31.01	0	0	0	0	37.04	0	Bladder.TCC	MMRP
SP1305	123.56	88.96	143.77	0	268.78	145.92	0	591.98	0	180.86	0	71.73	0	0	0	0	0	0	0	0	0	0	0	116.03	0	Bladder.TCC	MMRP
SP1365	185.37	59.76	53.86	0	139.76	22.37	0	103.28	39.91	22.8	0	16.15	0	0	0	0	0	18.22	13.8	0	62.5	0	0	0	0	Bladder.TCC	MMRP
SP1377	148.61	20.15	32.5	0	40.23	0	0.95	22.75	17.1	0	0	24.61	0	0	5.37	0	0	25.55	17.66	0	0	0	0	0	0	Bladder.TCC	MMRP
SP1419	144.42	168.67	0	0	94.72	37.62	35.49	36.28	52.61	22.06	0	27.45	0	0	0	36.32	0	58.81	19.62	0	0	0	0	0	0	Bladder.TCC	MMRP
SP1431	176.61	47.61	0	0	37.79	12.86	10.99	12.24	13.87	0	0	35.06	0	0	0	0	0	19.34	17.45	0	0	0	0	0	0	Bladder.TCC	MMRP
SP1491	73.58	77.18	34.9	0	0	57.56	0	171.32	0	69.83	29.24	0	0	0	7.48	49.91	0	0	22.35	0	28.72	0	0	0	0	Bladder.TCC	MMRP
SP1677	96.88	27.28	141.74	0	173.99	18.65	32.56	45.86	0	0	0	25.91	0	0	7.82	0	0	9.27	13.89	0	0	0	0	0	0	Bladder.TCC	MMRP
SP1712	145.37	11.47	0	0	31.08	0	9.62	11.12	31	0	0	12.03	0	0	0	0	0	12.96	11.57	0	0	0	0	11.92	0	Bladder.TCC	MMRP
SP1724	61.29	17.26	50.87	0	63.91	0	12.39	18.43	20.8	0	0	20.93	0	0	0	0	0	0	9.28	0	0	0	0	7.78	0	Bladder.TCC	MMRP
SP1781	338.03	88.33	50.64	0	69.28	0	0	31.77	75.7	0	0	32.97	0	0	0	0	0	25.4	37.76	0	0	0	0	0	0	Bladder.TCC	MMRP
SP953	155.23	111.4	179.45	0	189.17	0	55.09	19.29	0	36.48	0	27.33	0	0	12.62	0	0	16.56	27.24	0	0	0	0	0	0	Bladder.TCC	MMRP
SP96136	95.62	102.35	82.13	0	173.64	78.68	0	262.9	90.91	77.73	0	43.15	0	0	0	0	0	0	26.83	0	0	0	0	0	0	Bladder.TCC	MMRP
SP963	96.28	33.72	68.78	0	97.7	14.64	8.38	68.61	55.68	0	0	26.58	0	0	0	0	0	18.47	0	0	0	0	0	14.37	0	Bladder.TCC	MMRP
SP967	119.4	59.26	23.75	0	29.79	0	0	10.73	0	0	0	16.3	0	0	0	0	0	13.23	12.72	0	0	0	0	0	0	Bladder.TCC	MMRP
SP975	118.01	80.01	0	0	157.05	159.67	23.37	529.22	0	75.07	0	0	0	0	0	49.01	0	0	21.88	0	0	0	0	74.91	0	Bladder.TCC	MMRP
SP116393	0	0	0	0	0	0.7	0	0	0	0	0	0	0	0	0	0	0	0	0	0	0	0	0	0	0	Bone.Benign	MMRP
SP116442	0	0	2.19	0	0	0	0	0	0	0	0	0	0	0	0	0	1.59	1	0	0	0	0	0	0	0	Bone.Benign	MMRP
SP116446	0	0	1.66	1.36	0	1.21	0	0	0	0	0	0	0	0	0.7	0	2.72	0	0	0	0	0	0	0	0	Bone.Benign	MMRP
SP116448	0	0	0	0	0	0	0	0	0	0	0	0	0	0	0	0	0	0	0	0	0	0	0	0	0	Bone.Benign	MMRP
SP116536	14.68	0	16.32	0	0	0	0	9.07	0	0	0	0	0	0	2.79	0	46.11	9.34	0	0	0	0	0	0	0	Bone.Benign	MMRP
SP116539	0	0	4.42	0	0	3.68	0	0	0	0	0	0	0	0	0	0	15.08	0	0	0	4.04	0	0	0	0	Bone.Benign	MMRP
SP116542	3.5	0	9.26	2.59	0	0	0	0	0	0	0	0	0	0	0	0	9.35	7.22	0	0	0	0	0	0	0	Bone.Benign	MMRP
SP116545	3.23	0	0	3.14	0	2.78	0	0.05	8.73	0	0	0	0	0	2.86	0	10.33	0	0	0	0	0	0	0	0	Bone.Benign	MMRP
SP116548	6.31	0	3.62	3.82	0	0	0	1.36	0	0	0	0	0	0	0	0	21.23	3.73	0	0	0	0	0	0	0	Bone.Benign	MMRP
SP116550	0.96	0	0	1.4	0	0	0	1.15	0	0	0	0	0	0	0	0	1.89	0.47	0	0	0	0	0	0	0	Bone.Benign	MMRP
SP116553	10.13	0	4.8	0	0	0.44	0	2.2	0	0	0	0	0	0	0	0	6.48	5.13	0	0	0	0	0	0	0	Bone.Benign	MMRP
SP116557	0	0	0	0	0	2.76	0	0	0	0	0	0	0	0	0	0	2.59	0.7	0	0	0	0	0	0	0	Bone.Benign	MMRP
SP116559	5.13	0	6.87	0	0	0	0	0.7	0	0	0	0	0	0	0	0	20.94	3.69	0	0	0	0	0	0	0	Bone.Benign	MMRP
SP116562	15.27	0	2.63	0	0	0	0	7.28	0	0	0	0	0	0	0	0	11.06	7.66	0	0	0	0	0	0	0	Bone.Benign	MMRP
SP116564	4.44	0	2.34	5.64	0	3.62	0	0	0	0	0	0	0	0	0	0	16.62	4.64	0	0	0	0	0	0	0	Bone.Benign	MMRP
SP116571	3.45	0	0	2.61	0	0	0	2.16	0	0	0	0	0	0	0	0	16.89	1.8	0	0	0	0	0	0	0	Bone.Benign	MMRP
SP116383	52.25	80.2	0	0	0	0	0	83.44	42.74	0	0	18.72	0	0	0	0	88.19	36.18	0	0	56.38	0	0	0	0	Bone.Epith	MMRP
SP116385	47.16	0	22.5	0	0	14.46	0	17.02	0	0	0	13.35	0	0	8.89	0	42.7	28.77	0	0	13.88	0	0	0	0	Bone.Epith	MMRP
SP116391	13.21	12.81	11.79	0	0	0	0	0	0	0	0	0	3.65	0	0	0	17.17	0	0	0	10.04	0	0	0	0	Bone.Epith	MMRP
SP116401	9.38	0	7.88	6.62	0	0	0	11.17	0	0	0	0	0	0	0	0	20.44	1.86	0	0	0	0	0	0	0	Bone.Epith	MMRP
SP116409	31.27	0	9.91	18.5	0	0	0	8.52	0	0	0	0	0	0	6.88	0	39.05	16.74	0	0	0	0	0	0	0	Bone.Epith	MMRP
SP116416	0	2.36	0	2.59	0	2.66	0	0	8.8	0	0	4.69	0	0	2.41	0	7.23	0	0	0	2.78	0	0	0	0	Bone.Epith	MMRP
SP116419	0	0	27.67	0	0	0	0	6.41	0	0	0	7.87	8.15	0	0	0	59.64	14.55	0	0	0	0	0	0	0	Bone.Epith	MMRP
SP116424	2.46	0	0	4.22	0	0	0	3.26	0	0	0	0	0	0	0	0	14.12	4.63	0	0	0	0	0	0	0	Bone.Epith	MMRP
SP116440	28.38	0	23.64	0	0	0	0	11.6	0	0	0	25.87	1.02	0	0	0	49.85	25.17	0	0	8.26	0	0	0	0	Bone.Epith	MMRP
SP116450	86.98	0	50.27	0	0	0	0	64.4	0	0	0	27.72	0	0	0	0	125.45	0	0	0	50.75	0	0	0	0	Bone.Epith	MMRP
SP116493	23.85	0	10.66	0	0	3.76	0	0	0	0	0	11.5	0	0	0	0	25.71	5.74	0	0	0	0	0	0	0	Bone.Epith	MMRP
SP116406	8.55	16.9	8.57	8.18	0	2.65	0	9.61	17.57	0	0	0	0	0	0	0	10.87	8.8	0	0	0	0	0	0	18	Bone.Osteosarc	MMRP
SP116412	23.19	21.03	2.33	5.65	0	0	0	5.87	22.32	0	0	0	2.72	0	0	0	22.27	1.71	0	0	0	0	0	0	0	Bone.Osteosarc	MMRP
SP116431	51.8	19	30.91	17.66	0	0	0	20.42	53.59	0	0	13.76	2.36	0	0	0	59.07	0	0	0	0	0	0	9.58	0	Bone.Osteosarc	MMRP
SP116434	4.54	1.73	0.59	0	0	0.58	0	4.25	0	0	0	1.28	2.52	0	0	0	5.86	0	0	0	4.69	0	0	0	0	Bone.Osteosarc	MMRP
SP116437	5.66	0	11.85	0	0	0	0	4.18	5.85	0	0	0	0	0	0	0	27.07	4.74	0	0	8.4	0	0	0.77	0	Bone.Osteosarc	MMRP
SP116453	9.21	5.36	15.61	3.79	0	0.92	0	0	12.34	0	0	8.73	2.95	0	0	0	15.1	0	0	0	16.5	0	0	2.11	5.06	Bone.Osteosarc	MMRP
SP116456	0	0	0	0	0	0	0	0	0	0	0	4.69	0	0	0	0	13.82	4.05	0	0	2.77	0	0	23.63	0	Bone.Osteosarc	MMRP
SP116459	27.92	20.26	10.95	9.84	0	8.2	0	10.12	27.74	0	0	5.84	0	0	0	0	26.79	12.9	0	0	19.67	0	0	0	10.48	Bone.Osteosarc	MMRP
SP116462	24.76	10.78	19.64	5.64	0	4.05	0	6.04	0	0	0	2.49	2.92	0	0	0	10.75	5.42	0	0	0	0	0	0	8.94	Bone.Osteosarc	MMRP
SP116465	7.96	31.11	11.31	43	0	11.08	0	0	0	0	0	3.08	0	0	0	0	0	53.91	0	0	0	0	0	9.36	17.56	Bone.Osteosarc	MMRP
SP116469	19.25	0	50.11	0	0	28.95	0	84.07	38.82	0	0	21.67	2.6	0	0	0	98.74	0	0	0	68.58	0	0	6.59	0	Bone.Osteosarc	MMRP
SP116472	35.33	38.83	26.83	0	0	26.95	0	16.76	0	0	0	6.59	5.27	0	0	0	0	17.68	0	0	6.15	0	0	27.84	25.4	Bone.Osteosarc	MMRP
SP116475	29.48	15.31	0	0	0	0	0	0	18.15	0	0	3.95	0	0	0	0	15.15	5.8	0	0	7.4	0	0	0	5.18	Bone.Osteosarc	MMRP
SP116478	20.56	21.75	8.45	0	0	0	0	6.29	40.06	0	0	0	0.88	0	0	0	14.87	0	0	0	0	0	0	6.38	31.48	Bone.Osteosarc	MMRP
SP116481	15.11	3.49	0	0	0	0	0	3.03	7.86	0	0	2.42	0	0	0	0	0	0	0	0	2.16	0	0	0	10.94	Bone.Osteosarc	MMRP
SP116484	2.82	3.76	18.21	3.91	0	2.57	0	0	8.97	0	0	1.75	2.36	0	0	0	0	0	0	0	0	0	0	0	5.2	Bone.Osteosarc	MMRP
SP116487	4.46	0	0	3.86	0	3.7	0	2.52	2.84	0	0	1.29	5.09	0	0	0	0	0	0	0	0	0	0	0	4.73	Bone.Osteosarc	MMRP
SP116490	22.55	30.7	0	0	0	14.18	0	0	17.04	0	0	4.68	0	0	0	0	48.74	0	0	0	0	0	0	0	0	Bone.Osteosarc	MMRP
SP116496	40.37	0	53.17	0	0	36.65	0	82.16	29.55	0	0	0	0	0	0	0	161.61	25.48	0	0	69.37	0	0	29.52	0	Bone.Osteosarc	MMRP
SP116499	0	26.51	0	0	0	12.77	0	10.78	30.47	0	0	0	0	0	0	0	30.73	4.4	0	0	0	0	0	11.76	17.65	Bone.Osteosarc	MMRP
SP116505	127.19	52.3	13.6	0	0	6.59	0	5.91	14.41	0	0	8.09	0	0	0	0	0	5.71	0	0	0	0	0	9.33	20.68	Bone.Osteosarc	MMRP
SP116509	14.86	24.6	11.67	0	0	13.02	0	14.1	17.67	0	0	11.09	0	0	0	0	43.34	5.65	0	0	0	0	0	0	14.59	Bone.Osteosarc	MMRP
SP116512	36.33	0	31.95	167.18	0	7.45	0	15.9	47.63	0	0	0	0	0	0	0	39.85	0	0	0	0	0	0	0	25.45	Bone.Osteosarc	MMRP
SP116515	0	4.79	5.7	0	0	9.81	0	8.28	14.5	0	0	1.23	0	0	0	0	27.38	0	0	0	15.61	0	0	0	0	Bone.Osteosarc	MMRP
SP116518	119.89	107.31	39.66	20.52	0	15.22	0	16.01	64.25	0	0	12.87	0	0	0	0	0	30.46	0	0	0	0	0	19.37	64.22	Bone.Osteosarc	MMRP
SP116520	20.32	23.52	41.25	0	0	8.81	0	18.24	44.68	0	0	5.89	5.37	0	0	0	66.32	5.1	0	0	0	0	0	0	0	Bone.Osteosarc	MMRP
SP116523	40.94	20.54	10.93	0	0	0	0	9.78	13.12	0	0	7.3	0	0	0	0	0	0	0	0	7.45	0	0	2.71	6.38	Bone.Osteosarc	MMRP
SP116525	18.79	21.93	35.9	0	0	6.44	0	29	28.69	0	0	8.1	0	0	0	0	73.3	20.71	0	0	0	0	0	0	0	Bone.Osteosarc	MMRP
SP116528	165.03	0	19.86	0	0	0	0	17.86	0	0	0	12.43	0	0	0	0	74.1	6.99	0	0	21.48	0	0	23.75	0	Bone.Osteosarc	MMRP
SP116531	31.29	0	7.63	6.47	0	2.53	0	0	6.82	0	0	7.5	0	0	0	0	27.93	0	0	0	0	0	0	0	0	Bone.Osteosarc	MMRP
SP116534	9.45	12.13	0	0	0	11.78	0	8.92	11.79	0	0	2.43	0	0	0	0	18.14	6.95	0	0	0	0	0	3.53	0	Bone.Osteosarc	MMRP
SP116578	16.1	0	57.45	0	0	91.54	0	182.2	0	0	0	33.89	0	0	0	0	176.67	0	0	0	138.93	0	0	0	0	Bone.Osteosarc	MMRP
SP116582	93.14	32.32	15.3	0	0	28.47	0	36.51	29.41	0	0	17.25	0	0	0	0	91.77	11.82	0	0	0	0	0	12.3	0	Bone.Osteosarc	MMRP
SP116586	0	0	14.85	0	0	8.31	0	0	8.5	0	0	6.11	3.38	0	0	0	26.66	0	0	0	7.22	0	0	0	0	Bone.Osteosarc	MMRP
SP116589	60.04	26.37	27.59	0	0	29.85	0	41.63	34.89	0	0	16.09	13.88	0	0	0	82.8	0	0	0	31.69	0	0	0	0	Bone.Osteosarc	MMRP
SP116593	0	0	14.64	0	0	1.53	0	0	14.75	0	0	0	0	0	0	0	0	1.58	0	0	0	0	0	4.53	15.34	Bone.Osteosarc	MMRP
SP116596	20.03	0	45.34	0	0	18.27	0	55.76	58.25	0	0	32.22	3.09	0	0	0	105.09	9.44	0	0	30.49	0	0	4.86	0	Bone.Osteosarc	MMRP
SP116599	35.89	40.24	7.06	0	0	3.65	0	0	17.94	0	0	4.78	3.34	0	0	0	28.95	3.37	0	0	7.58	0	0	0	0	Bone.Osteosarc	MMRP
SP10084	23.93	72.18	41.59	45.8	0	33.29	0	37.92	70.32	21.22	0	36.99	20.65	0	0	0	152.39	105.92	6.53	0	14.66	0	0	2.21	0	Breast.AdenoCA	MMRP
SP10150	102.7	110.58	14.03	25.41	35.05	12.61	0	18.4	28.73	6.88	0	23.59	2.73	0	0	0	0	51.04	13.59	0	7.59	0	0	0	0	Breast.AdenoCA	MMRP
SP10470	10.03	17.32	44.29	0	0	305.62	0	219.01	26.77	11.48	0	12.89	2.36	0	0	0	91.66	10.95	0	0	10.22	0	0	33.03	0	Breast.AdenoCA	MMRP
SP10563	88.86	21.62	15.01	9.72	34.13	15.04	0	16.96	15.86	0	0	23.9	4.39	0	0	0	0	20.71	18.18	0	15.55	0	0	1.19	0	Breast.AdenoCA	MMRP
SP10635	28.42	6.54	14.46	3.77	0	5.71	0	8.34	7.65	0	0	15.23	4.34	0	0	2.02	27.96	5.16	3.85	0	14.6	0	0	5.64	0	Breast.AdenoCA	MMRP
SP10944	88.54	52.03	18.87	24.84	92.68	31.22	0	29.6	47.65	4.49	0	14.71	0	0	0	6.96	0	41.38	18.79	0	35.24	0	0	2.96	0	Breast.AdenoCA	MMRP
SP11045	27.66	4.38	3.73	6.3	21.33	6.12	0	11.43	6.21	3.84	0	5.61	2.51	0	0	0	0	7.55	5.56	0	0	0	0	2.41	0	Breast.AdenoCA	MMRP
SP11171	41.08	15.9	0	11.1	64.65	142.02	0	160.73	23.32	6.6	0	11.74	0	0	0	0	0	12.03	3.77	0	0	0	0	26.51	0	Breast.AdenoCA	MMRP
SP11235	51.04	30.64	5.06	6.97	21.95	15.86	0	5.97	0	0	0	8.24	20.47	0	0	4.18	19.99	13.09	11.94	0	0	0	0	12.78	0	Breast.AdenoCA	MMRP
SP11292	7.07	0	6.34	0	23.94	53.7	0	39.01	11.14	3.97	0	0	0	0	0	0	0	4.48	0	0	0	0	0	6.94	0	Breast.AdenoCA	MMRP
SP116331	178.98	33.79	1.72	10.65	50.05	18.2	0	29.06	24.37	7.14	0	16.93	0	0	0	5.13	0	14.33	10.44	16.69	0	0	0	3.32	0	Breast.AdenoCA	MMRP
SP116333	71.71	43.72	11.69	11.79	46.44	52	0	18	36.73	7.52	0	13.76	0	0	0	5.27	0	21.75	0	13.69	0	0	0	0	0	Breast.AdenoCA	MMRP
SP116335	27.07	71.21	0	133.48	31.86	53.38	0	42.28	10.68	10.86	0	0	0	0	0	0	0	109.67	8.13	0	0	0	0	8.04	0	Breast.AdenoCA	MMRP
SP116339	168.11	33.36	24.72	18.31	31.6	8.71	0	19.74	13.34	4.86	0	8.12	4.65	0	0	3.87	0	27.16	16.18	0	0	0	0	11.92	0	Breast.AdenoCA	MMRP
SP116341	22.4	14.26	30.17	0	84.95	280.53	0	82.43	29.38	20.53	0	17.42	0	0	0	0	0	8.38	0	0	0	0	0	4.69	0	Breast.AdenoCA	MMRP
SP116343	72.78	44.88	14.85	26.26	0	13.72	0	19.58	17.77	28	0	38.57	2.19	0	0	11.07	55.12	24.07	10.97	11.19	13.37	0	0	1.69	0	Breast.AdenoCA	MMRP
SP116345	107.44	21.23	0	26.94	0	0	0	19.14	10.13	0	0	23.86	0	0	0	6.44	28.81	46.66	6.92	4.38	17	0	0	0	0	Breast.AdenoCA	MMRP
SP116347	38.14	2.67	13.7	13.74	4	6.86	0	7.88	5.72	6.87	0	10.48	0	0	0	7.94	21.99	7.39	5.23	3.81	0	0	0	2.99	0	Breast.AdenoCA	MMRP
SP116349	36.97	5.17	10.39	16.27	0	10.63	0	13.33	0	9.48	0	35.41	0	0	0	0	38.85	18.66	1.04	1.08	0	0	0	5.98	0	Breast.AdenoCA	MMRP
SP116351	43.85	38.41	6.2	29.2	33.19	14.98	0	12.17	15.74	8.18	0	8.25	0	0	0	0	0	42.96	4.64	4.82	0	0	0	0	0	Breast.AdenoCA	MMRP
SP116353	293.59	89.5	19.37	31.99	141.38	29.9	0	26.2	33.79	18.32	0	23.08	0	0	0	0	0	34.38	28.18	37.4	16.53	0	0	31.4	0	Breast.AdenoCA	MMRP
SP116355	13.66	10	11.72	0	52.2	98.27	0	123.39	45.5	3	0	7.22	0	0	0	3.73	0	0	3.85	0	0	0	0	5.67	0	Breast.AdenoCA	MMRP
SP116357	3.49	12.99	13.13	0	58.56	107.72	0	96.1	17.99	7.82	0	0	0	0	0	0	0	10.39	1.14	4.63	0	0	0	0	0	Breast.AdenoCA	MMRP
SP116359	23.63	8.83	27.42	13.17	0	200.85	0	181.24	23.2	0	0	17.13	0	0	0	0	77.15	19.66	3.26	0	8.55	0	0	24.15	0	Breast.AdenoCA	MMRP
SP116361	11.86	15.81	23.91	5.27	0	136.55	0	120.6	14.41	15.05	0	0	0	0	0	0	32.29	6.28	1.42	0	0	0	0	7.64	0	Breast.AdenoCA	MMRP
SP116363	8.52	8.87	8.24	5.75	0	114.53	0	99.2	17.5	0	0	4.45	0	0	0	3.5	19.65	14.77	0.69	4.93	0	0	0	0	0	Breast.AdenoCA	MMRP
SP116365	16.02	5.73	7.3	11.49	0	227.47	0	283.6	19.89	8.02	0	0	6.45	0	0	5.16	46.18	17.03	0	6.78	0	0	0	10.72	0	Breast.AdenoCA	MMRP
SP116367	39.42	39.79	29.02	20.04	0	33.15	0	44.77	33.51	11.26	0	23.73	0	0	0	0	56.55	19.38	4.71	15.17	11.84	0	0	10.69	0	Breast.AdenoCA	MMRP
SP116369	109.26	64.57	72.05	0	135.23	568.04	0	205.14	0	36.55	0	10.81	6.84	0	0	0	0	32.7	14.42	0	75.53	0	0	34.78	0	Breast.AdenoCA	MMRP
SP116371	83.78	0	17.85	164.89	45.98	4.97	0	65.25	10.8	0	0	27.68	5.33	0	0	9.11	0	20.91	3.95	0	21.61	0	0	21.69	0	Breast.AdenoCA	MMRP
SP116373	12.32	21.82	40.17	0	0	223.2	0	128.07	23.71	0	0	15.97	0	0	0	0	69.56	11	0	4.13	31.4	0	0	7.75	0	Breast.AdenoCA	MMRP
SP116375	110.25	94.82	15.55	39.3	0	14.63	0	20.12	21.41	5.87	0	19.6	5.11	0	0	2.72	64.9	18.73	30.95	8.29	0	0	0	9.66	0	Breast.AdenoCA	MMRP
SP116377	128.79	53.44	26.86	46.35	60.49	25.71	0	28.79	47.07	10.47	0	30.01	6.54	0	0	8.66	0	36.08	16.97	26.37	4.6	0	0	8.82	0	Breast.AdenoCA	MMRP
SP116379	87.96	24.54	0	16.29	0	12.04	0	17.92	6.7	12.64	0	7.42	2.79	0	0	10.82	30.41	20.25	5.85	3.26	21.51	0	0	0.45	0	Breast.AdenoCA	MMRP
SP116946	33.79	8.08	21.32	7.76	6.54	12.34	0	9.45	2.98	2.45	0	2.49	4.77	0	0	10.3	56.36	7.58	0	0	7.09	0	0	0	0	Breast.AdenoCA	MMRP
SP116947	23	7.38	20.1	10.31	29.33	5.73	0	5.2	4.6	4.26	0	6.42	0	0	0	0	0	12.09	6.71	1.72	12.42	0	0	7.58	0	Breast.AdenoCA	MMRP
SP116948	97.2	6.1	15.23	18.68	0	5.49	0	16.83	6.44	9.06	0	14.05	0	0	0	0	47.33	22.95	17.96	0	20.58	0	0	6.26	0	Breast.AdenoCA	MMRP
SP116963	22.14	10	3.48	7.73	11.38	2.62	0	5.56	0.79	0	0	5.37	0	0	0	4.03	0	7.86	4.33	4.85	10.35	0	0	4.6	0	Breast.AdenoCA	MMRP
SP116991	34.1	14.69	4.21	6.6	23.2	2.09	0	23.72	4.8	6.29	0	6.4	1.93	0	0	5.69	0	10.98	7.1	4.55	2.14	0	0	9.8	0	Breast.AdenoCA	MMRP
SP117011	35.74	8.17	4.43	9.13	20.09	12.59	0	16.03	28.76	6.31	0	17.63	0	0	0	1.65	0	15.58	4.13	2.01	0	0	0	0	0	Breast.AdenoCA	MMRP
SP117032	39.87	3.92	6.26	0	22.86	11.87	0	11.17	2.51	18.24	0	8.6	0	0	0	6.31	0	27.55	1.64	3.68	0	0	0	9.63	0	Breast.AdenoCA	MMRP
SP117057	20.95	9.65	7.87	4.76	20.63	1.78	0	3.88	9.68	2.11	0	5.77	0	0	0	0	0	8.39	3.68	0	0	0	0	0	0	Breast.AdenoCA	MMRP
SP117078	115.74	15.34	31.18	19.09	46.69	14.44	0	7.7	0	5.22	0	17.54	0.52	0	0	0	0	11.54	7.99	4.81	19.22	0	0	4.01	0	Breast.AdenoCA	MMRP
SP117079	22.15	0	0	10.35	32.08	5.9	0	14.39	11.38	4.6	0	13.63	0	0	0	0	0	21.61	0	0	0	0	0	2.42	0	Breast.AdenoCA	MMRP
SP117105	57.6	24.79	10.35	9.33	21.75	4.11	0	19.04	5.8	3.38	0	12.67	2.66	0	0	7.02	0	12.65	16.78	0	10.82	0	0	4.59	0	Breast.AdenoCA	MMRP
SP117108	41	4.15	9.71	12.5	0	0	0	10.02	0	0	0	13.17	0	0	0	0	17.87	3.45	3.66	0	11.66	0	0	0	0	Breast.AdenoCA	MMRP
SP117113	104.19	4.87	0	7.63	0	6.11	0	8.99	10.33	2.53	0	28.37	0	0	0	0	21.88	7.43	7.7	0	3.84	0	0	0.64	0	Breast.AdenoCA	MMRP
SP117126	50.96	2.07	4.35	21.3	0	0	0	16.86	4.3	0	0	12.74	0.87	0	0	3.82	40.57	8.66	8.77	9.85	8.45	0	0	0	0	Breast.AdenoCA	MMRP
SP117127	42.61	10.44	9.88	6.26	7.87	4.71	0	8.57	0	4.15	0	13.91	0	0	0	0	0	11.19	8.94	1.42	0	0	0	8.69	0	Breast.AdenoCA	MMRP
SP117136	52.64	9.1	9.61	16.68	0	8.41	0	0	0	3.34	0	13.08	0.96	0	0	0	10.99	11.65	7.05	0.72	8.71	0	0	5.59	0	Breast.AdenoCA	MMRP
SP117162	11.09	7.51	15.29	14.8	0	4.22	0	3.88	18.76	9.11	0	10.08	0	0	0	0	9.56	6.87	0	0.15	8.65	0	0	6.23	0	Breast.AdenoCA	MMRP
SP117244	43.13	3.04	4.04	0	0	0	0	4.09	5.23	2.06	0	6.17	0	0	0	4.36	17.07	4.11	6.26	0	0	0	0	2.86	0	Breast.AdenoCA	MMRP
SP117245	17.5	0	10.03	8.21	0	3.41	0	16.79	4.8	10.35	0	14.15	0	0	0	0	40.93	18.46	1.42	0	12.34	0	0	1.97	0	Breast.AdenoCA	MMRP
SP117250	40.17	0	10.2	11.39	0	3.18	0	10.05	20.19	6.33	0	9.45	0	0	0	0	26.38	12.11	1.97	0	0	0	0	0	0	Breast.AdenoCA	MMRP
SP117257	14.91	4.27	0	0	22.9	5.93	0	3.03	7.42	6.86	0	6.64	0	0	0	0	0	15.32	0	0	1.71	0	0	5.25	0	Breast.AdenoCA	MMRP
SP117312	26.02	6.54	0	23.14	17.55	0.85	0	4.74	7.16	2.38	0	7.62	0	0	0	0	0	15.19	4.22	0	4.6	0	0	6.68	0	Breast.AdenoCA	MMRP
SP117344	56.09	7.38	16.74	10.01	0	227.81	0	93.09	0	15.92	0	7.86	4.47	0	0	0	62.48	0	12.65	0	16	0	0	29.11	0	Breast.AdenoCA	MMRP
SP117354	47.28	18.48	12.66	8.01	26.47	19.04	0	25.43	8.21	13.3	0	14.56	2.67	0	0	4.24	0	17.08	3.61	0	0	0	0	13.23	0	Breast.AdenoCA	MMRP
SP117363	78.34	24.24	69.1	6.53	93.16	54.84	0	48.94	42.2	8.95	0	0	4.22	0	0	0	0	19.86	5.2	0	24.9	0	0	14.43	0	Breast.AdenoCA	MMRP
SP117369	29.5	0	10.4	0	8.97	1.65	0	5.86	61.61	7.82	0	9.37	0	0	0	10.53	0	1.99	2.4	4.09	2.24	0	0	0	0	Breast.AdenoCA	MMRP
SP117370	50.46	7.08	5.05	8.15	10.83	4.51	0	3.49	7.24	0	0	6.77	3.41	0	0	2.92	0	11.46	16.09	1.2	3.87	0	0	2.83	0	Breast.AdenoCA	MMRP
SP117372	16.6	4.52	4.18	5.29	0	4.23	0	9.63	26.74	0	0	8.01	0	0	0	0	33.51	17.28	9.12	0	0	0	0	0	0	Breast.AdenoCA	MMRP
SP117378	32.22	3.75	10.4	3.15	0	10.79	0	10.25	12.74	2.91	0	6.02	0	0	0	3.78	19.28	25.78	1.72	0	0	0	0	0	0	Breast.AdenoCA	MMRP
SP117402	16.43	8.83	15.01	7.6	0	0.57	0	6.52	2.67	1.55	0	13.6	0	0	0	0	31.66	15.85	1.35	1.38	0	0	0	0	0	Breast.AdenoCA	MMRP
SP117409	30.58	8.48	39.03	6.27	0	285.92	0	106.36	0	24.69	0	21.43	0	0	0	0	103.98	31.12	10.49	5.05	36.1	0	0	15.38	0	Breast.AdenoCA	MMRP
SP117454	31.07	9.13	15.44	16.96	0	8.29	0	6.53	7.76	6.78	0	8.5	0	0	0	0	20.74	18.08	5.8	0	6.6	0	0	0	0	Breast.AdenoCA	MMRP
SP117538	56.67	25.55	19.87	15.17	0	515.58	0	172.18	24.98	19.22	0	21.8	0	0	0	0	135.47	13.21	4.34	0	61.91	0	0	33.21	0	Breast.AdenoCA	MMRP
SP117552	19.46	5.9	6.85	9.62	0	0	0	6.82	3.21	3.85	0	9.65	0	0	0	1.28	9.69	5.6	3.51	2.38	0	0	0	8.62	0	Breast.AdenoCA	MMRP
SP117593	26.32	7.87	12.03	12.32	25.45	7.56	0	7.21	0	1.76	0	9.18	0	0	0	0.86	0	18.15	11.34	5.35	0	0	0	4.68	0	Breast.AdenoCA	MMRP
SP117598	41.53	0	60.28	14.99	92.48	19.02	0	103.36	8.78	0	0	13.97	0	0	0	0	79.78	18.82	0	0	94.32	0	0	17.88	0	Breast.AdenoCA	MMRP
SP117614	8.19	10.2	13.35	9.43	61.5	1.46	0	11.76	13.85	7.43	0	3.8	2.73	0	0	0	0	15.82	6.38	2.19	0	0	0	8.18	0	Breast.AdenoCA	MMRP
SP117618	38.59	8.64	10.5	1.1	0	5.65	0	3.55	0	6.52	0	6.2	0	0	0	2.88	9.49	7.54	3.78	0	0	0	0	1.46	0	Breast.AdenoCA	MMRP
SP117629	18.44	6.84	9.27	6.45	0	286.41	0	106.3	10.98	4.75	0	23.06	0	0	0	0	49.24	21.25	6.95	0	47.05	0	0	12.05	0	Breast.AdenoCA	MMRP
SP117639	54.86	54.02	22.96	24.18	0	21.84	0	20.33	0	6.71	0	26.22	0	0	0	0	66.61	37	14.88	0	24.19	0	0	5.25	0	Breast.AdenoCA	MMRP
SP117676	9.6	2.67	10.69	13.62	0	1.83	0	3.1	3.51	6.53	0	11	0	0	0	0	7.2	9.86	3.94	0	3.47	0	0	0	0	Breast.AdenoCA	MMRP
SP117710	25.25	0	38.86	30.08	70.44	15.44	0	57.74	23.43	8.87	0	22.62	0	0	0	0	49.95	17.02	0	0	46.23	0	0	2.38	0	Breast.AdenoCA	MMRP
SP117724	58.17	22.19	14.44	17.91	14.94	5.28	0	19.17	6.36	6.57	0	8.57	0	0	0	0	0	28.23	5.37	3.72	0	0	0	0	0	Breast.AdenoCA	MMRP
SP117728	60.29	3.67	8.93	11.09	0	9.54	0	13.3	0	0	0	11.75	3.34	0	0	0	20.67	6.99	0	0	7.99	0	0	3.57	0	Breast.AdenoCA	MMRP
SP117778	70.18	15.98	40	19.07	60.73	7.36	0	24.34	0	0	0	13.2	0	0	0	3.24	0	24.79	12.77	4.63	0	0	0	7.35	0	Breast.AdenoCA	MMRP
SP117785	4.39	7.7	15.84	10.52	0	0	0	10.48	10.6	7.75	0	12.92	0	0	0	4.1	23.39	18.03	3.5	2.24	18.86	0	0	0	0	Breast.AdenoCA	MMRP
SP117800	39.26	14.25	14.26	11.61	0	0	0	12.77	12.69	13.79	0	4.49	0	0	0	2.1	15.36	14.75	5.68	0	4.17	0	0	0	0	Breast.AdenoCA	MMRP
SP117812	12.42	10.16	12.85	5.39	23.68	6.62	0	7.04	9.33	6.47	0	3.04	0	0	0	0	0	3.91	2.01	2.02	0	0	0	3.22	0	Breast.AdenoCA	MMRP
SP117834	43.96	26.64	0	13.45	76.37	5.59	0	22.04	11.23	6.13	0	15.86	0	0	0	0	0	14.24	6.25	3.47	4.18	0	0	3.99	0	Breast.AdenoCA	MMRP
SP117840	74.33	11.07	18.31	5.13	35.72	0.42	0	17.34	0	0	0	15.68	0	0	0	5.27	0	5.24	9.07	0	3.35	0	0	3.01	0	Breast.AdenoCA	MMRP
SP117850	22.68	10.76	4.2	4.89	31.87	1.02	0	12.65	3.64	2.23	0	11.05	0	0	0	3.26	0	2.45	4.71	0	7.23	0	0	0	0	Breast.AdenoCA	MMRP
SP117882	32.08	5.09	1.27	18.53	0	0	0	0	1.5	8.99	0	5.2	0	0	0	9.87	3.13	0	4.59	0	8.49	0	0	4.2	0	Breast.AdenoCA	MMRP
SP117887	25.58	0	18.6	22.13	0	379.26	0	161.94	18.24	35.65	0	19.37	0	0	0	0	85.64	34.94	8.98	5.95	59.55	0	0	18.1	0	Breast.AdenoCA	MMRP
SP117901	27.62	7.74	12.27	0	0	90.36	0	90.15	40.04	9.81	0	5.26	0	0	0	1.61	37.89	18.57	5.97	0	13.68	0	0	0	0	Breast.AdenoCA	MMRP
SP117919	42.78	36.72	19.07	8.87	61.98	425.58	0	132.63	23.89	13.17	0	18.5	0	0	0	0	0	27.48	10	0	60.72	0	0	19.79	0	Breast.AdenoCA	MMRP
SP117933	17.57	4.27	7.8	6.48	10.8	6.67	0	6.09	2.27	9.37	0	2.64	0	0	0	0	0	10.09	0	0	0	0	0	3.97	0	Breast.AdenoCA	MMRP
SP117944	33.89	8.03	18.17	11.48	0	159.49	0	81.41	20.19	9.56	0	17.71	0	0	0	0	52.21	18.64	0	0	30.95	0	0	10.15	0	Breast.AdenoCA	MMRP
SP117956	9.7	3.5	4.2	6.06	28.82	6.84	0	12.12	2.82	13.26	0	6.51	3.8	0	0	0	0	21.3	5.15	0	0	0	0	6.98	0	Breast.AdenoCA	MMRP
SP117975	19.12	4.39	0	6.47	24.23	0	0	10.11	1.88	6.57	0	8.96	0	0	0	0.92	0	0	1.97	0	0	0	0	0	0	Breast.AdenoCA	MMRP
SP117983	69.21	20.41	0	6	33.9	11.23	0	20.36	10.93	5.94	0	2.78	0	0	0	6.52	0	13.73	1.28	0	0	0	0	8.53	0	Breast.AdenoCA	MMRP
SP118012	17.4	2.3	18.87	8.61	0	8.36	0	8.27	8.36	3.62	0	9.35	0	0	0	1.75	28.68	31.08	4.54	0	2.02	0	0	8.9	0	Breast.AdenoCA	MMRP
SP118038	49.72	2.02	0	0	14.72	10.78	0	0	11.48	0	0	15.55	1.86	0	0	1.64	0	6.77	5.39	0	12.02	0	0	5.29	0	Breast.AdenoCA	MMRP
SP118073	42.53	0	2.96	8.96	0	2.82	0	12.85	9.05	2.13	0	14.89	0.34	0	0	0	30.59	18.21	5	4.61	6.28	0	0	0	0	Breast.AdenoCA	MMRP
SP118074	148.76	111.52	28.05	14.62	44.04	15.26	0	18.6	0	6.79	0	15.12	5.09	0	0	0	0	14.81	20.11	5.87	0	0	0	24.4	0	Breast.AdenoCA	MMRP
SP118077	20.51	14.98	8.82	19.18	33.97	21.19	0	11.52	4.38	1.88	0	6.54	1.56	0	0	0	0	16.62	3.89	2.23	0	0	0	5.25	0	Breast.AdenoCA	MMRP
SP11808	100.37	51.82	7.21	18.06	31.86	0	0	22.89	12.63	3.59	0	24.01	5.47	0	0	11.51	0	19.92	9.93	0	12.23	0	0	13.25	0	Breast.AdenoCA	MMRP
SP11878	34.95	13.54	8.41	9.43	69.64	17.49	0	32.48	34.11	19.67	0	28.86	6.4	0	0	0	0	31.9	3.69	4.84	0	0	0	11.27	0	Breast.AdenoCA	MMRP
SP11948	58.92	7.02	26.34	30.84	0	323.01	0	364.08	0	11.64	0	17.15	0	0	0	0	50.84	0	0	21.34	0	0	0	10.45	0	Breast.AdenoCA	MMRP
SP12049	20.81	32.58	49.98	35.9	0	496.84	0	475.88	59.51	14.38	0	14.08	8.55	0	0	0	139.1	34.67	9.65	0	0	0	0	13.99	0	Breast.AdenoCA	MMRP
SP12186	55.2	48.47	9.08	24.53	21.88	8.79	0	15.68	31.58	8.19	0	13.89	1.44	0	0	0	14	19.72	0	7.59	0	0	0	5.29	0	Breast.AdenoCA	MMRP
SP124193	12.73	7.23	7.82	0	15.66	0.38	0	4.16	5.83	4.71	0	4.32	0	0	0	2.13	0	14.87	0	1.86	0.78	0	0	0	0	Breast.AdenoCA	MMRP
SP124195	76.48	10.47	17.15	6.86	0	6.88	0	10.66	0	6.76	0	7.4	0	0	0	4.1	17.83	16.49	4.36	0	0	0	0	6.12	0	Breast.AdenoCA	MMRP
SP124197	50.33	34.71	31.23	20.57	131.6	400.98	0	207.42	97.74	20.29	0	26.4	0.3	0	0	0	0	29.85	0	0	0	0	0	29.36	0	Breast.AdenoCA	MMRP
SP124199	51.48	21.4	18.43	7.31	32.55	3.71	0	12.46	0	2.29	0	10.39	0	0	0	2.97	0	11.17	7.03	0.43	4.27	0	0	0	0	Breast.AdenoCA	MMRP
SP124207	247.95	342.94	7.69	10.07	80.95	24.24	0	15.34	33.8	13.49	0	20.31	5.96	0	0	0	0	18.51	30.91	0	0	0	0	17.39	0	Breast.AdenoCA	MMRP
SP13036	249.36	203.22	32.94	44.65	0	27.89	0	34.1	18.29	0	0	35.03	11.89	0	0	0	154.15	43.37	28.21	14.14	21.24	0	0	32.83	0	Breast.AdenoCA	MMRP
SP2144	22.31	0	13.76	9.99	0	129.67	0	132.1	16.25	12.05	0	4.42	0	0	0	1.44	27.6	10.62	0	0	0	0	0	3.57	0	Breast.AdenoCA	MMRP
SP2145	45.18	17.86	32.35	28.67	0	400.19	0	117.13	13.58	18.73	0	10.55	0	0	0	0	68.9	10.31	0	0	0	0	0	24.01	0	Breast.AdenoCA	MMRP
SP2146	14.4	8.82	0	0	49.34	115.73	0	81.83	18.64	0	0	14.48	0	0	0	0	0	5.36	0	0	0	0	0	8.15	0	Breast.AdenoCA	MMRP
SP2147	110.2	39.26	23.55	0	164.5	547.8	0	188.42	39.32	24.46	0	20.8	6.77	0	0	0	0	18.36	0	0	0	0	0	5.81	0	Breast.AdenoCA	MMRP
SP2148	25.9	8.17	2.7	13.08	0	110.18	0	102.88	26.8	5.68	0	12.31	0	0	0	0	16.88	14.18	0	0	0	0	0	0	0	Breast.AdenoCA	MMRP
SP2149	27.5	30.86	10.52	16.17	73.83	168.4	0	179.95	35.42	6.53	0	3.07	0	0	0	0	0	21.48	0	5.62	0	0	0	17.05	0	Breast.AdenoCA	MMRP
SP2150	26.55	9.31	13.82	7.17	20.76	7.32	0	2.03	4.05	4.36	0	6.61	0	0	0	0	0	25.09	4.34	0	8.42	0	0	0	0	Breast.AdenoCA	MMRP
SP2151	15.14	3.75	0	5.35	0	8.41	0	9.97	8.89	4.11	0	8.98	0	0	0	0	10.35	6.67	0	0	5.32	0	0	2.58	0	Breast.AdenoCA	MMRP
SP2152	42.76	3.35	0	15.71	8.04	3.56	0	5.57	10.29	2.59	0	0.61	0	0	0	0	0	8.71	0	0	0	0	0	0	0	Breast.AdenoCA	MMRP
SP2153	260.73	113.13	21.8	36.29	43.19	32.46	0	18.17	39.32	3.8	0	28.17	0	0	0	0	0	56.45	17.2	25.94	6.17	0	0	12.77	0	Breast.AdenoCA	MMRP
SP2154	23.17	0	69.69	20.99	0	543.81	0	166.79	0	51.95	0	25.4	5.66	0	0	0	180.1	42.01	0	0	26.26	0	0	35.1	0	Breast.AdenoCA	MMRP
SP2155	27.12	25.61	67.25	0	124.28	354.1	0	71.27	0	39.78	0	10.63	0	0	0	0	0	23.42	8.46	0	0	0	0	11.47	0	Breast.AdenoCA	MMRP
SP2156	12.88	0.6	1.75	15.85	0	5.58	0	13.57	4.79	0	0	12.59	0	0	0	4.22	14.73	0	0.96	0	2.52	0	0	8.85	0	Breast.AdenoCA	MMRP
SP2158	82.77	28.82	19.92	12.8	18.31	5.7	0	11.52	6.29	14.36	0	2.44	0	0	0	13.11	0	12.07	5.14	1	11.22	0	0	0	0	Breast.AdenoCA	MMRP
SP2159	29.55	15.21	14	2.02	16.77	6.24	0	3.79	25.74	0	0	5.32	1.79	0	0	0	0	13.79	11.67	0	8.67	0	0	6.59	0	Breast.AdenoCA	MMRP
SP2160	42.46	14.78	10.83	19.02	8.55	14.65	0	13.2	3.33	6.25	0	13.43	0	0	0	1.68	0	12.37	2.75	0	6.66	0	0	9.02	0	Breast.AdenoCA	MMRP
SP2293	54.56	0	37.78	11.21	0	12.42	0	13.57	124.77	11.74	0	28.65	0.48	0	0	0	0	22.04	0	5.59	0	0	0	5.37	0	Breast.AdenoCA	MMRP
SP2349	49.26	44.07	14.13	33.13	0	18.16	0	24.72	11.96	0	0	14.71	0	0	0	2.26	34.54	27.1	6.11	4.23	27.54	0	0	9.8	0	Breast.AdenoCA	MMRP
SP2357	29.2	43.36	24.04	4.36	95.82	148.44	0	85.8	47.53	5.81	0	0	0	0	0	0	0	12.59	5.8	9.64	0	0	0	20.21	0	Breast.AdenoCA	MMRP
SP2714	29.83	35.47	34.83	9.89	0	366.53	0	304.61	32.99	17.94	0	0	10.25	0	0	10.18	124.82	16.49	15.41	9.36	43.11	0	0	37.35	0	Breast.AdenoCA	MMRP
SP2731	52.55	12	5.36	12.41	0	4.66	0	18.64	22.58	8.36	0	8.49	1.59	0	0	4.86	13.12	11.86	7.32	1.51	6.95	0	0	0	0	Breast.AdenoCA	MMRP
SP2766	38.47	33.33	33.5	12.3	73.58	274.84	0	244.9	33.06	0	0	8.31	7.13	0	0	0	0	0	0	6.24	0	0	0	17.91	0	Breast.AdenoCA	MMRP
SP2793	167.22	155.11	29.84	47.45	0	712.77	0	484.04	35.86	24.59	0	35.91	6.73	0	0	0	99.84	23.98	9.53	20.24	0	0	0	57.59	0	Breast.AdenoCA	MMRP
SP2799	46.39	9.78	17.26	12.87	21.75	10.62	0	13.7	7.79	3.48	0	22.13	2.93	0	0	0	0	11.31	5.77	3.84	0	0	0	0	0	Breast.AdenoCA	MMRP
SP2801	88.87	26.98	40	43.38	37.68	23.73	0	38.24	8.83	0	0	38.26	10.06	0	0	0	59.25	31.46	6.77	0	10.62	0	0	1.75	0	Breast.AdenoCA	MMRP
SP2826	24.8	17.4	0	0	0	32.72	0	108.01	7.23	6.31	0	13.86	0	0	0	8.93	29.54	9.61	8.85	0	60.22	0	0	4.91	0	Breast.AdenoCA	MMRP
SP2881	152.38	105.2	38.8	32.43	0	41.51	0	33.09	83.97	21.93	0	15.35	13.1	0	0	0	101.42	24.04	30.91	23.89	28.44	0	0	26.43	0	Breast.AdenoCA	MMRP
SP2997	56.33	6.66	6.75	24.73	0	10.47	0	31.64	21.92	15.83	0	5.14	0	0	0	8.21	25.37	15.32	4.71	4.03	0	0	0	5.17	0	Breast.AdenoCA	MMRP
SP3016	45.83	88.49	54.87	65.24	0	124.4	0	56.75	0	22.96	0	23.08	8.58	0	0	0	58.33	81.42	18.21	12.12	11.07	0	0	44.22	0	Breast.AdenoCA	MMRP
SP3415	21.28	8.51	24.56	17.1	0	131.54	0	100.14	21.56	0	0	14.75	3.49	0	0	0	73.47	11.85	4.5	2.04	6.24	0	0	17.49	0	Breast.AdenoCA	MMRP
SP3631	46	0	11.12	16.55	0	0.64	0	26.36	106.24	0	0	35.85	1.8	0	0	0	39.35	12.88	5.58	4.27	19.14	0	0	0	0	Breast.AdenoCA	MMRP
SP4265	24.19	12.48	9.4	9.15	10.28	45	0	76.26	23.21	13.77	0	7.4	0	0	0	5.54	0	17.41	3.05	7.09	0	0	0	7.87	0	Breast.AdenoCA	MMRP
SP4472	59.51	23.87	17.58	13.09	0	321.09	0	236.81	10.6	13.37	0	19.37	6.65	0	0	3.38	37.18	17.71	6.22	5.84	27.47	0	0	16.99	0	Breast.AdenoCA	MMRP
SP4523	88.34	18.06	27.11	0	0	15.92	0	11.89	10.6	12.24	0	18.37	0	0	0	5.63	39.51	11.4	16.54	10.4	24.85	0	0	0	0	Breast.AdenoCA	MMRP
SP4535	10.84	0	14.83	9.85	0	10.14	0	16.04	5.09	9.52	0	9.8	8.11	0	0	0	48.67	7.78	3.42	2.38	12.3	0	0	4.91	0	Breast.AdenoCA	MMRP
SP4557	72.17	10.15	17.75	26.48	30.22	17.39	0	25.83	6.07	26.52	0	21.98	10.99	0	0	8.49	0	20.07	7.51	0	0	0	0	11.36	0	Breast.AdenoCA	MMRP
SP4593	16.85	11.5	13.48	10.37	0	5.25	0	18.74	7.81	3.59	0	16.23	4.53	0	0	0	36.42	10.83	9.74	3.88	0	0	0	0	0	Breast.AdenoCA	MMRP
SP4820	52.91	26.51	69.27	0	0	542.41	0	192.63	0	109.72	0	28.45	13.52	0	0	5.09	146.7	20.09	8.46	13.24	65.13	0	0	31.97	0	Breast.AdenoCA	MMRP
SP4875	29.93	36.48	35.16	60.38	137.65	315.57	0	303.49	41.05	28.61	0	0	12.71	0	0	0	0	103.76	5.17	0	0	0	0	26.76	0	Breast.AdenoCA	MMRP
SP5017	243.3	48.23	22.89	7.09	0	13.01	0	13.61	0	9.35	0	30.17	7.79	0	0	7.82	44.5	10.77	36.37	34.17	9.86	0	0	10.74	0	Breast.AdenoCA	MMRP
SP5052	28.94	17.27	28.57	21.41	52.3	490.62	0	536.17	95.09	27.58	0	27.4	0	0	0	0	133.62	13.01	0	0	0	0	0	21.13	0	Breast.AdenoCA	MMRP
SP5279	181.94	226.73	28.42	63.68	69.46	31.06	0	32.98	34.99	23.86	0	32.58	13.17	0	0	12.58	0	94.11	12.93	26.36	0	0	0	2.92	0	Breast.AdenoCA	MMRP
SP5381	16.47	7.63	0	8.5	7.88	5.78	0	5.29	5.25	1.69	0	8.8	2.91	0	0	2.14	0	27.19	0	0	4.63	0	0	0	0	Breast.AdenoCA	MMRP
SP5393	67.6	96.35	38.66	71.02	0	27.87	0	31.03	12.82	15.69	0	38.58	1.84	0	0	0	46.84	107.83	12.98	7.24	0	0	0	9.66	0	Breast.AdenoCA	MMRP
SP5448	117.98	46.34	15.83	8.78	42.63	4.7	0	24.89	28.86	16.39	0	34.15	0	0	0	5.76	0	41.6	13.9	13.29	22.92	0	0	16.4	0	Breast.AdenoCA	MMRP
SP5473	37.75	85.87	33.76	22.65	0	30.42	0	37.15	33.8	18.94	0	14.43	10.6	0	0	16.61	59.28	33.6	14.48	20.06	8.38	0	0	4.6	0	Breast.AdenoCA	MMRP
SP5559	63.51	15.82	15.48	781.8	85.75	36.56	0	111.17	44.94	9.16	0	34.6	4.09	0	0	0	0	70.33	17.17	0	0	0	0	11.6	0	Breast.AdenoCA	MMRP
SP5636	75.57	40.22	7.06	14.88	0	8.86	0	9.41	0	6.37	0	13.28	2.55	0	0	0	26.76	25.36	8.44	9.49	15.42	0	0	3	0	Breast.AdenoCA	MMRP
SP5784	78.26	65.91	8.64	21.56	117.48	29.8	0	26.9	40.23	12.68	0	13.18	5.97	0	0	0	0	25.44	6.35	0	0	0	0	3.1	0	Breast.AdenoCA	MMRP
SP5808	128.68	51.69	19.28	27.44	0	181.13	0	142.53	34.96	11.16	0	35.02	28.91	0	0	8.19	93.15	51.74	15.26	0	10.74	0	0	17.56	0	Breast.AdenoCA	MMRP
SP5820	131.14	12.59	22.67	18.13	0	1.42	0	11.08	10.29	22.05	0	16.04	7.59	0	0	7.47	37.72	16.72	7.17	0	25.22	0	0	6.94	0	Breast.AdenoCA	MMRP
SP5844	50.77	83.07	21.53	59.89	0	12.4	0	36.48	19.62	10.36	0	34.43	20.4	0	0	8.75	34.02	103.69	21.73	18.16	19.3	0	0	19.41	0	Breast.AdenoCA	MMRP
SP5980	13.85	27.43	39.55	14.83	0	381.36	0	387.77	42.94	19.14	0	11.65	9.75	0	0	0	106.47	8.63	0	14.21	0	0	0	30.11	0	Breast.AdenoCA	MMRP
SP6115	51.27	12.07	9.09	0	34.58	7.89	0	12.95	0	12.88	0	14.74	16.69	0	0	3.14	21.4	10.25	7.12	18.21	0	0	0	11.93	0	Breast.AdenoCA	MMRP
SP6223	28.61	8.31	27.58	24.12	0	132.72	0	123.47	22.76	4.9	0	13.69	0	0	0	0	98.58	12.2	34.02	0	19.34	0	0	14.16	0	Breast.AdenoCA	MMRP
SP6429	46.86	70.98	0	17.38	142.3	235.04	0	145.53	24.05	0	0	18.33	3.79	0	0	0	0	42.47	0	20.66	10.4	0	0	32.04	0	Breast.AdenoCA	MMRP
SP6519	46.56	9.63	11.72	14.25	22.45	17.15	0	17.82	3.47	7.13	0	9.57	2.88	0	0	6.93	0	8.16	10.43	5.34	0	0	0	0	0	Breast.AdenoCA	MMRP
SP6673	143.73	65.22	73.98	49.54	168.04	882.52	0	439.98	115.8	97.7	0	38.24	4.19	0	0	0	0	53.05	27.64	21.36	119.78	0	0	61.93	0	Breast.AdenoCA	MMRP
SP6730	175.56	60.95	23.13	15.76	45.27	14.09	0	27	0	6.1	0	12.22	0	0	0	25.51	0	27.52	26.04	19.2	22.65	0	0	17.49	0	Breast.AdenoCA	MMRP
SP6766	34.56	6.11	8.27	5.87	0	22.59	0	14.75	8.68	0	0	15.91	20.07	0	0	7.8	19.28	10.12	10.08	0	0	0	0	9.37	0	Breast.AdenoCA	MMRP
SP6813	79.14	37.9	34.72	33.75	0	23.47	0	24.27	38.84	17.86	0	29.85	0.65	0	0	10.97	16.75	54.62	6.86	3.14	15.93	0	0	10.86	0	Breast.AdenoCA	MMRP
SP6825	305.48	193.09	27.95	38.91	0	64.58	0	37.17	14.39	0	0	49.09	3.98	0	0	31	73.74	60.94	31.65	0	39.84	0	0	18.7	0	Breast.AdenoCA	MMRP
SP7171	68.14	34.47	25.11	23.43	62.1	18.07	0	15.31	7.29	8.71	0	26.46	6.17	0	0	0	0	25.34	16.98	0	14.86	0	0	13.02	0	Breast.AdenoCA	MMRP
SP7291	83.41	38.24	8.72	21.76	0	6.47	0	19.51	0	5.87	0	9.87	5.9	0	0	7.57	29.64	39.6	6.84	0	19.62	0	0	14.25	0	Breast.AdenoCA	MMRP
SP7378	25.61	26.89	15.81	9.28	0	13.86	0	28.17	0	6.49	0	3.72	3.18	0	0	7.71	20.6	16.07	8.83	0	11.99	0	0	6.28	0	Breast.AdenoCA	MMRP
SP7421	73.97	51.58	7.69	20.86	65.38	33.53	0	36.31	25.79	15.36	0	14.71	0	0	0	12.45	0	23.45	15.6	11.96	10.24	0	0	19.4	0	Breast.AdenoCA	MMRP
SP7692	172.42	162.74	28.27	87.08	0	40.95	0	48.56	55.21	20.78	0	33.88	3.93	0	0	17.01	32.41	68.06	13.22	22.6	20.07	0	0	13.02	0	Breast.AdenoCA	MMRP
SP7785	217.35	59.49	59.85	23.01	148.71	398.06	0	151.47	54.55	8.55	0	6.59	4.23	0	0	0	0	44.55	33.39	37.85	0	0	0	3.37	0	Breast.AdenoCA	MMRP
SP8085	54.7	45.72	6.91	29.49	31.35	15.58	0	11.96	11.04	5.63	0	21.57	2.48	0	0	5.89	0	44.23	5.16	7.06	10.92	0	0	8.7	0	Breast.AdenoCA	MMRP
SP8157	19.19	9.6	0	18.34	27.17	29.01	0	16.57	7.14	10.48	0	11.2	8.22	0	0	3.14	0	26.21	5.8	5.34	10.45	0	0	0	0	Breast.AdenoCA	MMRP
SP8229	51.93	20.18	8.39	6.84	56.91	12.17	0	19.87	10.45	10.75	0	19.66	3.29	0	0	0	0	12.97	2.93	10.48	0	0	0	9.59	0	Breast.AdenoCA	MMRP
SP8394	38.46	34.47	21.01	26.95	27.62	2.69	0	16.26	17.3	7.41	0	23.52	3.12	0	0	13.51	0	23.15	15	0	20.9	0	0	8.37	0	Breast.AdenoCA	MMRP
SP8564	69.7	30.92	24.91	58.14	47.37	22.61	0	36.5	21.05	11.39	0	18.81	1.1	0	0	0	0	68.56	7.95	0	0	0	0	12.43	0	Breast.AdenoCA	MMRP
SP8660	32.36	12.5	34.1	17.44	0	378.64	0	154.7	9.81	9.52	0	13.16	0	0	0	4.33	64.03	40	0	10.95	14.63	0	0	14.84	0	Breast.AdenoCA	MMRP
SP8795	269.58	100.17	26.82	52.84	63.1	26.78	0	25.74	10.36	16.65	0	26.95	13.51	0	0	0	0	69.7	32.25	58.27	0	0	0	19.21	0	Breast.AdenoCA	MMRP
SP8831	142.85	86.79	45.9	24.59	90.59	981.09	0	369.2	0	46.41	0	21.7	17.77	0	0	0	0	29.38	21.49	5.3	48.1	0	0	87.87	0	Breast.AdenoCA	MMRP
SP8891	41.1	38.2	31.43	10.58	68.67	238.68	0	134.2	22.33	4.58	0	21.94	5.32	0	0	0	0	15.61	2.01	0	11.31	0	0	17.71	0	Breast.AdenoCA	MMRP
SP8987	88.81	53.2	38.35	0	92.25	459.05	0	197.91	21.08	0	0	6.68	0	0	0	0	0	72.27	0	22.19	41.82	0	0	32.37	0	Breast.AdenoCA	MMRP
SP9251	24.3	10.31	4.56	11.16	31.38	15.24	0	17.84	15.93	6.37	0	13.33	12.47	0	0	0	38.89	11.8	6.28	1.41	0	0	0	0	0	Breast.AdenoCA	MMRP
SP9433	39.67	20.71	17.93	11.56	0	9.11	0	5.72	23.35	8.87	0	10.5	1.12	0	0	7.73	21.86	10.79	11.24	5.85	9.08	0	0	0	0	Breast.AdenoCA	MMRP
SP9481	25.04	11.93	5.04	9.31	20.55	2.64	0	17.38	3.6	0.71	0	13.19	0	0	0	2.6	0	16.82	4.01	7.04	13.88	0	0	0	0	Breast.AdenoCA	MMRP
SP96147	32.68	7.61	45.06	9.76	0	10.25	0	12.67	0	6.89	0	12.53	3.46	0	0	0	70.69	12.88	3.71	7.23	13.56	0	0	7.06	0	Breast.AdenoCA	MMRP
SP96163	27.08	11.72	0	5.99	0	289.05	0	243.75	22.55	21.46	0	11.46	18.95	0	0	0	65.97	0	7.94	5.82	0	0	0	12.64	0	Breast.AdenoCA	MMRP
SP9648	34.89	41.93	52.46	16.02	85.17	298.87	0	258.21	34.42	0	0	25.13	6.83	0	0	7.17	0	0	0	0	0	0	0	153.49	0	Breast.AdenoCA	MMRP
SP96511	23.64	41.39	35.42	0	140.02	569.2	0	208.41	48.13	25.13	0	19.28	9.48	0	0	5.84	0	21.16	0	9.16	0	0	0	32.96	0	Breast.AdenoCA	MMRP
SP9816	16.88	6.71	43.29	0	0	171.14	0	237.25	21.67	28.39	0	18.15	8.82	0	0	7.8	103.9	12.43	3.74	0	16.07	0	0	35.16	0	Breast.AdenoCA	MMRP
SP9930	45.38	42.65	0	6.86	90.22	288.94	0	245.33	39.3	20.99	0	13.91	2.47	0	0	0	0	12.39	4.27	7.8	0	0	0	10	0	Breast.AdenoCA	MMRP
SP9979	7.46	7.03	5.79	8.53	34.04	3.98	0	23.14	8.65	10.68	0	5.81	0.75	0	0	0	0	18.58	2.44	2.02	14.16	0	0	5.51	0	Breast.AdenoCA	MMRP
SP117698	56.77	17.23	0	10.62	43.41	9.11	0	24.31	14.16	0	0	5.3	0	0	0	0	0	20.39	0	0	0	0	0	0	0	Breast.DCIS	MMRP
SP124201	30.93	8.78	0	22.84	150.17	0	0	79.39	33.28	0	0	17.56	0	0	0	0	0	7.74	0	0	0	0	0	0	0	Breast.DCIS	MMRP
SP2143	15.43	4.87	0	4.21	34.38	0	0	15.75	3.16	0	0	4.24	0	0	0	0	0	13.36	0	0	0	0	0	0	0	Breast.DCIS	MMRP
SP117247	63.25	3.53	0	0	52.74	12.32	0	17.59	9.61	0	0	18.49	0	0	0	0	0	18.83	0	0	0	0	0	0	0	Breast.LobularCA	MMRP
SP117362	50.07	9.69	0	7.58	24.73	15.43	0	16.11	0	0	0	13.38	0	0	0	0	0	7.6	0	0	0	0	0	0	0	Breast.LobularCA	MMRP
SP117470	36.39	31.16	0	10.22	100.37	356.21	0	122.74	14.29	0	0	22.71	0	0	0	0	0	25.02	0	0	0	0	0	0	0	Breast.LobularCA	MMRP
SP117586	18.69	3.78	0	6.54	17.01	4.94	0	12.66	8.49	0	0	13.3	0	0	0	0	0	9.96	0	0	0	0	0	0	0	Breast.LobularCA	MMRP
SP117709	28.54	11.48	0	5.11	42.71	4.99	0	10.88	13.24	0	0	15.07	0	0	0	0	0	16.12	0	0	0	0	0	0	0	Breast.LobularCA	MMRP
SP124191	54.82	3.64	0	1.48	61.3	6.04	0	12.32	6.34	0	0	5.86	0	0	0	0	0	13.05	0	0	0	0	0	0	0	Breast.LobularCA	MMRP
SP12856	40.7	5.25	0	0	23.11	11.44	0	13.31	71.1	0	0	21.13	0	0	0	0	0	11.99	0	0	0	0	0	0	0	Breast.LobularCA	MMRP
SP2157	11.15	5.65	0	3.55	5.93	0	0	9.1	2.82	0	0	4.35	0	0	0	0	0	2.28	0	0	0	0	0	0	0	Breast.LobularCA	MMRP
SP2781	35	11.3	0	8.22	58.75	11.47	0	7.65	6.32	0	0	8.62	0	0	0	0	0	12.86	0	0	0	0	0	0	0	Breast.LobularCA	MMRP
SP3368	91.5	34.54	0	16.72	42.85	19.6	0	18.87	0	0	0	20.7	0	0	0	0	0	7.54	0	0	0	0	0	0	0	Breast.LobularCA	MMRP
SP5666	62.21	15.65	0	6.17	46.99	9.86	0	8.8	20.16	0	0	12.66	0	0	0	0	0	17.14	0	0	0	0	0	0	0	Breast.LobularCA	MMRP
SP7456	81.42	12.06	0	13.18	23.99	13.54	0	19.85	17.14	0	0	35.95	0	0	0	0	0	29.84	0	0	0	0	0	0	0	Breast.LobularCA	MMRP
SP8532	50.31	18	0	15.46	43.15	17.63	0	18.89	27.57	0	0	14.58	0	0	0	0	0	13.06	0	0	0	0	0	0	0	Breast.LobularCA	MMRP
SP23925	0	149.04	0	466.5	0	0	0	0	0	0	0	0	0	0	0	0	0	486.93	0	0	0	0	476.94	0	0	CNS.GBM	MMRD
SP23622	49.95	55.14	0	40.01	57.61	13.45	0	0	49.7	0	0	0	0	0	0	0	0	93.58	0	0	0	0	0	0	0	CNS.GBM	MMRP
SP23639	71.17	65.41	43.27	35.22	71.06	0	0	12.92	43.64	0	0	0	0	0	0	0	0	94.36	0	0	0	0	0	0	0	CNS.GBM	MMRP
SP23739	41.21	24.05	0	20.25	47.99	11.94	0	9.8	35.37	0	0	0	0	0	0	0	0	46.99	0	0	0	0	0	0	0	CNS.GBM	MMRP
SP23754	15	19.36	9.09	0	34.59	0	0	4.44	15.91	0	0	0	0	0	0	0	0	17.06	0	0	0	0	0	0	0	CNS.GBM	MMRP
SP23775	70.64	82.6	81.51	60.92	238.14	42.72	0	167.63	64.1	0	0	0	0	0	0	0	0	104.64	0	0	80.59	0	0	0	0	CNS.GBM	MMRP
SP24135	62.17	90.53	88.34	75.84	297.67	48	0	158.61	65.8	0	0	0	0	0	0	0	0	140.26	0	0	0	0	0	0	0	CNS.GBM	MMRP
SP24236	87.28	115.49	0	47.37	153.05	0	0	0	80.21	0	0	0	0	0	0	0	0	82.01	0	0	0	0	0	0	0	CNS.GBM	MMRP
SP24301	146.81	87.37	41.36	57.88	86.27	12.79	0	13.98	41.97	0	0	0	0	0	0	0	0	115.95	0	0	0	0	0	0	0	CNS.GBM	MMRP
SP24391	78.11	54.4	25.21	29.48	89.46	18.72	0	0	43.85	0	0	0	0	0	0	0	0	68.77	0	0	0	0	0	0	0	CNS.GBM	MMRP
SP24565	12.21	17.36	24.53	18.55	28.61	13.3	0	13.44	29.64	0	0	0	0	0	0	0	0	80.02	0	0	0	0	0	0	0	CNS.GBM	MMRP
SP24702	138.48	64.59	0	24.23	100.59	14.4	0	8	36.93	0	0	0	0	0	0	0	0	78.08	0	0	0	0	0	0	0	CNS.GBM	MMRP
SP24708	77.88	64.55	0	31.27	89.35	0	0	10.26	46.24	0	0	0	0	0	0	0	0	81.22	0	0	0	0	0	0	0	CNS.GBM	MMRP
SP24815	88.81	97.07	38.51	24.04	108.96	30.58	0	10.5	44.85	0	0	0	0	0	0	0	0	94.4	0	0	0	0	0	0	0	CNS.GBM	MMRP
SP25332	26.81	19.62	0	4.94	28.42	0	0	8.45	8.06	0	0	0	0	0	0	0	0	36.16	0	0	0	0	0	0	0	CNS.GBM	MMRP
SP25350	48.91	55.09	35.03	42.15	60.23	0	0	5.74	33.16	0	0	0	0	0	0	0	0	121.99	0	0	0	0	0	0	0	CNS.GBM	MMRP
SP25380	83.96	94.25	0	49.02	95.63	0	0	9.37	61.26	0	0	0	0	0	0	0	0	54.57	0	0	0	0	0	0	0	CNS.GBM	MMRP
SP25494	168.98	159.83	0	115.28	609.73	73.33	0	282.53	216.18	0	0	0	0	0	0	0	0	173.77	0	0	0	0	0	0	0	CNS.GBM	MMRP
SP25518	86.79	98.99	0	31.95	145.61	16.59	0	0	86.84	0	0	0	0	0	0	0	0	60.45	0	0	0	0	0	0	0	CNS.GBM	MMRP
SP25833	100.53	36.73	0	27.58	79.25	0	0	10.58	50.94	0	0	0	0	0	0	0	0	63.31	0	0	0	0	0	0	0	CNS.GBM	MMRP
SP25905	15.56	20.66	20.43	16.44	46.83	3.47	0	11.65	36.28	0	0	0	0	0	0	0	0	21.31	0	0	0	0	0	0	0	CNS.GBM	MMRP
SP26439	26.05	17.75	0	5.02	50.56	10.78	0	4.53	14.41	0	0	0	0	0	0	0	0	10.22	0	0	0	0	0	0	0	CNS.GBM	MMRP
SP26475	99.2	60.53	14.59	0	82.81	0	0	10.25	37.79	0	0	0	0	0	0	0	0	60.5	0	0	0	0	0	0	0	CNS.GBM	MMRP
SP26499	46	31.54	0	13.74	54.61	9.86	0	5.92	28.37	0	0	0	0	0	0	0	0	27.95	0	0	0	0	0	0	0	CNS.GBM	MMRP
SP26649	62.34	50.09	19.93	42.72	61.17	13.14	0	11.39	28.7	0	0	0	0	0	0	0	0	132.76	0	0	0	0	0	0	0	CNS.GBM	MMRP
SP26709	80.96	24.22	25.32	0	26.2	0	0	9.3	0	0	0	0	0	0	0	0	0	27.97	0	0	0	0	0	0	0	CNS.GBM	MMRP
SP27201	80.84	108.53	27.09	46.52	71.3	14.75	0	0	51.28	0	0	0	0	0	0	0	0	65.44	0	0	0	0	0	0	0	CNS.GBM	MMRP
SP27339	54.85	37.37	0	12.21	62.86	16.15	0	0	35.3	0	0	0	0	0	0	0	0	56.56	0	0	0	0	0	0	0	CNS.GBM	MMRP
SP27603	45.71	43.75	0	0	118.22	11.63	0	0	47.83	0	0	0	0	0	0	0	0	71.25	0	0	0	0	0	0	0	CNS.GBM	MMRP
SP27825	80.96	90.77	34.63	32.66	100.46	0	0	13.05	40.61	0	0	0	0	0	0	0	0	96.95	0	0	0	0	0	0	0	CNS.GBM	MMRP
SP27939	51.69	30.71	20.16	17.04	78.25	16.51	0	0	31.21	0	0	0	0	0	0	0	0	50.9	0	0	0	0	0	0	0	CNS.GBM	MMRP
SP27957	62.29	63.08	0	33.28	87.97	12.61	0	0	43.11	0	0	0	0	0	0	0	0	46.36	0	0	0	0	0	0	0	CNS.GBM	MMRP
SP28041	105.87	110.07	0	49.77	96.27	0	0	9.08	54.86	0	0	0	0	0	0	0	0	85.99	0	0	0	0	0	0	0	CNS.GBM	MMRP
SP28275	44.48	20.47	44.13	31.25	50.36	0	0	8.84	0	0	0	0	0	0	0	0	0	56.82	0	0	0	0	0	0	0	CNS.GBM	MMRP
SP28335	31	34.03	26.26	0	67.51	13.18	0	10.79	33.7	0	0	0	0	0	0	0	0	62.78	0	0	0	0	0	0	0	CNS.GBM	MMRP
SP28581	71.43	73.16	15.96	34.48	71.13	16.25	0	8.69	42.55	0	0	0	0	0	0	0	0	70.38	0	0	0	0	0	0	0	CNS.GBM	MMRP
SP28659	109.3	105.81	64.36	66.64	261.58	60.04	0	156.5	84.23	0	0	0	0	0	0	0	0	144.43	0	0	128.07	0	0	0	0	CNS.GBM	MMRP
SP28791	25.56	22.38	0	11.86	36.12	0	0	2.93	31.63	0	0	0	0	0	0	0	0	15.84	0	0	0	0	0	0	0	CNS.GBM	MMRP
SP29331	54.71	76.46	0	20.1	96.33	0	0	14.43	65.81	0	0	0	0	0	0	0	0	60.96	0	0	0	0	0	0	0	CNS.GBM	MMRP
SP29559	64.08	0	60.88	0	270.49	42.36	0	194.01	44.62	0	0	0	0	0	0	0	0	20.42	0	0	86.19	0	0	0	0	CNS.GBM	MMRP
SP29697	71.34	44.99	0	20.92	62.93	0	0	3.79	21.39	0	0	0	0	0	0	0	0	45.59	0	0	0	0	0	0	0	CNS.GBM	MMRP
SP107356	61.78	18.07	17.63	23.19	27.99	4.72	6.13	0	0	0	7.72	0	6.39	0	0	0	0	8.79	0	10.44	0	0	0	10.85	0	CNS.Medullo	MMRP
SP107357	207.82	64.73	0	0	0	7.81	0	0	0	14.04	0	0	17.61	0	0	0	41.05	36.68	0	28.32	24.87	17.47	0	34.16	0	CNS.Medullo	MMRP
SP107358	20.84	3.58	0	9.14	17.41	0	5.21	2.95	7.05	5.04	5.47	0	0	0	0	0	0	7.56	0	4.26	0	3.39	0	0	0	CNS.Medullo	MMRP
SP107359	162.01	52.05	0	11.86	28.21	0	9.84	10.03	19.14	6.9	0	0	0	0	0	0	0	19	0	38.33	0	0	0	12.15	0	CNS.Medullo	MMRP
SP107360	130.35	43.93	0	12.58	0	0	0	8.47	0	0	4.76	0	15.53	0	5.75	0	0	21.22	7.98	29.92	23.44	8.66	0	0	0	CNS.Medullo	MMRP
SP107361	172.32	53.77	18.32	30.56	0	0	24.52	0	0	12.26	11.36	0	11	0	0	6.59	29.49	37.84	0	20.41	0	0	0	13.77	0	CNS.Medullo	MMRP
SP107362	98.79	19.99	13.23	26.5	0	8.88	0	0	0	4.48	12.38	0	0	0	1.92	0	34.59	4.92	0	10.17	0	6.47	0	0	0	CNS.Medullo	MMRP
SP107363	134.58	46.63	0	26.25	17.42	0	0	10.7	0	8.87	18.38	0	14.71	0	0	0	0	0	0	25.25	0	67.18	0	20.76	0	CNS.Medullo	MMRP
SP107365	52.62	14.42	0	8.75	8.06	9.27	0	0	8.17	0	17.15	0	3.76	0	0	2.44	0	15.85	0	4.36	0	2.15	0	0	0	CNS.Medullo	MMRP
SP107369	168.75	60.48	25.42	0	34.37	0	0	0	0	11.36	9.94	0	18.5	0	0	15.32	0	19.23	0	24.7	0	0	0	9.69	0	CNS.Medullo	MMRP
SP107371	131.41	55.48	45.96	25.69	0	0	8.05	76.22	0	0	0	0	0	0	5.78	0	68	14.81	15.72	0	36	54.74	0	0	0	CNS.Medullo	MMRP
SP107373	111.91	0	13.27	0	0	0	0	0	0	0	12.02	0	0	0	6.99	0	33.02	21.1	0	44.06	28.27	26.62	0	0	0	CNS.Medullo	MMRP
SP107375	57.29	0	17.18	0	0	0	0	7.29	10.64	6.74	0	0	0	0	0	5.63	48.02	0	5.44	12.69	15.14	0	0	0	0	CNS.Medullo	MMRP
SP107377	124.68	18.72	0	19.85	0	5.35	9.26	0	0	5.29	14.27	0	0	0	0	0	25.93	10.2	11.52	0	9.76	0	0	0	0	CNS.Medullo	MMRP
SP107379	236.74	92.27	25.93	27.78	39.83	0	0	10.51	0	0	0	0	10.43	0	0	0	0	37.53	0	29.91	0	0	0	29.54	0	CNS.Medullo	MMRP
SP107381	121.2	43.9	0	0	43.08	7.28	7.36	5.12	0	0	11.61	0	0	0	0	0	0	15.97	0	14.9	0	0	0	0	0	CNS.Medullo	MMRP
SP107384	161.73	44.41	0	0	192.35	0	20.54	110.66	33.17	0	18.64	0	0	0	0	0	0	0	0	23.52	64.81	0	0	35.79	0	CNS.Medullo	MMRP
SP107386	223.23	41.55	0	18.71	0	0	0	0	0	8.39	0	0	8.79	0	0	0	20.68	19.24	17.97	21.8	0	0	0	20.87	0	CNS.Medullo	MMRP
SP107403	243.86	56.84	0	34.59	0	0	20.16	0	28.49	0	27.14	0	0	0	0	0	73	22.07	0	0	14.28	0	0	10	0	CNS.Medullo	MMRP
SP107404	111.22	52.39	14.71	14.36	0	0	13.16	6.29	0	4.63	0	0	0	0	4.03	0	0	19.28	10.13	0	14.11	4.48	0	0	0	CNS.Medullo	MMRP
SP107405	155.75	35.18	21.11	28.14	0	0	0	0	0	0	9.98	0	12.78	0	0	0	34.83	21.02	0	34.84	14.32	0	0	0	0	CNS.Medullo	MMRP
SP107406	116.37	0	74.54	0	0	0	0	180.55	0	0	28.09	0	10.98	0	0	0	215.34	0	0	17.02	142.4	45.54	0	0	0	CNS.Medullo	MMRP
SP107407	208.41	91.04	0	32.39	41.1	0	0	0	23.96	9.37	12.98	0	24.49	0	5.94	0	0	27.93	0	18.58	0	6.63	0	0	0	CNS.Medullo	MMRP
SP107408	167.5	39.72	0	13.28	15.9	0	22.13	10.37	14.25	0	0	0	0	0	2.37	0	0	8.54	8.27	10.06	0	0	0	0	0	CNS.Medullo	MMRP
SP107435	81.33	17.08	0	0	43.1	0	0	0	0	6.13	0	0	2.62	0	0	0	0	11.78	10.3	8.65	0	0	0	0	0	CNS.Medullo	MMRP
SP107436	84	0	5.56	0	0	2.65	0	0	8.52	7.32	3.24	0	0	0	0	0	11.94	0	7.61	6.75	4.27	0	0	0	0	CNS.Medullo	MMRP
SP107437	82.57	69.27	10.74	0	18.31	0	0	5.61	0	7.38	5.99	0	0	0	0	5.86	0	0	15.27	0	0	14.92	0	14.31	0	CNS.Medullo	MMRP
SP107438	29.07	0	7.19	0	0	0	0	4.75	13.28	14.84	0	0	0	0	0	7.06	0	0	3.22	6.99	0	0	0	0	0	CNS.Medullo	MMRP
SP107439	16.79	0	0	0	0	0	0	0	33.41	0	0	0	2.66	0	0	0	0	0	0	0	0	0	0	259.35	0	CNS.Medullo	MMRP
SP107440	47.07	10.2	4.22	0	2.89	0	0	4.04	0	1.49	5.46	0	0	0	0	3	0	8.89	4.45	0	0	1.64	0	0	0	CNS.Medullo	MMRP
SP107441	101.39	0	10.53	0	0	5.79	0	0	10.79	8.04	0	0	0	0	0	0	13.59	0	10	0	0	0	0	0	0	CNS.Medullo	MMRP
SP107443	8.16	0	4.26	0	1.07	1.37	0	0	0	0	0	0	1.06	0	0	0	0	0.29	0	0.41	0	0	0	0	0	CNS.Medullo	MMRP
SP107444	42.11	0	11.03	0	9.22	0	0	0	0	3.63	3.39	0	3.89	0	0	0	0	0	6.11	0	0	0	0	4.63	0	CNS.Medullo	MMRP
SP107446	27.7	6.68	1.73	4.12	0	0	0	0	6.73	4.52	0	0	0	0	2.03	0	5.65	0	4.83	5.07	0	0	0	0	0	CNS.Medullo	MMRP
SP107448	43.58	0	5.23	0	0	2.61	0	1.9	0	2.52	2.36	0	0	0	0	0	14.01	6.08	8.56	3.96	0	3.12	0	0	0	CNS.Medullo	MMRP
SP107449	32.58	0	6.26	0	0	2.04	8.42	3.95	10.6	3.08	3.55	0	0	0	0	0	21.55	0	4.23	0	0	1.56	0	0	0	CNS.Medullo	MMRP
SP107451	49.12	4.57	0	0	0	0	0	2.25	0	1.62	0	0	1.32	0	0	0	14.3	0	4.09	7.32	0	0	0	3.55	0	CNS.Medullo	MMRP
SP107453	44.72	11.94	0	0	15.83	0	0	0	3.87	2.33	0	0	0	0	3.74	0	0	5.64	3.18	6.78	0	0	0	0	0	CNS.Medullo	MMRP
SP107454	37.95	4.81	0	0	0	0	0	0	5.87	6.67	2.12	0	0	0	0	2.42	0	0	4.06	4.11	1.18	0	0	0	0	CNS.Medullo	MMRP
SP107455	29.51	2.73	0	0	0	0	4.77	0	5.25	9.61	2.71	0	0	0	0	0.89	0	0	0	0	0	0	0	0	0	CNS.Medullo	MMRP
SP107457	113.13	0	9.61	6.55	0	0	0	0	0	10.43	0	0	0	0	0	0	15.1	0	4.93	11.36	0	5.48	0	0	0	CNS.Medullo	MMRP
SP107458	199.78	0	10.03	11.66	0	0	0	10.14	0	11.78	9.46	0	0	0	0	0	30.96	20.24	11.2	20.47	0	0	0	0	0	CNS.Medullo	MMRP
SP107459	38.2	17.14	7.04	5.21	3.61	0	2.22	2.95	0	0	0	0	0	0	0	0	0	18.59	2.31	1.8	0	0	0	6.2	0	CNS.Medullo	MMRP
SP107460	32.23	20.72	0	7.45	16.56	3.15	0	0	6.01	2.21	4.48	0	0	0	1.82	0	0	0	4.03	0	0	4.76	0	0	0	CNS.Medullo	MMRP
SP107461	24.8	0	0	3.16	2.9	0	3.84	2.11	3.52	0	0	0	0	0	0	2.63	0	2.74	0	0	0	0	0	5.12	0	CNS.Medullo	MMRP
SP107462	151.63	8.38	0	0	17.28	0	0	3.79	6.59	0	0	0	0	0	2.07	0	0	0	13.95	12.53	0	0	0	0	0	CNS.Medullo	MMRP
SP107463	130.9	36.11	11.07	14.43	0	0	0	0	0	5.98	12.36	0	12.96	0	7.75	0	25.24	14.49	0	30.13	7.83	0	0	0	0	CNS.Medullo	MMRP
SP107464	126.98	32.87	0	16.57	0	0	8.61	6.58	0	11.92	13.59	0	0	0	0	0	28.54	14.19	5.4	0	19.84	4.52	0	0	0	CNS.Medullo	MMRP
SP107466	77.76	29.93	22.14	5.81	0	4.77	0	0	0	0	9.57	0	6.14	0	0	6.65	15.42	14.08	0	10.03	0	3.38	0	0	0	CNS.Medullo	MMRP
SP107467	13.64	2.04	0	0	0	0	3.38	0	12.08	0	1.7	0	0	0	0	0	15.43	0	0	0	0	0	0	0	0	CNS.Medullo	MMRP
SP107468	53.27	0	0	0	0	0	0	0	0	3.64	6	0	0	0	0	0	18.96	0	0	7.02	6.51	0	0	0	0	CNS.Medullo	MMRP
SP107469	16.79	0	0	0	0	0	0	3.79	4.79	0	1.27	0	0	0	0	0	0	0	1.75	4.7	0	0	0	0	0	CNS.Medullo	MMRP
SP107470	79.53	29.62	12.05	2.25	0	2.71	0	0	0	2.53	0	0	0	0	0	0	0	4.37	4.12	0	0	6.25	0	0	0	CNS.Medullo	MMRP
SP107472	14	6.37	0	2.9	0	1.24	0	0	5.57	0	0	0	0	0	0	0	6.16	1.06	0	0	0	0	0	0	0	CNS.Medullo	MMRP
SP107473	54.18	0	4.4	0	0	4.39	6.6	0	0	0	2.49	0	0	0	0	10.61	10.48	0	6.7	0	4.34	0	0	0	0	CNS.Medullo	MMRP
SP107474	60.89	10.7	0	0	7.83	1.01	0	3.3	14.1	2.19	0	0	0	0	0	0	0	0	8.85	0	0	0	0	4.48	0	CNS.Medullo	MMRP
SP107477	85.99	5.43	11.62	0	0	2.25	0	0	0	11.88	5.61	0	0	0	0	0	6.79	7.45	11.24	0	0	0	0	0	0	CNS.Medullo	MMRP
SP107478	78.25	0	0	0	11.12	3.25	0	0	11.73	10.03	0	0	0	0	2.7	5.78	0	0	3.32	7.68	0	0	0	0	0	CNS.Medullo	MMRP
SP107479	88.41	4.98	8.15	1.83	0	0	0	6.53	0	11.79	4.55	0	0	0	0	0	0	0	6.21	3.05	0	1.19	0	0	0	CNS.Medullo	MMRP
SP107480	34.12	8.36	8.31	3.45	0	1.65	0	0.84	0	0	0	0	0	0	0	0	6.78	2.43	0	4.58	0	0	0	0	0	CNS.Medullo	MMRP
SP107545	42.95	0	9.68	4.45	4.68	6.1	0	10.08	0	11.9	3.45	0	0	0	2.26	4.01	0	0	0	10.46	0	0	0	0	0	CNS.Medullo	MMRP
SP107546	166.35	41.82	9.81	0	0	0	0	0	0	0	0	0	2.1	0	0	9.61	0	0	17.82	6.51	0	0	0	14.03	0	CNS.Medullo	MMRP
SP107547	33.05	0	0	0	0	0	0	0	2.34	7.43	0	0	0	0	0	1.83	0	0	2.48	4.56	1.53	0	0	5	0	CNS.Medullo	MMRP
SP107548	82.51	0	0	0	0	0	0	0	8.5	6.65	0	0	1.8	0	0	4.75	0	0	6.49	5.86	6.61	0	0	6.18	0	CNS.Medullo	MMRP
SP107549	33.23	5.28	0	0	4.39	2.62	0	0	0	4.27	0	0	0	0	0	3.43	0	0	2.01	0	0	1.64	0	0	0	CNS.Medullo	MMRP
SP107550	26.77	6.92	4.15	0	0	0	0	0	0	6.61	1.38	0	0	0	1.92	0	5.48	0	9.58	0	0	0	0	0	0	CNS.Medullo	MMRP
SP107552	42.4	0	4.24	2.66	0	0	0	2.16	0	0	8.97	0	0	0	0	0	9.15	2.86	0	0	0	0	0	0	0	CNS.Medullo	MMRP
SP107553	6.29	2.15	0	2.85	0	1.18	0	0	3.05	0	0	0	0	0	0	0	0	3.94	1.93	2.84	0.57	0	0	0	0	CNS.Medullo	MMRP
SP107554	172.32	0	0	0	35.17	0	0	0	12.9	13.21	0	0	0	0	4.51	0	0	0	7.61	12.22	0	0	0	0	0	CNS.Medullo	MMRP
SP107555	81.1	5.73	5.74	7.47	0	4.83	0	0	0	6.45	0	0	1.51	0	0	5.59	16.78	1.51	4.75	0	0	0	0	9.64	0	CNS.Medullo	MMRP
SP107556	124.42	16.8	11.86	0	0	5.32	0	0	0	0	8.85	0	1.17	0	1.79	8.08	19.36	0	0	0	0	0	0	0	0	CNS.Medullo	MMRP
SP107557	48.71	5.16	0	0	13.25	0	0	1.27	0	0	1.96	0	0	0	0	2.12	0	0	6.49	0	0	0	0	0	0	CNS.Medullo	MMRP
SP78659	15.84	9.47	0	0	15.27	0	7.33	0	0	0	0	0	0	0	0	0	0	0	0	0	0	0	0	0	0	CNS.Medullo	MMRP
SP78660	32.14	4.05	0	3.3	13.64	0.34	0	3.09	0	0	2.28	0	0	0	0	0	0	0	0	1.78	0	0	0	0	0	CNS.Medullo	MMRP
SP78661	81	23.64	11.93	9.49	0	0	0	0	0	4.52	0	0	0	0	0	0	15.42	12.88	4.16	0	0	11.7	0	0	0	CNS.Medullo	MMRP
SP78662	12.51	4.37	5.84	1.74	0.91	0	0	0	6.76	0	3.03	0	0	0	0	0	0	0	2.17	0	0	0	0	0	0	CNS.Medullo	MMRP
SP78663	118.1	0	18.09	10.19	0	4.57	0	13.26	0	12.25	4.88	0	2.6	0	0	3.34	14.3	0	12.55	0	0	0	0	0	0	CNS.Medullo	MMRP
SP78664	76.69	0	0	0	7.56	0	2.98	0	8.91	0	0	0	0	0	0	2.06	0	4.44	3.85	11.18	0	0	0	0	0	CNS.Medullo	MMRP
SP78665	127.5	0	0	0	0	0	0	4.11	0	5.19	0	0	0	0	0	3.58	24.47	0	3.86	13.24	0	0	0	0	0	CNS.Medullo	MMRP
SP78666	49.28	5.15	0	2.41	0	2.54	0	0	3.76	4.74	0	0	0	0	0	0	9.21	0	0	0	0	0	0	0	0	CNS.Medullo	MMRP
SP78668	3.9	4.33	0	0	7.36	1.63	0	0	0	2.43	2.95	0	0	0	0	0	0	0	0	2.78	2.44	0	0	0	0	CNS.Medullo	MMRP
SP78671	44.19	0	3.36	3.37	0	0	0	0	0	0	8.43	0	0	0	0	2.59	17.14	10.43	3.8	0	5.58	0	0	0	0	CNS.Medullo	MMRP
SP78672	32.71	2.92	9.31	0	0	0	0	5.21	0	2.39	0	0	0	0	0	0.9	0	0	0	1.91	0	0	0	0	0	CNS.Medullo	MMRP
SP78673	2.17	2.52	0	1.98	0	4.5	0	0	4.72	4.31	3.25	0	0	0	0	4.41	14.92	5.43	0	0	0	0	0	0	0	CNS.Medullo	MMRP
SP78674	183.75	13.72	10.81	0	13.54	5.96	0	0	0	4.51	4.41	0	0	0	0	7.7	0	0	12.75	15.99	0	0	0	0	0	CNS.Medullo	MMRP
SP78675	73.03	0	0	5.74	0	0	15.88	3.63	6.93	2.85	4.8	0	0	0	0	2.59	14.25	0	4.17	0	0	0	0	0	0	CNS.Medullo	MMRP
SP78676	120.24	28.56	0	0	0	0	0	0	0	8.66	0	0	0	0	0	0	22.99	8.42	0	0	0	0	0	0	0	CNS.Medullo	MMRP
SP78677	21.52	10.41	0	1.96	0	0	0	0	2.7	2.67	2.06	0	0	0	0	0	0	1.87	0	2.2	5.79	1.29	0	0	0	CNS.Medullo	MMRP
SP78679	63.83	45.05	8.5	17.81	0	0	0	5.24	12.87	20.63	0	0	0	0	0	0	23.89	7.42	0	16.84	0	0	0	0	0	CNS.Medullo	MMRP
SP78680	32.78	1.9	0	0	0	0	0	1.78	6.43	0	0	0	0	0	0	0	0	0	0	0	0	0	0	0	0	CNS.Medullo	MMRP
SP78709	86.5	5.49	0	0	14.96	0	0	3.21	0	2.84	0	0	0	0	0	4.5	0	0	4.06	10.74	0	0	0	0	0	CNS.Medullo	MMRP
SP78711	0	0	0	0	0	0	0	0	0	0	0.32	0	1.8	0	0	0	0	0	1.55	0	0	0	0	0	0	CNS.Medullo	MMRP
SP78713	241.06	42.39	13.68	7.97	0	0	0	0	0	7.06	5.36	0	3.25	0	1.94	7.57	20.48	0	13.38	17.87	0	0	0	0	0	CNS.Medullo	MMRP
SP78714	37.84	11.94	0	0	0	0	0	0	8.73	6.69	0	0	0	0	0	0	2.59	0	6.83	3.8	5.32	0	0	0	0	CNS.Medullo	MMRP
SP78716	157.03	53.63	13.87	0	0	11.02	0	0	0	8.38	14.22	0	3.72	0	1.82	0	30.64	12.96	9.65	10.82	0	0	0	0	0	CNS.Medullo	MMRP
SP78717	4.56	5.88	0	0	4.03	0	0	0.9	1.13	0	1.01	0	2.27	0	0	1.37	0	2.78	6.44	2.12	0	0	0	0	0	CNS.Medullo	MMRP
SP78718	198.96	33.87	0	0	0	0	0	0	9.22	0	0	0	0	0	0	3.54	0	0	5.64	12.6	2.07	0	0	9.28	0	CNS.Medullo	MMRP
SP78719	2.38	1.79	0	1.34	0	0	2.26	0	0	2.18	1.49	0	0	0	0	0	0	0.81	0	0.3	0.24	0.7	0	0	0	CNS.Medullo	MMRP
SP78720	42.76	5.68	0	2.55	0	1.15	0	0	14.28	7.5	0	0	3.02	0	1.9	0	0	3.45	5.32	0	0	0	0	0	0	CNS.Medullo	MMRP
SP78721	18.94	3.79	2.03	2.86	0	0	0	0	0	9.11	2.35	0	0.57	0	0	3.22	0	0	0	0	0	0	0	0	0	CNS.Medullo	MMRP
SP78722	12.25	2.11	0	0	0	0	0	0	2.3	0	1.89	0	0	0	0	0	0	0	0	0	7	1.87	0	2.44	0	CNS.Medullo	MMRP
SP78726	22.12	6.69	6.38	0	0	0	0	0	21.71	6.83	4.03	0	0	0	0	0	23.13	0	9.45	4.98	0	0	0	0	0	CNS.Medullo	MMRP
SP78727	68.07	8.05	1.71	0	0	0	0	1.33	4.94	0	0	0	0	0	0	2.26	13.72	0	0	17.12	0	0	0	0	0	CNS.Medullo	MMRP
SP78729	121.82	0	0	0	6.54	0	0	0	0	5.02	0	0	0	0	0	4.02	0	0	3.91	12.73	0	0	0	7.75	0	CNS.Medullo	MMRP
SP78730	104.03	30.78	0	7.45	0	4.92	0	2.52	0	0	8.84	0	3.58	0	0	7.27	20.54	0	10.48	0	0	0	0	0	0	CNS.Medullo	MMRP
SP78731	32.57	3.76	6.39	3.68	0	0	0	2.47	2.04	2.58	5.86	0	0	0	1.87	0	0	0	0	4.52	0	0	0	0	0	CNS.Medullo	MMRP
SP78804	58.7	0	12.67	5.21	9.78	0	0	4.73	8.48	5.37	0	0	0	0	2.15	5.22	0	6.95	3.79	0	0	0	0	0	0	CNS.Medullo	MMRP
SP78805	83.36	0	13.44	0	0	0	0	6.86	0	0	2.18	0	0	0	1.45	3.15	14.43	0	11.4	8.49	0	0	0	0	0	CNS.Medullo	MMRP
SP78807	25.66	6.14	2.97	0	0	5.6	0	0	0	7.09	0	0	0	0	0	6.02	12.4	0	2.36	5.53	7.39	0	0	0	0	CNS.Medullo	MMRP
SP78813	38.91	4.93	0	0	12.74	1.34	0	0	4.18	0	0	0	1.5	0	1.8	0	0	6.9	0	9.43	0	0	0	0	0	CNS.Medullo	MMRP
SP78814	36.84	0	0	0	18.13	0	6.88	4.96	13.04	16.7	0	0	0	0	0	5.66	0	0	4.49	0	0	3.72	0	0	0	CNS.Medullo	MMRP
SP78815	23.37	0	0	1.41	0	0	0	0	2.4	2.59	0	0	0	0	0	0	10.75	2.15	0	7.24	0	0	0	0	0	CNS.Medullo	MMRP
SP78816	29.55	1.99	0	0	4.87	2.86	0	0	0	0	0	0	0	0	0	0	0	2.72	0	0	0	0	0	0	0	CNS.Medullo	MMRP
SP78817	19.18	7.63	3.17	2.95	0	0	0	2.26	0	2.09	1.61	0	0	0	0	0	2.98	3.71	0	4.47	0	0	0	0	0	CNS.Medullo	MMRP
SP78818	67.56	7.35	0	0	4.64	5.59	0	0	5.71	2.55	0	0	0	0	0	3.07	0	0	4.42	1.47	0	0	0	0	0	CNS.Medullo	MMRP
SP78819	7.65	2.65	0	0	12.26	0	1.16	0	0	4.85	0	0	1.97	0	0	0	0	2.91	1.98	0	0	0	0	0	0	CNS.Medullo	MMRP
SP78820	71.36	0	6.32	0	0	0	0	0	5.77	9.81	4.44	0	2.39	0	0	0	8.29	7.15	8.85	0	0	2.09	0	0	0	CNS.Medullo	MMRP
SP78821	61.24	6.22	0	0	33.96	0	5.67	0	14.85	5.19	3.77	0	0	0	0	0	0	4.34	0	0	0	0	0	6.04	0	CNS.Medullo	MMRP
SP78822	114.56	16.8	0	10.24	0	5.99	0	0	17.11	21.95	0	0	0	0	0	14.2	36.93	0	9.91	15.57	12.14	0	0	5.9	0	CNS.Medullo	MMRP
SP78823	9.91	0	0	0	0	0	0	0	0	4.42	0	0	0	0	0	0	5.49	0	2.24	0	0	0	0	2.03	0	CNS.Medullo	MMRP
SP78824	23.93	3.12	6.86	2.45	2.86	0	0	4.73	3.2	0	0	0	0	0	0	0	0	1.01	4.27	0	0	0	0	0	0	CNS.Medullo	MMRP
SP78825	26.07	10.52	10.36	0	0	5.95	0	0	0	4.33	4.03	0	0	0	0	7.4	17.71	0	1.33	0	2.12	0	0	0	0	CNS.Medullo	MMRP
SP78851	326.76	21.51	22.76	0	34.52	11.9	0	0	0	35.02	11.95	0	0	0	7.38	0	0	16.63	23.97	21.9	0	12.32	0	0	0	CNS.Medullo	MMRP
SP78865	23.08	0	11.8	0	0	0	0	0	0	14.78	3.61	0	0	0	0	4.69	0	0	4.89	0	0	0	0	0	0	CNS.Medullo	MMRP
SP78873	56.22	0	0	0	0	0	0	5.69	0	11.85	0	0	0	0	0	3.9	0	0	4.56	0	0	0	0	12.52	0	CNS.Medullo	MMRP
SP78875	25.43	3.22	0	0	0	0	0	0	7.53	0	0	0	0	0	0	5.91	0	3.59	2.52	0	0	0	0	0	0	CNS.Medullo	MMRP
SP78901	175.49	13.83	0	0	0	0	0	0	0	0	4.97	0	0	0	0	2	0	0	9.39	7.37	7.18	4.08	0	0	0	CNS.Medullo	MMRP
SP78913	19.66	0	0	0	5.81	0	6.64	3.57	2.48	0	1.53	0	0	0	0	2.75	0	0	0	0	5.11	0	0	0	0	CNS.Medullo	MMRP
SP78919	62.2	0	2.04	7.38	0	0	0	8.08	4.85	4.76	4.11	0	0	0	0	0	7.93	0	4.26	0	0	2.24	0	0	0	CNS.Medullo	MMRP
SP78921	99.17	9.2	0	7.87	12.2	0	0	0	0	9.12	0	0	0	0	0	8.69	0	0	20.23	4.03	0	0	0	10.25	0	CNS.Medullo	MMRP
SP78923	20.02	1.44	0	2.73	0	0	0	1.66	0	2.25	0	0	0	0	0	0	4.2	3.29	1.94	0	0	0	0	0	0	CNS.Medullo	MMRP
SP78927	38.43	3.68	0	3.3	0	0	0	0	6	4.59	3.51	0	1.17	0	0	0	0	0	0	2.65	0	0	0	0	0	CNS.Medullo	MMRP
SP78931	72.68	10.54	2.09	0	0	0	0	3.24	0	7.02	3.13	0	0	0	0	0	0	0	0	8.99	0	0	0	0	0	CNS.Medullo	MMRP
SP78935	67.71	9.11	0	3.9	0	0	0	0	8.46	9.32	0	0	0	0	0	0	6.94	0	8.13	11.78	0	4.12	0	0	0	CNS.Medullo	MMRP
SP78937	143.06	19.57	0	0	55.45	0	0	0	41.21	14.4	0	0	0	0	0	0	0	0	5.56	0	0	0	0	0	0	CNS.Medullo	MMRP
SP78939	32.17	4.31	0	2.35	4	3.74	3.11	0	2.78	4.96	3.9	0	0	0	0	6.41	0	0	0	6.52	0	0	0	0	0	CNS.Medullo	MMRP
SP78945	55.08	0	0	3.15	0	0	0	0	4.36	4.47	3.17	0	0	0	1.92	1.19	4.29	0	3.62	11.53	0	0	0	0	0	CNS.Medullo	MMRP
SP78947	46.38	3.48	0	4.94	0	0	0	0	2.91	5.36	0	0	0	0	0	3.58	0	2.72	2.24	0	0	0	0	6.97	0	CNS.Medullo	MMRP
SP78951	58.31	6.75	0	0	10.79	0	7.92	2.13	14.91	2.23	0	0	0	0	0	0	0	3.29	3.78	5.75	0	0	0	0	0	CNS.Medullo	MMRP
SP78953	19.65	3.24	0.9	0.64	0	0	0	0	0	0	2.01	0	0	0	0	0	1.8	3.44	0	0	0	0	0	0	0	CNS.Medullo	MMRP
SP78955	41.7	0	3.46	0	0	0	0	0	0	4.65	2.04	0	0	0	0	2.53	0	2.58	3	0	0	0	0	0	0	CNS.Medullo	MMRP
SP79066	18.43	5.8	3.81	0	0	0	0	2.11	15.26	2.06	0	0	0	0	0	3.4	5.78	0	0	2.43	0	2.37	0	0	0	CNS.Medullo	MMRP
SP79144	92.21	6.74	16.12	0	36.11	0	0	6.44	0	11.47	0	0	0	0	0	6.01	0	7.09	4.83	0	0	0	0	0	0	CNS.Medullo	MMRP
SP79148	232.04	44.23	0	0	14.5	0	0	4.22	0	0	0	0	4.25	0	0	0	0	0	6.86	33.02	0	0	0	0	0	CNS.Medullo	MMRP
SP79150	1.97	3.33	0	0	0	0	0	0.97	1.45	2.46	1.22	0	0	0	0	0	0	3.63	0	2.6	0	3.55	0	0	0	CNS.Medullo	MMRP
SP79160	70.43	0	0	0	14.07	3.2	0	0	0	0	0	0	5.23	0	0	2.8	0	0	0	0	0	0	0	0	0	CNS.Medullo	MMRP
SP47628	0	0	0	0	0	6.16	7.17	0	0	0	0	0	0	0	0	0	30.15	9.43	0	0	0	0	0	0	0	CNS.Oligo	MMRP
SP47652	23.09	7.61	0	7.35	0	3.1	0	2.99	9.36	0	2.85	0	3.92	0	0	0	22.58	19.09	9.16	4.65	0	0	0	0	0	CNS.Oligo	MMRP
SP47708	64.97	10.68	22.93	11.9	0	0	0	0	0	15.45	0	13.42	9.8	0	0	0	30.69	39.32	0	6.24	21.64	0	0	0	0	CNS.Oligo	MMRP
SP47808	42.47	19.51	0	12.45	39.03	0	13.22	4.35	14.4	4.86	6.85	0	2.65	0	0	0	0	33.43	0	7.43	0	0	0	0	0	CNS.Oligo	MMRP
SP47990	16.1	7.29	0	0	24.16	0	0	19.09	12.6	12.92	0	8.12	22.2	0	1.6	0	0	12.13	0	0	3.84	0	0	0	0	CNS.Oligo	MMRP
SP48008	13.21	34.72	0	167.21	37.71	12.11	0	0	0	8.8	0	0	20.59	0	1.68	0	0	141.05	0	0	0	0	139.74	0	0	CNS.Oligo	MMRP
SP48010	25.3	6.89	0	9.94	17.65	5.64	0	0	11.9	2.02	0	0	0	0	0	0	0	46.39	0	7.12	3.42	0	0	0	0	CNS.Oligo	MMRP
SP48073	26.79	9.65	7.07	11.11	0	4.37	0	0	0	8.56	0	7.6	1.83	0	0	4.01	38.95	20.4	3.91	8.22	0	0	0	0	0	CNS.Oligo	MMRP
SP48135	71.96	48.23	30.67	41.68	47.96	0	0	0	0	11.5	0	0	8.91	0	0	0	0	70.92	8.03	0	0	0	0	18.02	0	CNS.Oligo	MMRP
SP48189	46.15	42.88	0	113.75	30.33	15	14.63	10.26	0	0	0	0	0	0	0	0	0	103.14	6.18	0	0	0	73.09	0	0	CNS.Oligo	MMRP
SP48263	9.57	0	0	0	0	0	8.4	8.88	0	0	0	0	0	0	0	0	27.82	14.42	0	0	0	0	0	3.53	0	CNS.Oligo	MMRP
SP48414	21.65	0	9.07	6.76	0	9.89	0	0	11.18	7.86	3.85	0	15.78	0	0	0	41.3	13.97	0	0	7.41	0	0	0	0	CNS.Oligo	MMRP
SP48426	0	0	1.52	0	0	0	0	0	3.21	0	0	0	0	0	0	3.2	0	0	3.64	0	0	0	4.85	8.32	0	CNS.Oligo	MMRP
SP48480	76.9	13.68	21.86	41.58	0	15.65	0	0	0	0	0	13.33	0	0	0	0	45.73	63.3	0	10.71	0	0	0	10.82	0	CNS.Oligo	MMRP
SP48504	21.65	31.88	10.17	101.35	0	0	0	0	0	10.39	7.68	0	4.98	0	0	0	0	134.07	4.52	0	15.05	0	42.67	0	0	CNS.Oligo	MMRP
SP48534	68.65	12.41	0	11.84	22.81	8.14	25.59	0	19.02	6.49	0	10.71	0	0	0	0	0	54.24	3.21	0	0	0	0	0	0	CNS.Oligo	MMRP
SP48850	25.86	37.46	0	0	135.31	16.91	0	0	68.01	8.69	0	0	18.19	0	4.29	0	0	31.13	6.8	8.45	0	0	0	0	0	CNS.Oligo	MMRP
SP48888	14.55	0	8.9	10.07	0	0	0	0	0	4.99	0	0	0	0	0	3	0	12.53	8.83	0	0	0	0	0	0	CNS.Oligo	MMRP
SP79172	0	0	0	4.13	0	0	0	0	0	0	0	0	0	0	0	1	5.39	0	0	1.08	0	0	0	0	0	CNS.PiloAstro	MMRP
SP79175	0	0	0	1.27	0	0	0	0	0	1.86	0	0	0	0	0	0	1.93	0	0	0	0	0	0	0	0	CNS.PiloAstro	MMRP
SP79178	0	2.2	0	0	0	0	0	0	0	0	0	0	0	0	0	0	1.93	0	0	0	1	0	0	0	0	CNS.PiloAstro	MMRP
SP79181	0	1	0	2.77	0	0	0	0	0	0	0	1	0	0	0	0	1	0	1.6	0	1.51	0	0	0	0	CNS.PiloAstro	MMRP
SP79184	1.91	0	0	0	0	0	3.86	1.72	0	0	0	0	0	0	0	0	0	3.76	0	0	0	0	0	0	0	CNS.PiloAstro	MMRP
SP79187	9.15	0	4.59	1.66	0	0	4.03	0	0	0	0	0	0	0	0	2	0	3.14	0	0	0	0	0	0	0	CNS.PiloAstro	MMRP
SP79190	0	0	1	0	0	1.75	1.26	0	0	0	0	0	0	0	0	1.89	8.2	2.84	0	0	0	1.48	0	0	0	CNS.PiloAstro	MMRP
SP79192	0	1.23	0	0	0	0	0	0	0	0	0	0	0	0	0	0	0	0	2.17	0	0	0	0	0	0	CNS.PiloAstro	MMRP
SP79195	1.56	0	0	1.65	0	0	1	0	0	2.09	0	0	0	0	0	0	0	1.39	0	0	0	0	0	1.87	0	CNS.PiloAstro	MMRP
SP79198	0	0	0	0	0	3.8	4.18	0	0	6.29	0	0	0	0	0	0	5.85	4.85	0	0	0	0	0	0	0	CNS.PiloAstro	MMRP
SP79201	0	0	0	0	0	0	0	0	0	0	0	2.09	0	0	0	0	10.12	5.18	0	3.84	0	0	0	0	0	CNS.PiloAstro	MMRP
SP79204	0	2.49	0	0	0	1.8	0	2.75	0	0	0	0	0	0	0	0	0	0	0	4.14	0	0	2.51	0	0	CNS.PiloAstro	MMRP
SP79207	3.93	1.04	0	0	0	0	0	0	1.21	0	0	0	0	0	0	0	0	0	0	0	0	0	0	2.14	0	CNS.PiloAstro	MMRP
SP79210	0	1.17	0	0	0	0	0	0	0	0	0	0	0	0	0	0	0	0	1.59	0	0	0	0	0	0	CNS.PiloAstro	MMRP
SP79219	2.71	0	2.86	0	0	0	0	1.21	0	2.05	0	1	0	0	0	0	0	0	0	0	0	0	0	0	0	CNS.PiloAstro	MMRP
SP79222	6.62	0	0	4.74	0	0	0	0	7.87	0	0	0	0	0	0	0	7.77	0	0	0	0	0	0	5.61	0	CNS.PiloAstro	MMRP
SP79225	0	1.16	0	1	0	0	0	0	0	0	0	0	0	0	0	0	0	0	1.59	0	0	0	0	0	0	CNS.PiloAstro	MMRP
SP79228	1.82	0	0	0	0	2.67	3.62	0	0	0	0	0	0	0	0	0	2.37	0	0	0	0	1.76	0	0	0	CNS.PiloAstro	MMRP
SP79231	2.83	1.98	0	0	0	0	0	0	0	0	0	5.63	0	0	0	0	3.18	0	0	0	3.04	0	0	0	0	CNS.PiloAstro	MMRP
SP79234	3.47	0	0	0	0	0	0	0	5	0	0	0	0	0	0	0	16.27	0	0	0	3.2	2.61	0	0	0	CNS.PiloAstro	MMRP
SP79237	0	5.76	0	2.91	0	1	0	0	0	0	0	0	0	0	0	0	3.28	0	0	0	0	0	0	0	0	CNS.PiloAstro	MMRP
SP79240	0	1.09	0	0	0	0	0	0	1.5	0	0	0	0	0	0	0	0	0	0	2.1	0	2.18	0	0	0	CNS.PiloAstro	MMRP
SP79243	0	0	0	0	0	0	1	0	0	0	0	0	0	0	0	0	0	0	0	0	0	0	0	0	0	CNS.PiloAstro	MMRP
SP79246	4.18	0	0	0	0	0	0	0	0	0	0	0	0	0	0	0	7.77	2	3.06	0	0	0	0	0	0	CNS.PiloAstro	MMRP
SP79249	3.01	0	0	1.24	0	0	0	0	1.36	0	0	0	0	0	0	0	3.1	2.69	0	0	0	2.45	0	0	0	CNS.PiloAstro	MMRP
SP79252	0	1.73	0	0	0	0	2.32	0	1.22	0	0	0	0	0	0	0	3.11	0	0	0	0	0	1.78	0	0	CNS.PiloAstro	MMRP
SP79255	2.42	0	1.25	1.35	0	0	0	0	0	0	0	0	0	0	0	0	0	0	2.09	0	0	0	0	2.63	0	CNS.PiloAstro	MMRP
SP79258	2.03	1.12	0	3.13	0	1.41	0	0	0	0	0	0	0	0	0	0	0	0	0	0	0	0	0	0	0	CNS.PiloAstro	MMRP
SP79261	0	0	0	0	0	0	0	0	0	0	0	0	0	0	0	0	0	1	0	0	0	0	0	0	0	CNS.PiloAstro	MMRP
SP79264	1.89	0	0	0	0	2.64	3.96	0	0	0	0	2.52	0	0	0	0	0	0	0	0	2.66	0	2.55	0	0	CNS.PiloAstro	MMRP
SP79267	0	1.3	0	1.49	0	1.33	0	0	3.02	0	0	0	0	0	0	0	0	0	2.24	1.16	0	0	0	0	0	CNS.PiloAstro	MMRP
SP79270	0	1	3.81	0	0	0	0	2.29	0	2.31	0	2.6	0	0	0	0	0	0	0	0	0	2.35	0	0	0	CNS.PiloAstro	MMRP
SP79279	5.06	2.36	0	0	0	0	0	0	2.95	0	0	0	0	0	0	1.18	0	0	0	0	0	1	1	0	0	CNS.PiloAstro	MMRP
SP79282	0	0	0	0	0	1.86	2.13	0	2.84	6.33	0	0	0	0	0	1.32	0	0	0	0	0	0	4.32	0	0	CNS.PiloAstro	MMRP
SP79285	14	4.48	0	0	0	0	0	0	2.83	2.35	0	0	0	0	0	2.18	0	0	0	0	5.51	2.38	0	0	0	CNS.PiloAstro	MMRP
SP79288	0	0	0	1	0	1.29	0	0	1.06	0	0	0	0	0	0	0	1.71	0	0	0	0	0	4.42	0	0	CNS.PiloAstro	MMRP
SP79291	3.19	0	0	0	0	0	0	0	0	0	0	0	0	0	0	0	0	0	0	0	0	0	0	0	0	CNS.PiloAstro	MMRP
SP79294	4.13	3.2	0	0	0	0	0	3.39	2.8	0	0	0	0	0	0	1.53	3.78	0	2.63	0	0	0	0	0	0	CNS.PiloAstro	MMRP
SP79297	4.19	0	0	0	0	0	0	3.04	4.48	0	0	2.26	0	0	0	0	0	0	0	0	0	0	4.82	0	0	CNS.PiloAstro	MMRP
SP79300	1	1.01	0	0	0	0	0	0	0	0	0	2.21	0	0	0	0	1.5	0	0	0	0	0	0	0	0	CNS.PiloAstro	MMRP
SP79303	1.93	0	0	0	0	0	0	2.47	0	0	0	2.14	0	0	0	0	1	0	0	0	0	0	1	1.76	0	CNS.PiloAstro	MMRP
SP79306	2.09	0	0	0	0	1	0	0	3.18	0	0	1	0	0	0	0	0	4.97	0	0	5.39	0	0	0	0	CNS.PiloAstro	MMRP
SP79309	1.98	1.13	1.39	2.16	0	0	0	0	0	0	0	0	0	0	0	0	0	0	0	0	0	0	0	0	0	CNS.PiloAstro	MMRP
SP79312	3.25	4.71	0	0	0	1	0	0	2.74	0	0	0	0	0	0	0	1	0	2.1	0	0	0	1.81	0	0	CNS.PiloAstro	MMRP
SP79315	1	1.23	0	0	0	1.42	0	0	0	0	0	0	0	0	0	0	0	0	0	0	0	0	0	0	0	CNS.PiloAstro	MMRP
SP79318	0	0	3.28	0	0	0	0	0	0	0	0	0	0	0	0	0	1.75	4.82	0	0	0	0	0	0	0	CNS.PiloAstro	MMRP
SP79321	1	2.45	0	0	0	0	0	0	0	0	0	2.23	0	0	0	0	0	1	0	0	2.28	0	0	0	0	CNS.PiloAstro	MMRP
SP79324	0	1.24	0	0	0	0	0	0	0	0	0	0	0	0	0	0	0	2.33	0	0	0	0	0	0	0	CNS.PiloAstro	MMRP
SP79327	1.06	0	0	0	0	1.34	0	0	0	0	0	0	0	0	0	0	0	0	0	0	0	0	0	0	0	CNS.PiloAstro	MMRP
SP79330	1.06	0	0	0	0	1.09	0	0	0	0	0	0	0	0	0	0	0	0	0	0	3.21	0	0	0	0	CNS.PiloAstro	MMRP
SP79333	12.87	0	0	3.96	0	0	0	2.4	5.81	0	0	0	0	0	0	0	7.09	0	2.29	0	0	0	1.74	0	0	CNS.PiloAstro	MMRP
SP79336	5.52	0	0	0	0	0	0	0	6.56	0	0	0	0	0	0	0	16.37	3.75	0	0	0	2.95	0	0	0	CNS.PiloAstro	MMRP
SP79339	1	1.16	0	3.03	0	0	0	0	0	0	0	0	0	0	0	0	0	1	0	0	0	1	0	0	0	CNS.PiloAstro	MMRP
SP79342	1.79	2.42	2.54	0	0	0	0	0	0	0	0	0	0	0	0	1.77	0	0	0	0	1	0	0	0	0	CNS.PiloAstro	MMRP
SP79345	0	1	0	0	0	0	0	0	0	0	0	0	0	0	0	0	2.54	0	0	2.06	0	0	0	0	0	CNS.PiloAstro	MMRP
SP79351	4.13	0	0	1.43	0	0	2.01	0	1.73	0	0	2.35	0	0	0	0	0	0	0	0	0	0	0	0	0	CNS.PiloAstro	MMRP
SP79354	0	0	0	0	0	0	0	0	0	6.85	0	0	0	0	0	0	1	1.69	0	0	0	2.15	0	0	0	CNS.PiloAstro	MMRP
SP79357	0	0	1.74	0	0	0	0	0	0	0	0	0	0	0	0	0	0	0	0	0	0	0	0	0	0	CNS.PiloAstro	MMRP
SP79359	0	0	0	1.45	0	0	0	0	1.29	0	0	0	0	0	0	0	2.33	0	0	0	0	0	0	0	0	CNS.PiloAstro	MMRP
SP79365	3.83	3.65	1.56	0	0	0	0	0	0	0	0	0	0	0	0	1.84	0	0	0	0	0	0	0	0	0	CNS.PiloAstro	MMRP
SP79368	1.31	0	0	2.54	0	1.28	1.5	0	0	0	0	1.9	0	0	0	1.93	0	0	2.08	0	0	0	0	1.68	0	CNS.PiloAstro	MMRP
SP79371	5.23	0	0	0	0	1.26	0	0	0	0	0	0	0	0	0	0	1.62	0	0	0	0	4.7	0	0	0	CNS.PiloAstro	MMRP
SP79374	1.05	0	0	0	0	1.33	0	0	0	0	0	2.25	0	0	0	0	0	0	0	0	0	0	0	0	0	CNS.PiloAstro	MMRP
SP79377	1.52	2.24	0	0	0	0	0	0	1.65	2.26	0	1	0	0	0	0	0	1.88	0	0	1	0	0	0	0	CNS.PiloAstro	MMRP
SP79380	2.95	1.03	3.65	0	0	0	0	0	0	0	0	0	0	0	0	0	1	0	0	0	2.91	2.42	0	0	0	CNS.PiloAstro	MMRP
SP79383	0	0	2.77	0	0	1.64	1.89	2.01	0	1.74	0	0	0	0	0	0	6.51	0	0	0	0	0	0	0	0	CNS.PiloAstro	MMRP
SP79387	0	0	1.58	0	0	0	0	0	0	0	0	0	0	0	0	1.86	0	0	1.61	0	0	0	1	0	0	CNS.PiloAstro	MMRP
SP79391	0	3.54	3.22	2.26	0	2.98	0	0	2.32	0	0	0	0	0	0	0	0	0	0	4.69	0	0	0	0	0	CNS.PiloAstro	MMRP
SP79395	0	0	0	0	0	0	1	0	0	0	0	3.54	0	0	0	0	9.68	3.31	6.13	0	9.73	0	0	4.19	0	CNS.PiloAstro	MMRP
SP79399	0	0	0	0	0	1	0	0	1.27	0	0	1.03	0	0	0	0	1.63	0	0	1	0	0	0	0	0	CNS.PiloAstro	MMRP
SP79403	0	1.19	0	0	0	0	0	0	0	0	0	2.58	0	0	0	0	0	1	0	0	0	0	0	0	0	CNS.PiloAstro	MMRP
SP79407	5.49	2.88	1.57	3.06	0	0	0	0	0	2.23	0	0	0	0	0	0	4.11	0	0	0	0	0	0	0	0	CNS.PiloAstro	MMRP
SP79411	0	1	0	1	0	0	0	0	3.01	0	0	0	0	0	0	0	0	0	0	2.33	0	0	0	0	0	CNS.PiloAstro	MMRP
SP79415	2.81	0	1.41	1.62	0	0	0	2.84	0	0	0	0	0	0	0	1	3.3	0	0	0	0	0	0	2.17	0	CNS.PiloAstro	MMRP
SP79419	1.83	2.09	0	1.25	0	0	0	0	2.99	0	0	0	0	0	0	0	1.91	2.1	0	0	0	0	0	0	0	CNS.PiloAstro	MMRP
SP79423	0	4.95	0	3.18	0	0	0	0	1.69	0	0	0	0	0	0	0	0	2.5	0	0	0	0	0	0	0	CNS.PiloAstro	MMRP
SP79427	0	0	0	1.75	0	0	0	0	0	0	0	0	0	0	0	0	0	0	1	1	1	0	0	0	0	CNS.PiloAstro	MMRP
SP79431	0	0	0	0	0	0	0	0	0	4.39	0	0	0	0	0	1	0	0	0	2.72	2.16	0	0	0	0	CNS.PiloAstro	MMRP
SP79435	2.02	1.17	0	0	0	0	0	2.55	1.68	0	0	0	0	0	0	0	0	1.64	0	0	0	0	0	0	0	CNS.PiloAstro	MMRP
SP79439	0	0	1.37	1.41	0	0	0	0	1.19	0	0	1	0	0	0	0	0	0	0	2.15	0	0	0	0	0	CNS.PiloAstro	MMRP
SP79443	0	0	0	0	0	0	0	0	1.37	2.01	0	0	0	0	0	0	0	0	0	0	2.69	0	1	0	0	CNS.PiloAstro	MMRP
SP79447	0	0	1.9	3.65	0	0	0	0	0	0	0	0	0	0	0	0	0	0	1.61	0	0	0	0	0	0	CNS.PiloAstro	MMRP
SP79451	0	0	0	0	0	0	0	0	1.51	0	0	0	0	0	0	0	0	1.38	0	0	0	0	0	0	0	CNS.PiloAstro	MMRP
SP79455	6.65	0	0	0	0	0	0	0	0	2.72	0	2.88	0	0	0	0	5.91	0	0	0	4.25	0	2.37	0	0	CNS.PiloAstro	MMRP
SP79458	0	1.9	0	1.83	0	0	3.12	1.16	3.38	0	0	0	0	0	0	0	0	3.46	0	0	0	2.17	0	0	0	CNS.PiloAstro	MMRP
SP79462	1.28	0	0	0	0	1.38	0	0	3.62	2.61	0	0	0	0	0	0	0	0	0	2.47	0	0	0	0	0	CNS.PiloAstro	MMRP
SP79466	0	0	0	0	0	0	0	0	0	0	0	0	0	0	0	0	0	0	0	0	0	2.21	0	0	0	CNS.PiloAstro	MMRP
SP79470	2.94	0	1.15	0	0	0	0	0	0	4.27	0	0	0	0	0	1.44	5.57	0	0	0	0	0	0	2.6	0	CNS.PiloAstro	MMRP
SP79474	2.74	3.72	0	0	0	0	0	0	0	0	0	0	0	0	0	2.31	0	0	0	0	0	0	0	0	0	CNS.PiloAstro	MMRP
SP107650	152.67	45.09	0	20.98	24.6	0	0	14.48	17.36	17.56	0	16.03	0	0	5.66	0	0	19.01	10.1	0	0	0	0	0	0	Cervix.AdenoCA	MMRP
SP109953	188.33	58.01	0	0	41.17	0	0	14.43	0	15.07	0	0	9.78	0	7.46	15.4	0	12	22.38	0	0	8.1	0	0	0	Cervix.AdenoCA	MMRP
SP107575	63.65	65.78	0	23.47	0	7.03	0	21.91	15.57	0	0	18.99	0	0	0	0	45.48	24.19	14.41	0	0	0	0	0	0	Cervix.SCC	MMRP
SP107595	206.53	107.01	0	28.14	45.84	109.56	0	63.28	0	30.03	0	0	10.24	0	6.21	0	0	34.04	14.34	0	0	16.4	0	0	0	Cervix.SCC	MMRP
SP107603	80.38	24.16	0	14.52	25.98	5.49	0	18.19	26.48	12.87	0	18.15	9.44	0	3.84	9.8	0	0	16.63	0	0	0	0	0	0	Cervix.SCC	MMRP
SP107607	79.43	37.37	0	15.7	17.66	22.06	0	13.92	32.49	12.03	0	0	4.73	0	5.93	9.48	0	13.61	18.43	17.93	0	6.85	0	0	0	Cervix.SCC	MMRP
SP107624	48.71	15.42	0	9.39	32.79	11.22	0	13.41	7.05	0	0	2.83	6.74	0	0	0	0	11.43	0	0	0	0	0	0	0	Cervix.SCC	MMRP
SP107640	124.8	45.34	0	0	23.1	0	0	12.32	31.28	11.43	0	0	7.26	0	1.94	0	0	11.95	15.15	0	0	0	0	0	0	Cervix.SCC	MMRP
SP109801	99.48	130.43	0	22.9	44.2	15.42	0	0	0	10.46	0	13.69	8.6	0	5.62	0	0	0	9.55	10.74	0	0	0	0	0	Cervix.SCC	MMRP
SP109941	59.81	34.04	0	9.88	30.23	7.39	0	11.69	0	4.41	0	0	3.49	0	5.64	0	0	6.27	9.4	16.46	0	6.65	0	0	0	Cervix.SCC	MMRP
SP109957	113.41	29.21	0	29.11	23.88	0	0	33.11	53.33	100.72	0	38.34	18.34	0	0	37.17	0	0	0	11.74	0	18.75	0	0	0	Cervix.SCC	MMRP
SP114016	135.69	19.85	0	0	26.86	8.98	0	18.8	29.68	0	0	16.53	1.39	0	0	10.39	0	14.54	10.07	10.36	0	0	0	0	0	Cervix.SCC	MMRP
SP114020	183.93	95.17	0	25.33	0	0	0	35.6	23.65	86.33	0	39.52	4.93	0	0	20.37	58.47	21.83	19.97	0	0	14.94	0	0	0	Cervix.SCC	MMRP
SP114032	117.65	21.45	0	0	29.31	0	0	15.38	9.72	7.12	0	0	25.63	0	2.17	12.03	0	22.3	13.01	8.36	0	6.56	0	0	0	Cervix.SCC	MMRP
SP13072	67.81	12.69	0	11.56	38.5	13.47	0	20.35	20.05	32.3	0	19.36	19.57	0	0	17.29	0	0	7.82	0	17.93	0	0	0	0	Cervix.SCC	MMRP
SP13078	134.43	65.91	0	20.71	35.59	10.27	0	25.45	34.16	10.73	0	12.35	13.64	0	5.7	0	0	19.36	17.48	14.54	0	0	0	0	0	Cervix.SCC	MMRP
SP13084	171.5	48.59	0	21.3	32.06	17.42	0	24.77	16.02	18.21	0	15.54	12.19	0	0	0	0	18.67	0	6.52	0	0	0	0	0	Cervix.SCC	MMRP
SP13206	70.8	131.24	0	12.97	43.59	10.07	0	14.18	0	0	0	6.47	9.69	0	6.01	0	0	21.68	9.39	0	0	5.94	0	0	0	Cervix.SCC	MMRP
SP13242	85.86	39.69	0	26.05	21.12	8.97	0	9.08	15.92	11.41	0	14.65	5.66	0	0	0	0	17.13	5.33	0	0	0	0	0	0	Cervix.SCC	MMRP
SP96540	62.3	35.05	0	0	0	0	0	0	0	9.74	0	7.31	25.38	0	0	0	44.65	0	15.35	8.18	0	0	0	0	0	Cervix.SCC	MMRP
SP110242	15324.2	94080.5	0	0	0	0	14269.2	0	0	0	0	0	0	0	0	0	0	0	0	0	0	0	0	0	0	ColoRect.AdenoCA	MMRD
SP17172	3808.49	36043.4	0	0	0	0	0	0	0	0	0	0	0	0	0	0	0	0	0	0	0	0	0	0	0	ColoRect.AdenoCA	MMRD
SP18121	18943.3	70979.9	0	0	0	0	9752.81	0	0	0	0	0	0	0	0	0	0	0	0	0	0	0	0	0	0	ColoRect.AdenoCA	MMRD
SP18310	8036.62	109102	0	0	0	0	17750.5	0	0	0	0	0	0	0	0	0	0	0	0	0	0	0	0	0	0	ColoRect.AdenoCA	MMRD
SP19215	0	59351.9	0	0	0	0	8405.95	0	0	0	0	0	0	0	0	0	0	0	0	0	0	0	0	0	5591.67	ColoRect.AdenoCA	MMRD
SP21017	9452.21	92337.8	0	0	0	0	12953	0	0	0	0	0	0	0	0	0	0	0	0	0	0	0	0	0	0	ColoRect.AdenoCA	MMRD
SP22383	0	66556.1	0	0	0	0	7782.79	0	0	0	0	0	0	0	0	0	0	0	0	0	0	0	0	0	4546.49	ColoRect.AdenoCA	MMRD
SP96118	1041.06	5749.87	0	0	0	0	1495.82	0	0	0	0	0	0	0	0	0	0	0	0	0	0	0	0	0	1337.1	ColoRect.AdenoCA	MMRD
SP96133	4677.87	63484	0	0	0	0	8140.57	0	0	0	0	0	0	0	0	0	0	0	0	0	0	0	0	0	0	ColoRect.AdenoCA	MMRD
SP114330	575.66	260.96	0	31.26	0	0	0	24.04	0	0	0	39.45	0	0	28.06	0	196.18	0	0	0	0	0	0	0	0	ColoRect.AdenoCA	MMRP
SP119755	693.84	1030.32	0	70.42	0	0	0	33.83	0	0	0	47.98	0	0	145.43	0	238.34	0	0	0	0	0	0	0	0	ColoRect.AdenoCA	MMRP
SP16934	458.04	499.54	0	44.81	0	0	0	0	0	0	0	49.78	0	0	284.05	0	126.32	0	0	0	0	0	0	0	0	ColoRect.AdenoCA	MMRP
SP16958	798.55	574.88	0	86.08	0	0	0	95.37	0	218.88	0	94.5	0	0	27.8	0	167.37	0	0	0	0	0	0	0	0	ColoRect.AdenoCA	MMRP
SP17016	463.63	641.42	0	72.38	0	0	0	0	0	44.2	0	47.01	0	0	22.35	0	126.64	0	0	0	0	0	0	0	0	ColoRect.AdenoCA	MMRP
SP17294	819.2	832.22	0	0	0	0	0	0	0	0	0	45.93	0	0	264.32	0	201.7	0	0	0	0	0	0	0	0	ColoRect.AdenoCA	MMRP
SP17329	304.58	218.55	0	28.06	0	0	0	10.43	0	0	0	31.77	0	0	43.57	0	180.54	0	0	0	0	0	0	0	0	ColoRect.AdenoCA	MMRP
SP17430	224.16	92.78	0	35.21	0	0	0	13.6	37.74	0	0	26.36	0	0	25.26	0	108.16	0	0	0	0	0	0	0	0	ColoRect.AdenoCA	MMRP
SP18787	1117.12	666.83	0	44.65	0	0	0	42.93	0	0	0	47.27	0	0	32.71	0	124.62	0	0	0	0	0	0	0	0	ColoRect.AdenoCA	MMRP
SP19582	171.29	64.87	0	0	0	0	0	0	0	15.61	0	14.28	0	0	49.64	0	201.78	0	0	0	0	0	0	0	0	ColoRect.AdenoCA	MMRP
SP19606	259.95	195.91	0	37.22	0	0	0	18.8	53.84	0	0	31.66	0	0	161.94	0	168.06	0	0	0	0	0	0	0	0	ColoRect.AdenoCA	MMRP
SP19670	560.98	311.52	0	42.53	0	0	0	20.86	0	31.27	0	29.93	0	0	19.29	0	76.1	0	0	0	0	0	0	0	0	ColoRect.AdenoCA	MMRP
SP19750	665.45	330.85	0	0	0	0	0	13.45	0	0	0	30.08	0	0	27.31	0	85.81	0	0	0	0	0	0	0	0	ColoRect.AdenoCA	MMRP
SP19983	668.41	858.59	0	85.06	0	0	0	0	0	46.56	0	36.41	0	0	287.47	0	144	0	0	0	0	0	0	0	0	ColoRect.AdenoCA	MMRP
SP20993	858.89	608.53	0	75.42	0	0	0	0	0	40.3	0	29.93	0	0	182.59	0	126.68	0	0	0	0	0	0	0	0	ColoRect.AdenoCA	MMRP
SP21057	589.22	918.12	0	63.06	0	0	0	27.52	0	0	0	50.71	0	0	130.51	0	183.63	0	0	0	0	0	0	0	0	ColoRect.AdenoCA	MMRP
SP21193	375.66	350.54	0	42.64	0	0	0	25.71	0	0	0	31.3	0	0	26.69	0	135.55	0	0	0	0	0	0	0	0	ColoRect.AdenoCA	MMRP
SP21528	631.1	301.92	0	49.8	0	0	0	24.71	0	0	0	44.83	0	0	54.9	0	102.09	0	0	0	0	0	0	0	0	ColoRect.AdenoCA	MMRP
SP22750	545.52	304.77	0	75.23	0	0	0	27.19	0	0	0	32.03	0	0	68.12	0	93.69	0	0	0	0	0	0	0	0	ColoRect.AdenoCA	MMRP
SP23078	174	122.4	0	27.97	0	0	0	36.62	48.72	100.23	0	76.12	0	0	374.74	0	73.66	0	0	0	0	0	0	0	0	ColoRect.AdenoCA	MMRP
SP80271	539.76	445.39	0	30.55	0	0	0	28.29	0	0	0	45.06	0	0	53.64	0	139.27	0	0	0	0	0	0	0	0	ColoRect.AdenoCA	MMRP
SP80367	185.11	0	0	0	0	0	0	19.34	0	0	0	84.97	0	0	574.49	0	170.49	0	0	0	0	0	0	0	0	ColoRect.AdenoCA	MMRP
SP80423	297.4	330.83	0	53.57	0	0	0	21.15	0	0	0	28.99	0	0	49.13	0	235.27	0	0	0	0	0	0	0	0	ColoRect.AdenoCA	MMRP
SP80657	295.54	119.43	0	21.61	0	0	0	17.75	0	0	0	18.84	0	0	31.8	0	96.58	0	0	0	0	0	0	0	0	ColoRect.AdenoCA	MMRP
SP80754	382.93	258.69	0	0	0	0	0	52.33	0	45.02	0	35.73	0	0	22.54	0	465.53	0	0	0	0	0	0	0	0	ColoRect.AdenoCA	MMRP
SP80950	261.72	299.46	0	44.84	0	0	0	10.46	0	19.63	0	22.79	0	0	11.25	0	61.92	0	0	0	0	0	0	0	0	ColoRect.AdenoCA	MMRP
SP81137	387.54	135.45	0	0	0	0	0	57.35	56.93	254.2	0	64.12	0	0	1559.14	0	0	0	0	0	0	0	0	0	0	ColoRect.AdenoCA	MMRP
SP81172	212.77	281.45	0	0	0	0	0	0	62.2	0	0	43.44	0	0	251.33	0	374.25	0	0	0	0	0	0	0	0	ColoRect.AdenoCA	MMRP
SP81440	193.78	59.54	0	17.28	0	0	0	10.19	0	23.17	0	22.91	0	0	33.74	0	80.36	0	0	0	0	0	0	0	0	ColoRect.AdenoCA	MMRP
SP81494	347.82	144.56	0	0	0	0	0	0	0	0	0	29.9	0	0	99.32	0	445.48	0	0	0	0	0	0	0	0	ColoRect.AdenoCA	MMRP
SP81711	986.85	516.18	0	0	0	0	0	75.28	0	0	0	56.94	0	0	157	0	450.54	0	0	0	0	0	0	0	0	ColoRect.AdenoCA	MMRP
SP81840	962.01	912.27	0	0	0	0	0	46.28	0	69.66	0	55.05	0	0	32.8	0	181.55	0	0	0	0	0	0	0	0	ColoRect.AdenoCA	MMRP
SP82087	406.42	201.56	0	59.62	0	0	0	0	0	30.76	0	29.69	0	0	137.87	0	119.25	0	0	0	0	0	0	0	0	ColoRect.AdenoCA	MMRP
SP82103	886.53	268.36	0	0	0	0	0	0	0	0	0	43.57	0	0	13.43	0	148.23	0	0	0	0	0	0	0	0	ColoRect.AdenoCA	MMRP
SP96110	384.38	429.16	0	77.04	0	0	0	28.58	0	0	0	31.51	0	0	85.76	0	115.17	0	0	0	0	0	0	0	0	ColoRect.AdenoCA	MMRP
SP96112	310.3	166.26	0	37.17	0	0	0	24.43	29.1	18.98	0	41.14	0	0	0	0	70.5	0	0	0	0	0	0	0	0	ColoRect.AdenoCA	MMRP
SP96114	592.3	262.45	0	60.11	0	0	0	23	49.32	34.73	0	47.14	0	0	121.82	0	140.77	0	0	0	0	0	0	0	0	ColoRect.AdenoCA	MMRP
SP96116	592.58	399.55	0	36.29	0	0	0	24.37	0	31.52	0	28.32	0	0	40.77	0	66.5	0	0	0	0	0	0	0	0	ColoRect.AdenoCA	MMRP
SP96120	761.12	496.91	0	67.83	0	0	0	39.57	68.57	55.78	0	45.26	0	0	220.62	0	155.11	0	0	0	0	0	0	0	0	ColoRect.AdenoCA	MMRP
SP96122	937.16	978.1	0	79.3	0	0	0	0	0	65.62	0	43.9	0	0	70.52	0	114.32	0	0	0	0	0	0	0	0	ColoRect.AdenoCA	MMRP
SP96124	678.71	654.1	0	34.75	0	0	0	0	0	39.21	0	44.67	0	0	18.66	0	65.12	0	0	0	0	0	0	0	0	ColoRect.AdenoCA	MMRP
SP96126	1669.39	1152.13	0	0	0	0	0	37.45	0	0	0	79.74	0	0	56.01	0	124.97	0	0	0	0	0	0	0	0	ColoRect.AdenoCA	MMRP
SP96129	580.53	660.83	0	88.77	0	0	0	43.3	0	0	0	62.21	0	0	36.6	0	115.39	0	0	0	0	0	0	0	0	ColoRect.AdenoCA	MMRP
SP16886	4663.44	934.49	0	0	0	0	0	0	0	0	0	0	0	0	936.22	0	0	0	0	0	0	0	0	0	478.11	ColoRect.AdenoCA	POLE
SP17905	9767.54	6023.24	0	0	0	0	0	0	0	0	0	0	0	0	1321.5	0	0	0	0	0	0	0	0	0	5684.81	ColoRect.AdenoCA	POLE
SP18946	6804.15	6757.08	0	0	0	0	0	0	0	0	0	0	0	0	0	0	0	0	0	0	0	0	0	0	2019.55	ColoRect.AdenoCA	POLE
SP19295	2485.95	1111.2	0	0	0	0	0	0	0	0	0	0	0	0	0	0	0	0	0	0	0	0	0	0	225.49	ColoRect.AdenoCA	POLE
SP21400	6495.98	2302.81	0	0	0	0	0	0	0	0	0	0	0	0	601.14	0	0	0	0	0	0	0	0	0	664.09	ColoRect.AdenoCA	POLE
SP22031	2279.98	683.22	0	0	0	0	0	0	0	0	0	0	0	0	221.94	0	0	0	0	0	0	0	0	0	0	ColoRect.AdenoCA	POLE
SP80615	9713.72	3426.48	0	0	0	0	0	0	0	0	0	0	0	0	2280.71	0	0	0	0	0	0	0	0	0	1847.93	ColoRect.AdenoCA	POLE
SP81312	5427.47	4214.11	0	0	0	0	0	0	0	0	0	0	0	0	829.27	0	0	0	0	0	0	0	0	0	0	ColoRect.AdenoCA	POLE
SP110842	559.82	869.59	0	0	193.05	31.78	0	42.39	41.2	0	0	36.46	9.54	0	148.31	0	0	0	53.39	0	0	0	93.6	0	0	Eso.AdenoCA	MMRP
SP110845	315.92	309.89	0	0	115.68	26.83	0	30.71	0	0	0	28.19	6.34	0	93.54	0	119.81	0	34.46	0	0	0	24.5	0	0	Eso.AdenoCA	MMRP
SP110846	111.02	187.69	0	0	115.55	22.47	0	27.75	34	0	0	30.53	0	0	3.94	0	0	0	34.34	0	0	0	42.58	0	0	Eso.AdenoCA	MMRP
SP110847	298.15	1039.9	0	0	100.27	11.89	0	16.81	36.99	0	0	23.73	7.91	0	44.43	0	0	0	71.1	0	0	0	35.24	0	0	Eso.AdenoCA	MMRP
SP110849	485.45	665.04	0	0	176.03	11	0	25.38	26.43	0	0	40.2	11.36	0	29.11	0	0	0	47.78	0	0	0	45.33	0	0	Eso.AdenoCA	MMRP
SP110851	551.2	385.36	0	0	201.06	31.54	0	47.29	31.78	0	0	41.59	0	0	51.35	0	0	0	78.29	0	0	0	78.47	0	0	Eso.AdenoCA	MMRP
SP110853	228.49	370.39	0	0	293.91	65.19	0	47.89	61.39	0	0	26.9	32.25	0	109.01	0	0	0	31.92	0	0	0	46.02	0	0	Eso.AdenoCA	MMRP
SP110855	225.6	572.99	0	0	252.27	50.15	0	45.08	0	0	0	44.71	10.5	0	153.86	0	0	0	40.94	0	0	0	81.32	0	0	Eso.AdenoCA	MMRP
SP110857	406.86	377.8	0	0	127.65	22.45	0	13.96	22.77	0	0	29.39	0	0	23.25	0	0	0	39.15	0	0	0	36.94	0	0	Eso.AdenoCA	MMRP
SP110859	520.51	314.96	0	0	149.1	13.24	0	23.79	36.05	0	0	83.73	6.52	0	49.59	0	0	0	57.91	0	0	0	47.83	0	0	Eso.AdenoCA	MMRP
SP110860	344.32	869.96	0	0	164.75	25.07	0	45.2	0	0	0	50.42	19.48	0	93.6	0	155.82	0	62.68	0	0	0	46.77	0	0	Eso.AdenoCA	MMRP
SP110861	378.51	236.82	0	0	146.03	25.29	0	38.34	47.87	0	0	35.37	5.36	0	76.43	0	0	0	38.73	0	0	0	42.44	0	0	Eso.AdenoCA	MMRP
SP110863	221.83	176.87	0	0	114.68	13.49	0	41.83	0	0	0	39.57	0	0	56.46	0	154.55	0	27.34	0	0	0	29.83	0	0	Eso.AdenoCA	MMRP
SP110865	565.94	690.89	0	0	531.98	360.39	0	207.9	149.03	0	0	41.87	49.56	0	213.64	0	0	0	107.54	0	0	0	49.03	0	0	Eso.AdenoCA	MMRP
SP110866	363.5	387.25	0	0	104.71	18.38	0	0	0	0	0	13.64	12.16	0	61.54	0	128.79	0	33.72	0	0	0	35.9	0	0	Eso.AdenoCA	MMRP
SP111000	692.75	609.99	0	0	121.58	0	0	0	0	0	0	27.31	29.74	0	53.26	0	140.64	0	90.2	0	0	0	0	0	0	Eso.AdenoCA	MMRP
SP111001	574	969.63	0	0	75.1	53.29	0	91.01	0	0	0	64.13	17.96	0	208.14	0	397.41	0	63.44	0	0	0	70.52	0	0	Eso.AdenoCA	MMRP
SP111002	90.79	95.71	0	0	76.76	10.75	0	18.48	10.39	0	0	6.17	0	0	17.7	0	0	0	12.14	0	0	0	20.65	0	0	Eso.AdenoCA	MMRP
SP111004	609.01	426.57	0	0	156.44	0	0	46.94	30.34	0	0	42.97	7.51	0	23.31	0	0	0	75.64	0	0	0	84.67	0	0	Eso.AdenoCA	MMRP
SP111006	679.38	671.16	0	0	222.24	58.54	0	48.52	79.58	0	0	71.8	18.82	0	443.1	0	0	0	95.61	0	0	0	92.8	0	0	Eso.AdenoCA	MMRP
SP111008	525	477.62	0	0	162.69	16.8	0	36.24	57.06	0	0	39.99	4.22	0	28.4	0	0	0	69.45	0	0	0	29.14	0	0	Eso.AdenoCA	MMRP
SP111009	336.77	721.68	0	0	180.23	115.62	0	30.39	0	0	0	26.34	16.1	0	63.47	0	0	0	29.61	0	0	0	48.65	0	0	Eso.AdenoCA	MMRP
SP111011	189.08	469.16	0	0	183.79	29.28	0	27.13	0	0	0	23.9	15.38	0	132.8	0	155.59	0	25.63	0	0	0	122.1	0	0	Eso.AdenoCA	MMRP
SP111013	224.55	279.31	0	0	129.3	10.58	0	26.01	15.31	0	0	22.17	0	0	34.78	0	0	0	27.62	0	0	0	26.34	0	0	Eso.AdenoCA	MMRP
SP111014	43.44	61.96	0	0	24.59	5.26	0	6.08	11.59	0	0	0	3.35	0	6.15	0	69.98	0	17.34	0	0	0	7.5	0	0	Eso.AdenoCA	MMRP
SP111015	85.37	183.49	0	0	57.4	24.97	0	12.48	29.02	0	0	22.48	2.15	0	43.76	0	74.73	0	23.87	0	0	0	15.48	0	0	Eso.AdenoCA	MMRP
SP111017	445.05	645.98	0	0	176.39	28.8	0	34.77	0	0	0	22.41	15.55	0	70.35	0	0	0	58.63	0	0	0	57.11	0	0	Eso.AdenoCA	MMRP
SP111019	68.34	53.38	0	0	93.69	13.38	0	17.19	18.3	0	0	10.18	0	0	25.37	0	114.94	0	6.34	0	0	0	17.16	0	0	Eso.AdenoCA	MMRP
SP111021	0	0	0	0	0	0	0	0	1.72	0	0	0	0.12	0	0	0	0	0	0	0	0	0	0	0	0	Eso.AdenoCA	MMRP
SP111024	297.76	817.34	0	0	230.78	46.64	0	42.44	0	0	0	35.72	18.87	0	71.26	0	0	0	85.09	0	0	0	36.61	0	0	Eso.AdenoCA	MMRP
SP111026	341.84	475.82	0	0	40.59	20.89	0	36.2	0	0	0	42.24	9.15	0	131.37	0	295.38	0	36.86	0	0	0	48.63	0	0	Eso.AdenoCA	MMRP
SP111027	74.44	33.92	0	0	73.45	4	0	17.25	14.67	0	0	18.08	0	0	0	0	0	0	0	0	0	0	12.96	0	0	Eso.AdenoCA	MMRP
SP111029	60.97	35.14	0	0	63.3	4.95	0	10.72	13.88	0	0	5.46	42.38	0	5.68	0	0	0	22.51	0	0	0	26.55	0	0	Eso.AdenoCA	MMRP
SP111030	121.23	66.89	0	0	59.47	17.43	0	22.15	18.83	0	0	34.28	12.42	0	13.73	0	64.07	0	28.52	0	0	0	33.01	0	0	Eso.AdenoCA	MMRP
SP111031	692.63	1819.16	0	0	265.25	24.52	0	31.8	0	0	0	52.74	33.53	0	118.12	0	0	0	112.86	0	0	0	79.89	0	0	Eso.AdenoCA	MMRP
SP111033	535.45	907.86	0	0	140.67	57.55	0	24.15	26.87	0	0	31.28	14.51	0	42.68	0	0	0	66.69	0	0	0	29.93	0	0	Eso.AdenoCA	MMRP
SP111035	924.9	955.94	0	0	224.09	20.54	0	41.25	0	0	0	47.6	19	0	153.63	0	0	0	127.34	0	0	0	0	0	0	Eso.AdenoCA	MMRP
SP111036	363.5	566.57	0	0	88.56	7.9	0	28.22	24.8	0	0	30.3	9.16	0	19.76	0	0	0	48.59	0	0	0	35.76	0	0	Eso.AdenoCA	MMRP
SP111038	1040.56	1713.77	0	0	241.62	38.58	0	44.21	0	0	0	58.71	45.34	0	58.55	0	0	0	115.75	0	0	0	51.4	0	0	Eso.AdenoCA	MMRP
SP111039	51.97	8.83	0	0	76.51	6.21	0	8.56	17.44	0	0	27.82	0	0	1.76	0	0	0	7.12	0	0	0	23.39	0	0	Eso.AdenoCA	MMRP
SP111040	189.98	59.4	0	0	99.89	29.15	0	29.46	35.63	0	0	22.06	6.86	0	47.92	0	0	0	8.74	0	0	0	22.72	0	0	Eso.AdenoCA	MMRP
SP111042	16.1	11.59	0	0	0	0.82	0	3.17	12.73	0	0	1.76	0	0	3.91	0	21.13	0	0	0	0	0	11.55	0	0	Eso.AdenoCA	MMRP
SP111043	673.72	809.32	0	0	362.74	121.69	0	74.07	0	0	0	93.3	0	0	158.13	0	0	0	84.51	0	0	0	69.19	0	0	Eso.AdenoCA	MMRP
SP111045	733.03	970.18	0	0	156.57	43.54	0	62.43	0	0	0	78.55	12.51	0	37.02	0	0	0	105.95	0	0	0	0	0	0	Eso.AdenoCA	MMRP
SP111047	410.13	354.92	0	0	203.05	44.67	0	37.43	49.67	0	0	48.92	3.92	0	19.32	0	0	0	36.7	0	0	0	116.45	0	0	Eso.AdenoCA	MMRP
SP111049	645.25	554.92	0	0	161.37	28.3	0	34.23	38.65	0	0	30.54	11.75	0	42.7	0	0	0	68.8	0	0	0	30.82	0	0	Eso.AdenoCA	MMRP
SP111051	243.64	253.1	0	0	101.25	54.73	0	28.54	52.59	0	0	13.13	0	0	9.83	0	0	0	29.15	0	0	0	23.92	0	0	Eso.AdenoCA	MMRP
SP111052	16.51	14.1	0	0	25.83	3.24	0	12.4	4.03	0	0	0	0	0	13.39	0	0	0	1.63	0	0	0	10.4	0	0	Eso.AdenoCA	MMRP
SP111054	435.61	437.89	0	0	149.14	62.73	0	0	27.88	0	0	35.95	11.29	0	35.8	0	190.28	0	92.83	0	0	0	0	0	0	Eso.AdenoCA	MMRP
SP111056	395.36	447.06	0	0	224.32	33.34	0	29.08	64.12	0	0	45.94	0	0	116.88	0	0	0	44.17	0	0	0	26.24	0	0	Eso.AdenoCA	MMRP
SP111057	534.8	416.24	0	0	127.19	28.33	0	14.97	24	0	0	27.8	6.03	0	17.49	0	0	0	69.8	0	0	0	0	0	0	Eso.AdenoCA	MMRP
SP111058	302.92	772.41	0	0	0	43.4	0	57.61	0	0	0	54.68	13.94	0	624.9	0	428.6	0	48.84	0	0	0	0	0	0	Eso.AdenoCA	MMRP
SP111059	367.16	437.46	0	0	147.96	55.1	0	60.85	43.01	0	0	38.34	18.25	0	38.9	0	0	0	50.65	0	0	0	63.71	0	0	Eso.AdenoCA	MMRP
SP111061	280.19	414.1	0	0	142.74	16.33	0	17.09	25.81	0	0	30.49	4.09	0	72.49	0	0	0	39.82	0	0	0	57.98	0	0	Eso.AdenoCA	MMRP
SP111062	307.18	358.47	0	0	97.29	23.18	0	20.62	26.58	0	0	40.83	20.6	0	7.67	0	0	0	30.67	0	0	0	69.97	0	0	Eso.AdenoCA	MMRP
SP111064	797.7	676.89	0	0	148.41	0	0	41.51	52.05	0	0	33.68	14.25	0	58.98	0	0	0	76.07	0	0	0	55.79	0	0	Eso.AdenoCA	MMRP
SP111066	492.02	891.53	0	0	0	0	0	33.59	0	0	0	51.9	0	0	274.22	0	532	0	50.02	0	0	0	0	0	0	Eso.AdenoCA	MMRP
SP111067	254.93	153.09	0	0	102.26	21.74	0	23.94	27.1	0	0	23.4	0	0	17.06	0	0	0	36.48	0	0	0	48.43	0	0	Eso.AdenoCA	MMRP
SP111069	618.07	409.2	0	0	240.72	34.46	0	30.2	0	0	0	33.62	0	0	329.94	0	0	0	56.81	0	0	0	0	0	0	Eso.AdenoCA	MMRP
SP111070	567.25	745.72	0	0	127.55	27.42	0	50.26	35.68	0	0	60.57	15.04	0	26.89	0	0	0	50.07	0	0	0	65.01	0	0	Eso.AdenoCA	MMRP
SP111072	319.11	413.87	0	0	75.06	17.11	0	29.92	22.42	0	0	18.67	8.86	0	18.91	0	0	0	32.76	0	0	0	55.31	0	0	Eso.AdenoCA	MMRP
SP111074	225.21	303.77	0	0	96.16	53.47	0	33.95	31.47	0	0	33.56	2.93	0	42.58	0	127.65	0	32.63	0	0	0	40.77	0	0	Eso.AdenoCA	MMRP
SP111075	388.23	331.15	0	0	170.87	12.43	0	34.45	23.65	0	0	35.49	5.04	0	142.45	0	0	0	52.25	0	0	0	45.39	0	0	Eso.AdenoCA	MMRP
SP111076	512.37	983.64	0	0	108.73	27.18	0	31.34	0	0	0	30.98	23.58	0	45.91	0	0	0	87.1	0	0	0	53.35	0	0	Eso.AdenoCA	MMRP
SP111077	325.88	779.24	0	0	125.47	50.45	0	65.77	53.75	0	0	42.65	14.93	0	128.12	0	271.23	0	46.92	0	0	0	84.47	0	0	Eso.AdenoCA	MMRP
SP111078	86.89	146.08	0	0	92.3	7.69	0	0	12.81	0	0	9.21	0	0	5.87	0	0	0	12.88	0	0	0	11.03	0	0	Eso.AdenoCA	MMRP
SP111080	82.47	69.53	0	0	69.78	11.62	0	12.57	19.11	0	0	14.43	0	0	8.34	0	0	0	16.12	0	0	0	16.19	0	0	Eso.AdenoCA	MMRP
SP111082	451.32	681.32	0	0	196.04	18.64	0	23.06	41.32	0	0	31.01	16.29	0	226.17	0	0	0	63.15	0	0	0	33.31	0	0	Eso.AdenoCA	MMRP
SP111084	234.46	190.92	0	0	237.71	49.44	0	34.71	53.53	0	0	21.22	0	0	189.59	0	0	0	30.22	0	0	0	34.52	0	0	Eso.AdenoCA	MMRP
SP111086	229.39	704.4	0	0	310.13	26.78	0	73.94	37.26	0	0	27.41	14.02	0	530.83	0	0	0	50.54	0	0	0	48.73	0	0	Eso.AdenoCA	MMRP
SP111088	419.03	606.49	0	0	147.3	32	0	25.01	25.51	0	0	24.68	9.71	0	89.53	0	0	0	58.44	0	0	0	83.8	0	0	Eso.AdenoCA	MMRP
SP111089	179.43	209.02	0	0	115.88	23.41	0	20.31	41.81	0	0	22.82	7.34	0	20.77	0	0	0	10.38	0	0	0	60.39	0	0	Eso.AdenoCA	MMRP
SP111091	71.27	65.66	0	0	35.94	10.63	0	11.14	28.81	0	0	27.05	5.05	0	107.97	0	181.62	0	9.21	0	0	0	41.76	0	0	Eso.AdenoCA	MMRP
SP111092	252.17	1088.92	0	0	284.88	347.74	0	203.21	102.82	0	0	42.47	24.78	0	49.13	0	0	0	42.73	0	0	0	36.32	0	0	Eso.AdenoCA	MMRP
SP111094	267.16	539.27	0	0	328.24	33.59	0	53.28	59.73	0	0	38.04	15.75	0	181.5	0	0	0	53.52	0	0	0	102.17	0	0	Eso.AdenoCA	MMRP
SP111095	727.01	1023.64	0	0	215.06	32.64	0	42.13	0	0	0	34.63	27.29	0	61.49	0	0	0	73.6	0	0	0	53.22	0	0	Eso.AdenoCA	MMRP
SP111096	272.88	454.8	0	0	144.18	24.85	0	24.03	0	0	0	24.81	9.59	0	29.43	0	0	0	32.69	0	0	0	35.03	0	0	Eso.AdenoCA	MMRP
SP111098	378.66	403.48	0	0	167.43	25.78	0	32.77	39.59	0	0	34.25	0	0	77.09	0	0	0	34.49	0	0	0	40.39	0	0	Eso.AdenoCA	MMRP
SP111099	328.41	531.24	0	0	135.61	15.04	0	31.99	40.33	0	0	45.2	15.2	0	157.8	0	0	0	46.07	0	0	0	66.41	0	0	Eso.AdenoCA	MMRP
SP111101	656.47	1013.81	0	0	165.8	0	0	28.14	0	0	0	21.28	16.06	0	36.42	0	215.39	0	62.5	0	0	0	0	0	0	Eso.AdenoCA	MMRP
SP111112	362.74	446.04	0	0	156.82	16.9	0	36.18	33.48	0	0	25.38	8.29	0	69.12	0	0	0	35.47	0	0	0	45.78	0	0	Eso.AdenoCA	MMRP
SP111113	382.68	1419.52	0	0	137.83	67.06	0	58.89	0	0	0	65.26	20.84	0	210.72	0	509.23	0	46.63	0	0	0	67.36	0	0	Eso.AdenoCA	MMRP
SP111114	884.75	1917.41	0	0	411.36	58.65	0	0	0	0	0	27.07	45.61	0	196.7	0	0	0	101.76	0	0	0	57.83	0	0	Eso.AdenoCA	MMRP
SP111116	685.55	935.96	0	0	198.94	28.3	0	18.34	0	0	0	31.22	18.26	0	72.5	0	0	0	86.16	0	0	0	61.4	0	0	Eso.AdenoCA	MMRP
SP111117	820.83	546.85	0	0	154.04	64.15	0	44.05	34.17	0	0	38.88	9.8	0	64.15	0	0	0	58.37	0	0	0	60.84	0	0	Eso.AdenoCA	MMRP
SP111119	333.83	2656.34	0	0	347.73	51.7	0	0	0	0	0	39.33	46.44	0	136.78	0	0	0	43.11	0	0	0	157.93	0	0	Eso.AdenoCA	MMRP
SP111164	532.76	800.5	0	0	267.39	29.03	0	16.96	39.56	0	0	20.37	11.27	0	42.85	0	0	0	55.87	0	0	0	48.68	0	0	Eso.AdenoCA	MMRP
SP111166	821.61	704.01	0	0	256.61	36.38	0	48.04	33.77	0	0	29.75	17.96	0	145.36	0	0	0	86.18	0	0	0	65.09	0	0	Eso.AdenoCA	MMRP
SP111168	130.97	92.07	0	0	85.86	15.4	0	21.38	46.99	0	0	14.73	3.44	0	19.63	0	0	0	22.66	0	0	0	33.42	0	0	Eso.AdenoCA	MMRP
SP111170	667.95	911.27	0	0	257.3	69.22	0	53.33	59.24	0	0	54.12	18.89	0	82.91	0	0	0	53.09	0	0	0	41.54	0	0	Eso.AdenoCA	MMRP
SP111173	290.86	941.55	0	0	0	0	0	23.46	0	0	0	42.76	12.99	0	126.92	0	629.59	0	78.98	0	0	0	0	0	0	Eso.AdenoCA	MMRP
SP111175	478.86	1979.86	0	0	230.65	98.23	0	59.65	0	0	0	45.39	28.28	0	893.58	0	496.49	0	128.03	0	0	0	59.95	0	0	Eso.AdenoCA	MMRP
SP23496	275.3	279.25	0	0	148.4	24	0	25.21	30.54	0	0	43.51	0	0	60.46	0	0	0	28.91	0	0	0	55.22	0	0	Eso.AdenoCA	MMRP
SP23498	501.24	688.63	0	0	216.21	46.84	0	32.36	44.6	0	0	28.71	8.89	0	40.21	0	0	0	62.67	0	0	0	56.79	0	0	Eso.AdenoCA	MMRP
SP23500	82.04	57.81	0	0	83.97	6.65	0	10.86	0	0	0	19.44	0	0	66.53	0	0	0	11.13	0	0	0	30.93	0	0	Eso.AdenoCA	MMRP
SP23502	242.59	792.87	0	0	178.83	39.49	0	57.45	60.47	0	0	0	9.77	0	333.1	0	362.84	0	31.06	0	0	0	64.47	0	0	Eso.AdenoCA	MMRP
SP23504	175.75	61.3	0	0	78.45	22.42	0	16.52	22.71	0	0	17.43	4.29	0	7.5	0	0	0	26.14	0	0	0	29.88	0	0	Eso.AdenoCA	MMRP
SP23506	207.05	61.23	0	0	113.21	34.43	0	26.17	24.9	0	0	34.95	7.05	0	7.34	0	0	0	22.47	0	0	0	41.09	0	0	Eso.AdenoCA	MMRP
SP115162	55.38	0	0	0	0	11.15	0	16.22	0	0	0	8.95	0	0	0	0	62.6	0	0	0	0	0	0	0	0	Head.SCC	MMRP
SP117003	110.74	77.78	0	0	0	122.35	0	61.45	0	0	0	21.2	0	0	0	0	53.88	0	0	0	0	0	0	0	0	Head.SCC	MMRP
SP117124	144.99	155.42	0	36.11	82.52	33.84	0	0	0	0	0	24.15	0	0	0	0	0	0	0	0	0	0	0	0	0	Head.SCC	MMRP
SP117189	28.64	8.8	10.64	9.97	13.14	0	0	13.77	0	0	0	9.68	0	0	0	0	0	0	0	0	0	0	0	0	0	Head.SCC	MMRP
SP117217	3.45	0	0.83	0	0	0	0	4.71	0	0	0	9.08	0	0	2	0	5.57	0	0	0	0	0	0	0	0	Head.SCC	MMRP
SP117260	49.24	38.08	49.55	0	106.15	22.61	0	33.8	0	0	0	47.24	0	0	0	0	0	0	0	0	0	0	0	0	0	Head.SCC	MMRP
SP117376	275.19	621.51	0	0	131.51	42.42	0	0	0	0	0	26.6	0	0	0	0	0	0	0	0	0	0	0	0	0	Head.SCC	MMRP
SP117408	9.64	0	10.74	0	0	6.85	0	8.81	0	0	0	3.46	0	0	0	0	37.11	0	0	0	0	0	0	0	0	Head.SCC	MMRP
SP117482	134.8	122.31	0	0	0	0	0	23.74	0	0	0	0	0	0	10.28	0	111.57	0	0	0	0	0	0	0	0	Head.SCC	MMRP
SP117509	216.67	196.08	0	0	0	0	0	48.94	0	0	0	31.6	0	0	0	0	112.49	0	0	0	0	0	0	0	0	Head.SCC	MMRP
SP117681	26.16	29.41	0	7.24	25.43	0	0	5.74	11.15	0	0	6.07	0	0	0	0	0	0	0	0	0	0	0	0	0	Head.SCC	MMRP
SP117779	63.58	72.3	0	24.3	0	31.93	0	25.57	0	0	0	14.13	0	0	0	0	50.48	0	0	0	0	0	0	0	0	Head.SCC	MMRP
SP117932	198.91	132.03	0	39.25	0	0	0	24.98	0	0	0	30.39	0	0	0	0	89.69	0	0	0	0	0	0	0	0	Head.SCC	MMRP
SP118015	112.42	61.25	0	23.52	85.68	18.06	0	0	0	0	0	0	0	0	6.18	0	0	0	0	0	0	0	0	0	0	Head.SCC	MMRP
SP29914	402.46	320.69	224.98	0	265.02	0	0	59.06	0	0	0	64.23	0	0	0	0	0	0	0	0	0	0	0	0	0	Head.SCC	MMRP
SP29940	128.88	53.58	0	29.21	0	0	0	11.68	0	0	0	14.24	0	0	0	0	53.71	0	0	0	0	0	0	0	0	Head.SCC	MMRP
SP29987	241.58	111.42	69.35	0	0	0	0	81.87	0	0	0	249.25	0	0	0	0	228.46	0	0	0	0	0	0	0	0	Head.SCC	MMRP
SP30011	171.15	0	0	0	186.74	70.49	0	146.42	0	0	0	40.54	0	0	0	0	0	0	0	0	0	0	0	0	0	Head.SCC	MMRP
SP30071	174.03	99.2	103.06	0	0	33.16	0	0	0	0	0	159.78	0	0	0	0	166.15	0	0	0	0	0	0	0	0	Head.SCC	MMRP
SP30077	213.96	138.78	98.51	0	0	87.44	0	61.61	0	0	0	177.42	0	0	0	0	234.31	0	0	0	0	0	0	0	0	Head.SCC	MMRP
SP30083	101.43	48.58	0	18.22	0	18.18	0	20.43	0	0	0	27.49	0	0	0	0	55.09	0	0	0	0	0	0	0	0	Head.SCC	MMRP
SP30093	127.11	123.23	21.93	22.32	0	0	0	17.85	0	0	0	21.89	0	0	0	0	38.13	0	0	0	0	0	0	0	0	Head.SCC	MMRP
SP30113	257.33	0	1973.81	0	0	0	0	0	0	0	0	501.56	0	0	0	0	636.84	0	0	0	0	0	0	0	0	Head.SCC	MMRP
SP30143	113.76	21.97	0	25.27	50.26	0	0	28.33	19.5	0	0	20.63	0	0	0	0	0	0	0	0	0	0	0	0	0	Head.SCC	MMRP
SP30185	26.55	0	0	16.48	10.63	12.28	0	0	10.15	0	0	10.12	0	0	0	0	0	0	0	0	0	0	0	0	0	Head.SCC	MMRP
SP30213	120.33	21.59	0	14.99	58.8	0	0	28.9	0	0	0	19.93	0	0	0	0	0	0	0	0	0	0	0	0	0	Head.SCC	MMRP
SP30332	206.73	0	1130.3	0	0	0	0	0	0	0	0	307.82	0	0	0	0	492.69	0	0	0	0	0	0	0	0	Head.SCC	MMRP
SP30493	45.65	0	0	22.64	36.05	0	0	15.73	20.44	0	0	13.63	0	0	0	0	0	0	0	0	0	0	0	0	0	Head.SCC	MMRP
SP30675	0	0	1326.15	0	0	0	0	0	0	0	0	388.94	0	0	168.86	0	471.04	0	0	0	0	0	0	0	0	Head.SCC	MMRP
SP30803	112.35	0	0	0	143.75	41.69	0	78.37	118.3	0	0	72.23	0	0	0	0	0	0	0	0	0	0	0	0	0	Head.SCC	MMRP
SP30843	65.49	0	0	14.66	0	0	0	17.21	0	0	0	14.98	0	0	0	0	29.49	0	0	0	0	0	0	0	0	Head.SCC	MMRP
SP30907	99.65	0	130.49	0	0	58.3	0	55.99	0	0	0	173.67	0	0	0	0	175.1	0	0	0	0	0	0	0	0	Head.SCC	MMRP
SP31030	360.59	219.98	0	58.2	0	0	0	25.84	0	0	0	24.76	0	0	0	0	88.13	0	0	0	0	0	0	0	0	Head.SCC	MMRP
SP31046	72.36	0	0	20.85	0	8.45	0	15.07	0	0	0	0	0	0	7.29	0	31.07	0	0	0	0	0	0	0	0	Head.SCC	MMRP
SP31126	218.98	115.51	0	0	373.91	78.62	0	238.71	117.15	0	0	105.27	0	0	0	0	0	0	0	0	158.27	0	0	0	0	Head.SCC	MMRP
SP31174	149.61	61.5	31.5	0	0	25.32	0	35.38	0	0	0	30.15	0	0	0	0	91.51	0	0	0	0	0	0	0	0	Head.SCC	MMRP
SP31190	196.93	0	0	0	0	39.17	0	0	0	0	0	120.53	0	0	0	0	249.14	0	0	0	0	0	0	0	0	Head.SCC	MMRP
SP31334	100.45	37.2	0	0	119.47	61.99	0	46.05	0	0	0	89.28	0	0	0	0	0	0	0	0	0	0	0	0	0	Head.SCC	MMRP
SP31422	162.87	115.54	0	0	224.44	46.45	0	78.58	0	0	0	94.12	0	0	0	0	0	0	0	0	0	0	0	0	0	Head.SCC	MMRP
SP31606	155.9	0	0	0	0	10.44	0	15.65	0	0	0	19.21	0	0	0	0	49.35	0	0	0	0	0	0	0	0	Head.SCC	MMRP
SP31790	126.02	89.8	0	32.8	61.78	24.66	0	38.62	31.63	0	0	11.72	0	0	9.86	0	0	0	0	0	0	0	0	0	0	Head.SCC	MMRP
SP31814	122.18	39.44	25.87	0	45.19	43.77	0	26.02	0	0	0	16.81	0	0	0	0	0	0	0	0	0	0	0	0	0	Head.SCC	MMRP
SP31854	333.83	99.09	166.67	0	0	134.28	0	69.62	0	0	0	230.74	0	0	0	0	304.35	0	0	0	82.39	0	0	0	0	Head.SCC	MMRP
SP32014	127.01	117.34	0	0	55.63	30.52	0	22.99	0	0	0	6.09	0	0	0	0	0	0	0	0	0	0	0	0	0	Head.SCC	MMRP
SP32222	0	0	1.74	0	0	0	0	0	0	0	0	0.16	0	0	0	0	0	0	0	0	0	0	0	0	0	Head.SCC	MMRP
SP32662	214.17	89.33	0	0	0	45.44	0	55.58	0	0	0	28.19	0	0	0	0	156.33	0	0	0	0	0	0	0	0	Head.SCC	MMRP
SP32694	207.39	95.89	0	0	0	0	0	44.55	0	0	0	129.37	0	0	0	0	206.27	0	0	0	0	0	0	0	0	Head.SCC	MMRP
SP32742	198.43	0	41.19	35.75	0	28.4	0	0	0	0	0	32.91	0	0	0	0	110.72	0	0	0	0	0	0	0	0	Head.SCC	MMRP
SP32894	99.24	12.66	19.98	0	28.88	0	0	26.78	0	0	0	11.02	0	0	0	0	0	0	0	0	0	0	0	0	0	Head.SCC	MMRP
SP32958	287.65	0	0	31.52	0	0	0	22.57	0	0	0	33.51	0	0	0	0	92.17	0	0	0	0	0	0	0	0	Head.SCC	MMRP
SP33094	182.63	84.9	0	50.64	0	0	0	48	0	0	0	87.43	0	0	0	0	125.78	0	0	0	0	0	0	0	0	Head.SCC	MMRP
SP33496	379.45	227.8	130.54	0	0	59.56	0	0	0	0	0	136.82	0	0	0	0	159.76	0	0	0	0	0	0	0	0	Head.SCC	MMRP
SP33544	261.7	86.13	0	0	384.26	123.41	0	105.76	0	0	0	135	0	0	0	0	0	0	0	0	0	0	0	0	0	Head.SCC	MMRP
SP33688	206.5	0	0	0	0	486.29	0	264.39	0	0	0	0	0	0	37.9	0	171.88	0	0	0	0	0	0	0	0	Head.SCC	MMRP
SP33774	110.76	0	27.3	0	59.29	36.22	0	0	0	0	0	15.42	0	0	0	0	0	0	0	0	0	0	0	0	0	Head.SCC	MMRP
SP33837	68.97	13.26	0	13.47	50.56	0	0	14.84	18.22	0	0	6.72	0	0	0	0	0	0	0	0	0	0	0	0	0	Head.SCC	MMRP
SP34005	94.56	0	0	0	50.47	0	0	22.46	23.36	0	0	11.83	0	0	0	0	0	0	0	0	0	0	0	0	0	Head.SCC	MMRP
SP123975	118.96	1889.44	0	0	0	0	0	0	0	0	0	0	0	0	0	0	0	0	0	0	0	0	0	0	0	Kidney.ChRCC	MMRD
SP123836	17.15	0	0	0	39.05	9.17	0	8.27	0	0	0	35.61	0	0	0	0	0	53.22	0	2.89	0	0	0	0	0	Kidney.ChRCC	MMRP
SP123840	5.58	0	0	0	39.91	5.78	0	6.65	0	0	0	17.42	3.22	0	0	0	0	21.79	0	1.13	0	8.71	0	0	0	Kidney.ChRCC	MMRP
SP123842	0	0	0	0	22.38	0	0	17.7	0	0	0	12.62	3.31	0	0	0	21.14	13.44	0	1.3	0	0	0	0	0	Kidney.ChRCC	MMRP
SP123844	0	0	0	0	46.72	3.08	0	7.69	0	11.06	0	7.99	0	0	0	0	0	17.31	0	5.35	0	9.21	0	0	0	Kidney.ChRCC	MMRP
SP123846	7.1	0	0	0	47.37	0	0	11.36	0	0	0	16.7	0	0	0	0	0	53.59	0	0	0	8.11	0	0	0	Kidney.ChRCC	MMRP
SP123850	5.03	0	0	0	42.72	7.28	0	13.32	0	0	0	19.31	0	0	0	0	0	41.87	0	0	0	5.63	0	0	0	Kidney.ChRCC	MMRP
SP123852	6.04	0	0	0	44.8	8.19	0	0	0	0	0	22.64	1.43	0	0	0	0	18.35	0	0	0	0	0	0	0	Kidney.ChRCC	MMRP
SP123854	6.22	0	0	0	36.41	8.47	0	0	0	0	0	22.05	0	0	0	0	0	17.38	0	0	0	0	0	0	0	Kidney.ChRCC	MMRP
SP123856	5.25	0	0	0	25.47	0	0	8.76	0	0	0	1.67	0	0	0	0	0	13.54	0	0	0	2.86	0	0	0	Kidney.ChRCC	MMRP
SP123858	8.63	0	0	0	15.91	13.14	0	0	0	4.13	0	12.13	0	0	0	0	0	22.88	0	0	0	5.27	0	0	0	Kidney.ChRCC	MMRP
SP123870	0	0	0	0	23.44	0	0	5.89	0	7.73	0	0	0	0	0	0	0	34.36	0	0	0	5.81	0	0	0	Kidney.ChRCC	MMRP
SP123872	16.7	0	0	0	46.24	0	0	13.13	0	10.14	0	19.55	0	0	0	0	0	19.62	0	3.09	0	0	0	0	0	Kidney.ChRCC	MMRP
SP123874	10.53	0	0	0	48	4.03	0	7.53	0	0	0	6.43	0	0	0	0	0	20.6	0	0	0	0	0	0	0	Kidney.ChRCC	MMRP
SP123876	6.28	0	0	0	42.17	0	0	9.36	0	6.43	0	12.08	0	0	0	0	18.66	30.48	0	0	0	0	0	0	0	Kidney.ChRCC	MMRP
SP123878	5.05	0	0	0	22.96	0	0	9.5	0	9.55	0	3.51	0	0	0	0	14.21	6.65	0	0	0	6.36	0	0	0	Kidney.ChRCC	MMRP
SP123882	8.1	0	0	0	68.23	7.14	0	13.52	0	0	0	19.59	0	0	0	0	0	66.22	0	0	0	0	0	0	0	Kidney.ChRCC	MMRP
SP123884	8.46	0	0	0	82.52	0	0	28.68	0	0	0	38.33	0	0	0	0	0	34.17	0	4.66	0	0	0	0	0	Kidney.ChRCC	MMRP
SP123886	6.89	0	0	0	14.76	0	0	9.3	0	0	0	10.85	3.82	0	0	0	0	7.44	0	0	0	0	0	0	0	Kidney.ChRCC	MMRP
SP123888	5.6	0	0	0	23.19	0	0	14.21	0	8.19	0	17.09	1.39	0	0	0	0	26.56	0	0	0	9.1	0	0	0	Kidney.ChRCC	MMRP
SP123890	4.5	0	0	0	38.8	7.83	0	11.11	0	3.43	0	10.52	0	0	0	0	0	26.22	0	0	0	0	0	0	0	Kidney.ChRCC	MMRP
SP123892	11.67	0	0	0	66.72	0	0	25.84	0	11.71	0	0	0	0	0	0	0	38.96	0	0	0	3.36	0	0	0	Kidney.ChRCC	MMRP
SP123894	7.26	0	0	0	48.27	3.64	0	10.07	0	10.69	0	25.48	0	0	0	0	0	65.35	0	0	0	0	0	0	0	Kidney.ChRCC	MMRP
SP123897	10.98	0	0	0	35.85	0	0	7.22	0	9.51	0	5.47	0	0	0	0	0	15.2	0	0	0	0	0	0	0	Kidney.ChRCC	MMRP
SP123900	4.09	0	0	0	84.7	0	0	11.17	0	0	0	20.35	0	0	0	0	0	8.45	0	0	0	9.03	0	0	0	Kidney.ChRCC	MMRP
SP123902	10.39	0	0	0	57.03	0	0	20.16	0	0	0	18.59	0	0	0	0	0	31.01	0	0	0	0	0	0	0	Kidney.ChRCC	MMRP
SP123950	6.93	0	0	0	59.65	14.29	0	0	0	0	0	11.38	3.01	0	0	0	0	20.73	0	0	0	6.77	0	0	0	Kidney.ChRCC	MMRP
SP123953	0	0	0	0	0	4.75	0	12.13	0	10.66	0	22.51	3.5	0	0	0	42.49	11.44	0	8.82	0	3.93	0	0	0	Kidney.ChRCC	MMRP
SP123955	0	0	0	0	23.81	13	0	16.84	0	6.79	0	7.37	0	0	0	0	13.66	7.9	0	0	0	4.36	0	0	0	Kidney.ChRCC	MMRP
SP123958	2.99	0	0	0	17.56	2.53	0	4.58	0	0	0	17.69	0	0	0	0	0	13	0	0	0	0	0	0	0	Kidney.ChRCC	MMRP
SP123964	4.5	0	0	0	46.42	0	0	17.8	0	0	0	12.24	0	0	0	0	0	36.56	0	4.03	0	2.11	0	0	0	Kidney.ChRCC	MMRP
SP123967	0	0	0	0	52.22	11.89	0	0	0	8.16	0	3.22	0.52	0	0	0	0	7.15	0	0	0	0	0	0	0	Kidney.ChRCC	MMRP
SP123969	9.25	0	0	0	32.67	8.58	0	15.1	0	0	0	8.49	3.24	0	0	0	16.42	22.2	0	0	0	6.32	0	0	0	Kidney.ChRCC	MMRP
SP123972	63.86	0	0	0	143.34	53.24	0	26.49	0	0	0	18.14	0	0	0	0	0	32.83	0	0	0	0	0	0	0	Kidney.ChRCC	MMRP
SP123978	1.62	0	0	0	3.5	2.56	0	6.37	0	2.43	0	0	0	0	0	0	22.64	6.11	0	0	0	6.47	0	0	0	Kidney.ChRCC	MMRP
SP123984	3.01	0	0	0	20.02	6.24	0	7.14	0	0	0	7.46	0	0	0	0	23.16	21.5	0	0	0	0	0	0	0	Kidney.ChRCC	MMRP
SP123988	10.52	0	0	0	161.54	18.95	0	30	0	0	0	20.86	0	0	0	0	0	18.7	0	0	0	0	0	0	0	Kidney.ChRCC	MMRP
SP123995	0	0	0	0	50.88	11.16	0	6.44	0	9.44	0	10.3	0	0	0	0	0	34.75	0	0	0	0	0	0	0	Kidney.ChRCC	MMRP
SP123998	21.03	0	0	0	41.53	9.81	0	16.59	0	0	0	33.35	0	0	0	0	0	9.79	0	0	0	14.97	0	0	0	Kidney.ChRCC	MMRP
SP124003	7.36	0	0	0	27.2	5.06	0	8.75	0	0	0	7.01	0	0	0	0	0	22.83	0	0	0	4.31	0	0	0	Kidney.ChRCC	MMRP
SP124013	6.11	0	0	0	50.49	5.77	0	11.2	0	0	0	6.79	0	0	0	0	0	41.8	0	0	0	0	0	0	0	Kidney.ChRCC	MMRP
SP124017	6.87	0	0	0	13.8	0	0	4.37	0	2.85	0	7.28	0	0	0	0	0	7.09	0	0	0	2.72	0	0	0	Kidney.ChRCC	MMRP
SP124021	4.38	0	0	0	39.47	0	0	6.76	0	4.78	0	0	0	0	0	0	0	23.43	0	0	0	0	0	0	0	Kidney.ChRCC	MMRP
SP124033	0	0	0	0	11.55	0	0	7.13	0	8.48	0	10.37	2.83	0	0	0	0	27.15	0	4.27	0	6.83	0	0	0	Kidney.ChRCC	MMRP
SP124044	5.86	0	0	0	30.07	1.61	0	0	0	0	0	5.24	3.23	0	0	0	0	11.36	0	0	0	0	0	0	0	Kidney.ChRCC	MMRP
SP102897	2180.16	8156.73	0	0	0	0	1564.04	0	0	0	0	0	0	0	0	0	0	0	0	0	0	0	0	0	0	Kidney.RCC	MMRD
SP102716	4.73	7.12	33.95	0	190.89	0	0	36.77	0	0	0	38.31	0	0	0	0	0	0	0	0	0	0	0	11.92	0	Kidney.RCC	MMRP
SP102718	20.17	22.17	49.48	0	447.64	0	4.06	97.79	0	0	0	48.14	0	0	0	0	0	21.73	0	0	0	0	0	45.66	0	Kidney.RCC	MMRP
SP102733	16.13	0	49.73	0	172.39	11.93	10.05	33.12	0	17.71	0	70.02	0	0	0	0	0	32	0	0	0	0	0	48.6	0	Kidney.RCC	MMRP
SP102741	39.31	12.75	82.26	0	382.04	9.66	0	97.44	0	15.03	0	54.31	0	0	0	0	0	1.13	0	0	0	0	0	0	0	Kidney.RCC	MMRP
SP102747	4.54	5.73	0	0	144.4	0	0	28.77	0	0	0	26.15	0	0	0	0	0	4.8	0	0	0	0	0	1.39	0	Kidney.RCC	MMRP
SP102755	0	35.57	105.88	0	1175.53	63.41	0	226.76	0	31.17	0	170.94	0	0	0	0	0	19.15	0	0	0	0	0	81.46	0	Kidney.RCC	MMRP
SP102759	41.16	0	45.13	0	790.33	33.8	0	140.92	0	32.34	0	148.69	0	0	0	0	0	14.4	0	0	0	0	0	0	0	Kidney.RCC	MMRP
SP102783	46.68	27.95	80.74	0	717.88	0	0	145.88	0	0	0	79.14	0	0	0	0	0	0	0	0	0	0	0	70.72	0	Kidney.RCC	MMRP
SP102795	89.99	41.02	87.95	0	826.81	27.28	0	185.47	0	36.53	0	113.43	0	0	0	0	0	0	15.9	0	0	0	0	56.84	0	Kidney.RCC	MMRP
SP102804	16.81	0	91.62	0	683.24	47.08	0	77.32	0	0	0	86	0	0	0	0	0	25.74	0	0	0	0	0	0	0	Kidney.RCC	MMRP
SP102816	0	15.7	72.17	0	311.18	28.78	12.83	87.73	0	26.81	0	92.81	0	0	0	0	0	20.59	0	0	0	0	0	30.23	0	Kidney.RCC	MMRP
SP102827	12.48	37.75	80.5	0	851.77	49.45	8	138.2	0	0	0	135.22	0	0	0	0	0	0	0	0	0	0	0	0	0	Kidney.RCC	MMRP
SP102839	23.81	0	54.36	0	390.27	10.09	13.62	85.77	0	0	0	68.4	0	0	0	0	0	18.26	0	0	0	0	0	0	0	Kidney.RCC	MMRP
SP102873	17.95	8.95	68.04	0	255.19	15.29	0	53.71	0	20.12	0	31.75	0	0	0	0	0	13.16	0	0	0	0	0	0	0	Kidney.RCC	MMRP
SP102881	35.16	13.44	44.5	0	230.01	21.41	0	50.46	0	21.76	0	35.38	0	0	0	0	0	14.67	0	0	0	0	0	24.45	0	Kidney.RCC	MMRP
SP102913	29.13	23.34	49.73	0	430.45	20.71	0	90.88	0	18.64	0	55.35	0	0	0	0	0	0	0	0	0	0	0	41.33	0	Kidney.RCC	MMRP
SP102921	22.32	11.41	59.31	0	308.14	23.2	0	62.22	0	0	0	73.09	0	0	0	0	0	9.41	0	0	0	0	0	0	0	Kidney.RCC	MMRP
SP102929	13.65	0	63.01	0	394.48	27.95	0	77.19	0	0	0	95.76	0	0	0	0	0	0	0	0	0	0	0	0	0	Kidney.RCC	MMRP
SP102945	28.23	13.73	54.01	0	313.04	11.02	0	95.55	0	0	0	54.04	0	0	0	0	0	18.72	6.07	0	0	0	0	0	0	Kidney.RCC	MMRP
SP102957	0	0	255.21	0	890.68	0	0	74.47	0	0	0	63.6	0	0	0	0	0	0	0	0	0	0	0	0	0	Kidney.RCC	MMRP
SP102965	0	11.32	35.78	0	381.71	11.09	0	67.68	0	10.05	0	40.27	0	0	0	0	0	11.35	0	0	0	0	0	21.65	0	Kidney.RCC	MMRP
SP102973	42.62	0	115.1	0	811.03	13.83	0	86.29	0	0	0	90.67	0	0	0	0	0	40.8	4.95	0	0	0	0	0	0	Kidney.RCC	MMRP
SP102989	34.3	19.04	84.11	0	436.46	29.51	0	94.41	0	25.64	0	101.07	0	0	0	0	0	25.75	0	0	0	0	0	0	0	Kidney.RCC	MMRP
SP103005	17.12	23.45	32.27	0	255.81	0	0	60.27	0	0	0	30.13	0	0	0	0	0	15.51	0	0	0	0	0	25.73	0	Kidney.RCC	MMRP
SP103021	7.33	18.17	69.78	0	388.97	17.88	0	74.46	0	0	0	47.03	0	0	0	0	0	14.99	0	0	0	0	0	33.81	0	Kidney.RCC	MMRP
SP103037	0	0	13.45	0	187.38	0	0	37.63	0	5.28	0	35.37	0	0	0	0	0	11.25	3.02	0	0	0	0	0	0	Kidney.RCC	MMRP
SP103045	0	11.55	82.89	0	438.99	12.52	0	87.48	0	25.86	0	92.89	0	0	0	0	0	15.6	0	0	0	0	0	0	0	Kidney.RCC	MMRP
SP103057	0	18.13	116.55	0	592.11	0	0	86.4	0	0	0	39.92	0	0	0	0	0	0	4.65	0	0	0	0	40.7	0	Kidney.RCC	MMRP
SP103065	21.97	30.53	70.9	0	688.16	0	0	109.23	0	0	0	132.13	0	0	0	0	0	10.93	0	0	0	0	0	56.76	0	Kidney.RCC	MMRP
SP103080	63.34	33.88	100.04	0	597.75	30.96	0	115.18	0	0	0	142.38	0	0	0	0	0	22.53	0	0	0	0	0	0	0	Kidney.RCC	MMRP
SP103100	19.11	18.44	32.5	0	316.57	7.37	0	56.18	0	0	0	53.35	0	0	0	0	0	0	0	0	0	0	0	18.68	0	Kidney.RCC	MMRP
SP103128	28.74	22.81	78.01	0	334.43	43.92	0	85.42	0	0	0	51.56	0	0	0	0	0	0	0	0	0	0	0	37.16	0	Kidney.RCC	MMRP
SP103140	18.29	0	70.69	0	843.82	22.91	0	102.84	0	32.73	0	111.73	0	0	0	0	0	0	0	0	0	0	0	0	0	Kidney.RCC	MMRP
SP103156	18.16	27.99	90.72	0	529.6	15.43	0	86.03	0	0	0	79.22	0	0	0	0	0	25.82	0	0	0	0	0	22.35	0	Kidney.RCC	MMRP
SP103197	24.81	22.63	80.71	0	496.14	0	0	112.29	0	0	0	89.82	0	0	0	0	0	28.92	0	0	0	0	0	0	0	Kidney.RCC	MMRP
SP103213	0	12.21	43.04	0	327.18	9.2	0	73.21	0	0	0	73.96	0	0	0	0	0	7.7	0	0	0	0	0	0	0	Kidney.RCC	MMRP
SP103221	33.4	40.91	134.15	0	775.27	22.59	0	130.93	0	0	0	134.09	0	0	0	0	0	0	0	0	0	0	0	0	0	Kidney.RCC	MMRP
SP103233	21.61	15.98	88.56	0	463.02	17.83	0	87.13	0	20.17	0	98.35	0	0	0	0	0	21.65	0	0	0	0	0	0	0	Kidney.RCC	MMRP
SP103245	15.65	24.37	71.58	0	502.07	22.4	0	112.76	0	17.09	0	72.48	0	0	0	0	0	19.37	0	0	0	0	0	0	0	Kidney.RCC	MMRP
SP103261	37.19	36.47	75.44	0	1054.62	41.06	2.05	168.92	0	0	0	140.85	0	0	0	0	0	15.62	0	0	0	0	0	0	0	Kidney.RCC	MMRP
SP103288	9	0	37.49	0	239.53	5.2	0	38.82	0	7.2	0	49.22	0	0	0	0	0	13.06	0	0	0	0	0	0	0	Kidney.RCC	MMRP
SP103300	19.85	0	101.56	0	601.31	18.16	25.89	127.52	0	0	0	118.47	0	0	0	0	0	0	0	0	0	0	0	49.68	0	Kidney.RCC	MMRP
SP103340	25.32	21.81	0	0	466.77	21.86	14.85	71.73	0	0	0	61.21	0	0	0	0	0	0	0	0	0	0	0	32.26	0	Kidney.RCC	MMRP
SP103396	3.62	0	35.34	0	177.58	10.85	0	38.73	0	8.34	0	39.87	0	0	0	0	0	0	0	0	0	0	0	0	0	Kidney.RCC	MMRP
SP103408	0	18.2	83.93	0	440.13	0	0	52.91	0	0	0	77.96	0	0	0	0	0	0	0	0	0	0	0	31.05	0	Kidney.RCC	MMRP
SP103416	17.69	13.52	35.63	0	271.07	6.69	0	55.95	0	0	0	54.22	0	0	0	0	0	15.8	0	0	0	0	0	12.18	0	Kidney.RCC	MMRP
SP103428	0	0	99.59	0	684.6	26.82	3.59	108.35	0	37.5	0	91.31	0	0	0	0	0	0	0	0	0	0	0	60.4	0	Kidney.RCC	MMRP
SP103436	19.9	0	46.08	0	290.91	13.31	0	40.66	0	0	0	53.69	0	0	0	0	0	18.85	0	0	0	0	0	36.61	0	Kidney.RCC	MMRP
SP103444	0	9.99	73.25	0	326.08	13.86	0	65.93	0	10.75	0	65.89	0	0	0	0	0	0	0	7.35	0	0	0	0	0	Kidney.RCC	MMRP
SP103455	21.9	24.8	87.75	0	521.12	24.64	17.13	103.29	0	0	0	79.35	0	0	0	0	0	37	0	0	0	0	0	62.32	0	Kidney.RCC	MMRP
SP103467	2.63	0	15.7	0	101.35	10.13	0	11.89	0	0	0	32.64	0	0	0	0	0	9.4	0	0	0	0	0	12.96	0	Kidney.RCC	MMRP
SP103483	11.66	10.6	33.24	0	262.58	4.54	0	41.55	0	0	0	40.77	0	0	0	0	0	11.97	0	0	0	0	0	0	0	Kidney.RCC	MMRP
SP103507	21.23	13.64	77.53	0	544.23	0	0	59.56	0	0	0	42.76	0	0	0	0	0	0	0	0	0	0	0	90.82	0	Kidney.RCC	MMRP
SP103515	0	0	64.25	0	463.98	26.6	0	82.64	0	24.9	0	91.49	0	0	0	0	0	18.79	0	0	0	0	0	38.36	0	Kidney.RCC	MMRP
SP103523	6.39	0	41.7	0	231.5	19.24	0	50.05	0	6.32	0	22.35	0	0	0	0	0	12.71	0	0	0	0	0	22.52	0	Kidney.RCC	MMRP
SP103535	38.19	0	263.63	0	782.52	35.19	0	126.2	0	0	0	71.56	0	0	0	0	0	0	0	0	0	0	0	103.95	0	Kidney.RCC	MMRP
SP103547	17.75	22.33	66.95	0	471.69	17.73	1.88	117.15	0	0	0	49.49	0	0	0	0	0	16.38	0	0	0	0	0	31.07	0	Kidney.RCC	MMRP
SP103555	5.06	4.99	27.08	0	28.18	1.69	0	8.5	0	0	0	6.62	0	0	0	0	0	10.54	0	0	0	0	0	0	0	Kidney.RCC	MMRP
SP103575	60.38	9.94	49.87	0	340.54	25.77	0	53.18	0	0	0	53.12	0	0	0	0	0	15.95	11.27	0	0	0	0	40.31	0	Kidney.RCC	MMRP
SP103595	14.24	0	54.62	0	270.99	17.78	0	62.45	0	15.75	0	83.62	0	0	0	0	0	22.74	0	0	0	0	0	0	0	Kidney.RCC	MMRP
SP103603	36.12	34.19	66.66	0	348.51	0	0.23	98.87	0	0	0	65.14	0	0	0	0	0	30.82	0	0	0	0	0	0	0	Kidney.RCC	MMRP
SP103619	3.43	0	0	0	134.46	0	0	24.55	0	0	0	20.77	0	0	0	0	0	8.32	0	0	0	0	0	22.86	0	Kidney.RCC	MMRP
SP103673	24.15	23.39	71.98	0	709.12	37.06	0	107.16	0	29.66	0	84.87	0	0	0	0	0	31.12	0	0	0	0	0	67.42	0	Kidney.RCC	MMRP
SP103679	11.54	6.48	57.72	0	206.23	26.55	5.57	20.85	0	11.82	0	40.77	0	0	0	0	0	10.61	6.53	0	0	0	0	0	0	Kidney.RCC	MMRP
SP103685	0	12.41	65.31	0	418.51	10.2	0	65.71	0	0	0	87.61	0	0	0	0	0	17	0	0	0	0	0	0	0	Kidney.RCC	MMRP
SP103694	18.87	39.86	108.39	0	944.42	42.31	0	168.04	0	0	0	146.49	0	0	0	0	0	43.45	0	0	0	0	0	0	0	Kidney.RCC	MMRP
SP103706	12.23	13.75	75.96	0	621.7	26.74	7.35	116.18	0	0	0	106.09	0	0	0	0	0	0	0	0	0	0	0	33.08	0	Kidney.RCC	MMRP
SP103715	6.75	12.74	42.23	0	345.78	3.59	9.27	67.5	0	0	0	51.19	0	0	0	0	0	14.04	0	0	0	0	0	36.88	0	Kidney.RCC	MMRP
SP103730	54.23	0	62.88	0	363.15	21.93	14.48	95.9	0	23.76	0	24.23	0	0	0	0	0	11.83	0	0	0	0	0	47.41	0	Kidney.RCC	MMRP
SP103742	59.46	26.15	98.92	0	521.1	30.76	0	92.79	0	15.86	0	90.09	0	0	0	0	0	16.98	0	0	0	0	0	0	0	Kidney.RCC	MMRP
SP103826	9.85	0	33.34	0	388.48	0	0	78.71	0	21.29	0	53.11	0	0	0	0	0	4.53	0	0	0	0	0	0	0	Kidney.RCC	MMRP
SP103844	6.08	0	71.7	0	262.02	14.98	0	45.75	0	0	0	44.24	0	0	0	0	0	0	0	0	0	0	0	0	0	Kidney.RCC	MMRP
SP103856	0	0	29.61	0	79.22	0	0	17.09	0	0	0	21.66	0	0	0	0	0	9.57	0	0	0	0	0	20.02	0	Kidney.RCC	MMRP
SP106560	9.74	14.62	82.27	0	326.97	7.65	0	97.71	0	0	0	67.88	0	0	0	0	0	11.62	0	0	0	0	0	0	0	Kidney.RCC	MMRP
SP106577	26.67	46.93	84.27	0	841.73	43.12	0	128.86	0	0	0	182.64	0	0	0	0	0	24.75	0	0	0	0	0	78.72	0	Kidney.RCC	MMRP
SP106602	8.87	25.41	46.63	0	383.79	16.88	0	68.76	0	13.35	0	77.86	0	0	0	0	0	32.51	0	0	0	0	0	35.41	0	Kidney.RCC	MMRP
SP106638	15.58	38.22	103.26	0	959.11	25.11	0	182.74	0	0	0	93.13	0	0	0	0	0	26.3	0	0	0	0	0	80.87	0	Kidney.RCC	MMRP
SP106656	0	37.98	0	0	831.49	28.08	0	126.43	0	47.56	0	57.2	0	0	0	0	0	0	0	0	0	0	0	99.16	0	Kidney.RCC	MMRP
SP109457	166.89	22.78	0	0	95.19	8.96	0	30.68	0	12.67	0	22.01	0	0	0	0	0	24.94	8.92	18.76	0	0	0	11.55	0	Kidney.RCC	MMRP
SP109470	82.61	45.57	116.92	0	855.39	36.93	0	136.28	0	0	0	122.91	0	0	0	0	0	0	0	0	0	0	0	78.13	0	Kidney.RCC	MMRP
SP109478	7.23	4.34	14.32	0	99.04	4.82	0	20.27	0	5.4	0	17.06	0	0	0	0	0	11.56	0.81	0	0	0	0	16.52	0	Kidney.RCC	MMRP
SP109544	58.81	41.68	47.89	0	661.69	23.68	0	91.4	0	0	0	89.33	0	0	0	0	0	0	0	0	0	0	0	20.18	0	Kidney.RCC	MMRP
SP113926	5.2	6.53	27.38	0	145.38	10.65	0	49.5	0	0	0	32.7	0	0	0	0	0	24.84	2.14	0	0	0	0	0	0	Kidney.RCC	MMRP
SP34186	55.19	25.73	98.05	0	553.19	19.58	12.66	114.19	0	0	0	94.13	0	0	0	0	0	23.3	0	0	0	0	0	0	0	Kidney.RCC	MMRP
SP34191	11.11	6.98	59.11	0	265.35	3.5	0	44.66	0	8.56	0	45.07	0	0	0	0	0	15.65	2.6	0	0	0	0	0	0	Kidney.RCC	MMRP
SP34246	9.28	0	109.44	0	413.85	13	9.26	79.09	0	14.79	0	68.71	0	0	0	0	0	14.23	0	0	0	0	0	0	0	Kidney.RCC	MMRP
SP34431	0	0	33.81	0	285.52	15.65	12.68	38.03	0	0	0	64.09	0	0	0	0	0	8.97	0	0	0	0	0	0	0	Kidney.RCC	MMRP
SP34452	18.66	25.46	95.19	0	785.66	44.84	0	144.31	0	0	0	128.62	0	0	0	0	0	21.77	0	0	0	0	0	0	0	Kidney.RCC	MMRP
SP34493	26.44	7.02	63.09	0	157.82	15.87	0	32.76	0	9.53	0	30.82	0	0	0	0	0	15.27	0	0	0	0	0	0	0	Kidney.RCC	MMRP
SP35412	16.59	0	54.47	0	396.78	39.52	0	83.31	0	19.55	0	54.7	0	0	0	0	0	17.98	0	0	0	0	0	19	0	Kidney.RCC	MMRP
SP35617	26.43	11.58	75.33	0	396.28	14.41	0	66.34	0	10.96	0	39.4	0	0	0	0	0	15.59	0	0	0	0	0	0	0	Kidney.RCC	MMRP
SP35849	24.15	0	32.07	0	121.88	5.41	6.97	31.63	0	16.96	0	24.85	0	0	0	0	0	19.11	0	0	0	0	0	0	0	Kidney.RCC	MMRP
SP35951	13.31	34.19	46.45	0	444.38	0	0	74.47	0	27.62	0	75.53	0	0	0	0	0	0	0	0	0	0	0	48.54	0	Kidney.RCC	MMRP
SP35989	0	15.02	54.77	0	178.78	10.48	0	47.45	0	0	0	46.21	0	0	0	0	0	11.86	16.39	0	0	0	0	15.66	0	Kidney.RCC	MMRP
SP36036	18.63	8.96	44.85	0	210.06	22.54	0	49.7	0	12.8	0	26.8	0	0	0	0	0	10.88	0	0	0	0	0	16.25	0	Kidney.RCC	MMRP
SP36218	10.45	7.11	0	0	125.07	13.53	0	26.42	0	12.23	0	66.66	0	0	0	0	0	44.3	0	0	0	0	0	0	0	Kidney.RCC	MMRP
SP36498	9.55	15.47	52.35	0	444.09	28.72	0	64.88	0	0	0	65.53	0	0	0	0	0	0	0	0	0	0	0	0	0	Kidney.RCC	MMRP
SP36586	96.9	48.52	7.42	0	71.29	7.16	0	26.62	0	16.73	0	29.15	0	0	0	0	0	10.77	4.87	9.92	0	0	0	14.56	0	Kidney.RCC	MMRP
SP37369	0	9.84	61.15	0	265.86	16.5	0	48.3	0	9.8	0	26.08	0	0	0	0	0	8.19	5.45	0	0	0	0	21.66	0	Kidney.RCC	MMRP
SP37432	14.39	12.35	47.58	0	259.6	17.97	0	48.71	0	0	0	46.86	0	0	0	0	0	22.77	7.46	0	0	0	0	0	0	Kidney.RCC	MMRP
SP37516	10	8.73	28.45	0	335.32	17.97	2.28	52.77	0	0	0	55.33	0	0	0	0	0	6.01	0	0	0	0	0	23.14	0	Kidney.RCC	MMRP
SP37636	22.5	8.1	36.4	0	119.31	11.33	0	34.84	0	5.66	0	38.64	0	0	0	0	0	9.56	7.53	0	0	0	0	16.39	0	Kidney.RCC	MMRP
SP37903	32.95	28.3	73.28	0	772.01	19.45	0	138.33	0	0	0	116.67	0	0	0	0	0	7.42	0	0	0	0	0	0	0	Kidney.RCC	MMRP
SP37970	16.95	21.09	64.39	0	542.83	52.48	0	91.59	0	35.06	0	132.55	0	0	0	0	0	27.36	0	0	0	0	0	0	0	Kidney.RCC	MMRP
SP38044	22.18	21.45	71.87	0	483.73	5	0	121.49	0	17.98	0	75.99	0	0	0	0	0	23.47	0	0	0	0	0	0	0	Kidney.RCC	MMRP
SP38271	18.33	30.01	48.88	0	393.95	15.59	0	103.03	0	16.03	0	102.08	0	0	0	0	0	34.41	0	0	0	0	0	21.92	0	Kidney.RCC	MMRP
SP38759	24.03	15.35	88.95	0	373.15	19.04	0	84.88	0	0	0	100.03	0	0	0	0	0	34.32	0	0	0	0	0	0	0	Kidney.RCC	MMRP
SP39102	14.4	6.37	28.82	0	243.92	18.12	0	30.54	0	11.83	0	35.25	0	0	0	0	0	23.25	6.87	0	0	0	0	31.73	0	Kidney.RCC	MMRP
SP39248	12.99	0	48.16	0	204.84	6.09	12.82	35.69	0	0	0	47.03	0	0	0	0	0	24.06	6.52	0	0	0	0	0	0	Kidney.RCC	MMRP
SP39298	0	38.83	109.15	0	983.53	22.51	6.49	185.81	0	32.56	0	138.1	0	0	0	0	0	30.61	0	0	0	0	0	91.93	0	Kidney.RCC	MMRP
SP39349	11.77	0	45.31	0	316.8	12.99	0	71.03	0	19.6	0	70.93	0	0	0	0	0	22.28	0	0	0	0	0	0	0	Kidney.RCC	MMRP
SP39594	0	21.22	59.21	0	364.47	11.17	17.36	87.05	0	0	0	70.01	0	0	0	0	0	20.41	0	0	0	0	0	44.62	0	Kidney.RCC	MMRP
SP39907	8.97	14.07	79.21	0	263.8	24.28	0	31.26	0	0	0	33.64	0	0	0	0	0	19.97	0	0	0	0	0	0	0	Kidney.RCC	MMRP
SP39997	17.84	20.94	53.3	0	435.25	0	0	79.01	0	0	0	65.68	0	0	0	0	0	29.28	8.79	0	0	0	0	20.46	0	Kidney.RCC	MMRP
SP40047	27.99	79.6	57.33	0	605.86	27.13	0	124.58	0	14.21	0	59.21	0	0	0	0	0	0	0	0	0	0	0	0	0	Kidney.RCC	MMRP
SP40736	18.73	26.42	68.24	0	472.96	0	0	101.24	0	0	0	53.16	0	0	0	0	0	14.79	0	0	0	0	0	55.18	0	Kidney.RCC	MMRP
SP41453	31.38	11.77	54.16	0	314.1	14.55	0	61.59	0	10.55	0	51.94	0	0	0	0	0	9.25	0	0	0	0	0	0	0	Kidney.RCC	MMRP
SP42154	40.55	13.38	50.54	0	363.15	35.38	0	48.13	0	0	0	83.88	0	0	0	0	0	17.83	12.07	0	0	0	0	0	0	Kidney.RCC	MMRP
SP42829	50.9	24.22	39.2	0	478.65	16.97	6.74	61.87	0	0	0	57.04	0	0	0	0	0	16.13	0	0	0	0	0	32.63	0	Kidney.RCC	MMRP
SP43201	0	11.99	58.43	0	275.57	12.14	0	89.05	0	14.54	0	44.76	0	0	0	0	0	18.72	0	9.18	0	0	0	32.17	0	Kidney.RCC	MMRP
SP43510	0	16.1	0	0	553.68	0	0	115.99	0	16	0	67.32	0	0	0	0	0	12.63	0	0	0	0	0	42.39	0	Kidney.RCC	MMRP
SP43514	16.11	21.01	22.85	0	401.15	0	0	87.62	0	0	0	44.69	0	0	0	0	0	8.42	0	0	0	0	0	29.9	0	Kidney.RCC	MMRP
SP43532	0	35.58	0	0	716.4	16.36	0	112.86	0	25.02	0	93.77	0	0	0	0	0	0	0	0	0	0	0	60.18	0	Kidney.RCC	MMRP
SP43633	3.79	4.61	7.26	0	28.37	2.21	0	6.86	0	2.69	0	3.56	0	0	0	0	0	5.94	2.18	0	0	0	0	11.74	0	Kidney.RCC	MMRP
SP43651	50.2	43.99	52.89	0	793.48	28.25	19.81	121.89	0	34.31	0	148.56	0	0	0	0	0	29.72	0	0	0	0	0	43.35	0	Kidney.RCC	MMRP
SP43664	85.23	46.53	65.43	0	948.48	58.57	0	213.3	0	27.89	0	108.22	0	0	0	0	0	51.81	0	15.58	0	0	0	76.15	0	Kidney.RCC	MMRP
SP43688	12.68	18.46	0	0	556.32	17.96	16.19	94.48	0	26.39	0	85.86	0	0	0	0	0	14.17	0	0	0	0	0	40.71	0	Kidney.RCC	MMRP
SP43696	17.93	41.43	130.21	0	792.7	22.05	0	135	0	0	0	111.37	0	0	0	0	0	0	0	0	0	0	0	51	0	Kidney.RCC	MMRP
SP43770	13.88	13.31	30	0	341.95	12.46	9.86	71.72	0	0	0	43.46	0	0	0	0	0	20.75	9.98	0	0	0	0	39.82	0	Kidney.RCC	MMRP
SP43792	24.81	37.59	70.36	0	778.71	28.21	0	154.23	0	0	0	127.95	0	0	0	0	0	0	0	0	0	0	0	29.38	0	Kidney.RCC	MMRP
SP43808	20.09	27.46	53.1	0	330.08	10.98	0	82.55	0	0	0	58.18	0	0	0	0	0	26.13	0	0	0	0	0	55.81	0	Kidney.RCC	MMRP
SP43822	295.88	11.67	10.63	0	47.53	8.99	0	19.47	0	8.06	0	13.43	0	0	0	0	0	10.1	28.53	0	0	0	0	0	0	Kidney.RCC	MMRP
SP97104	32.37	15.84	26.68	0	90.89	151.25	5.91	80.33	0	0	0	13.54	0	0	0	0	0	24.87	0	0	0	0	0	55.52	0	Kidney.RCC	MMRP
SP97113	15.57	28.87	0	0	500.48	14.48	1.48	99.01	0	0	0	76	0	0	0	0	0	24.67	11.89	0	0	0	0	37.22	0	Kidney.RCC	MMRP
SP97124	14.94	35.09	91.2	0	977.03	41.88	0	216.26	0	0	0	191.22	0	0	0	0	0	13.29	0	0	0	0	0	75.95	0	Kidney.RCC	MMRP
SP97145	0	7.39	0	0	193.35	13.79	0	29.03	0	8.88	0	37.19	0	0	0	0	0	36	9.19	5.33	0	0	0	30.47	0	Kidney.RCC	MMRP
SP97161	31.11	33.02	78.04	0	753.35	22.76	5.09	135.59	0	0	0	131.49	0	0	0	0	0	29.51	0	0	0	0	0	52.67	0	Kidney.RCC	MMRP
SP97194	65.33	40.7	164.41	0	1205.68	72.85	0	203.58	0	0	0	227.96	0	0	0	0	0	29.48	0	0	0	0	0	103.13	0	Kidney.RCC	MMRP
SP97243	15.06	22.61	57.26	0	375.8	14.66	0	97.01	0	0	0	71.87	0	0	0	0	0	11.2	0	0	0	0	0	0	0	Kidney.RCC	MMRP
SP97249	153.35	45.36	77.9	0	535.12	26.98	0.62	131.19	0	33.37	0	49.1	0	0	0	0	0	33.69	0	0	0	0	0	67.73	0	Kidney.RCC	MMRP
SP97258	0	23.23	87.06	0	575.95	0	0	126.57	0	17.78	0	93	0	0	0	0	0	0	0	0	0	0	0	0	0	Kidney.RCC	MMRP
SP97269	19.95	28.52	87.3	0	741.29	31.46	0	127.1	0	0	0	136.35	0	0	0	0	0	17.21	0	0	0	0	0	91.76	0	Kidney.RCC	MMRP
SP97278	22.33	15.52	63.95	0	564.3	23.49	7.28	89.56	0	0	0	99.13	0	0	0	0	0	8.9	0	0	0	0	0	0	0	Kidney.RCC	MMRP
SP107012	4923.61	20802.2	0	0	0	0	3013.52	0	0	0	0	0	0	0	0	0	0	0	0	0	0	0	0	0	0	Liver.HCC	MMRD
SP98845	944.8	6430.86	0	0	0	0	1345.53	0	0	0	0	0	0	0	0	0	0	0	0	0	0	0	0	0	0	Liver.HCC	MMRD
SP106631	47.59	0	74.38	0	0	16.06	0	48.25	0	0	0	119.77	0	0	5.5	0	114.63	8.42	0	0	0	0	0	0	0	Liver.HCC	MMRP
SP106677	118.23	24.95	46.28	28.82	126.37	23.57	0	38.86	26.58	15.52	0	38.79	3.96	0	0	0	0	17	8.46	0	0	0	0	0	0	Liver.HCC	MMRP
SP106743	61.28	11.78	23.36	10.96	17.54	11.89	0	15.32	12.39	0	0	20.07	0	0	0	0	0	33.71	0	0	19	0	0	12.07	13.14	Liver.HCC	MMRP
SP106993	177.73	0	282.63	0	0	25.65	0	59.79	0	22.7	0	58.22	8.31	0	16.43	0	301.48	0	23.64	0	42.43	0	0	0	0	Liver.HCC	MMRP
SP106998	141.43	0	160.64	0	201.56	0	0	36.03	21.94	69.25	0	37.92	1.87	0	0	0	109.82	37.62	8.24	0	0	0	0	18.41	0	Liver.HCC	MMRP
SP107004	132.01	14.42	166.56	0	118.64	41.55	0	85.68	0	10.45	0	55.89	0	0	0	0	0	13.86	7.28	0	0	0	0	41.59	25.49	Liver.HCC	MMRP
SP107007	146.79	0	164.34	22.68	81.56	27.02	0	78.45	0	25.05	0	65.57	0	0	9.79	0	174.28	0	7.17	0	0	0	0	0	0	Liver.HCC	MMRP
SP107010	108.54	0	84.73	15.87	0	22.95	0	49.26	30.8	43.46	0	48.18	4.6	0	17.6	0	145.44	0	13.09	0	37.9	0	0	0	0	Liver.HCC	MMRP
SP107017	112.09	17.83	41.37	0	128.88	17.27	0	43.51	0	7.39	0	17.58	4.2	0	0	0	0	32.63	10.44	0	0	0	0	20.16	0	Liver.HCC	MMRP
SP107019	154.69	21.45	85.79	0	208.82	18.41	0	46.39	30.82	18.26	0	45.24	0	0	7.71	0	0	9.92	13.73	0	0	0	0	0	0	Liver.HCC	MMRP
SP107023	77	10.96	104.15	0	131.09	6.94	0	43.14	0	15.76	0	21.64	0	0	9.21	0	0	11.15	4.26	0	29.95	0	0	0	0	Liver.HCC	MMRP
SP107025	43	11.03	73.2	0	131.22	34.3	0	114.49	56	16.97	0	83.97	2.03	0	0	0	0	23.45	0	0	0	0	0	0	21.83	Liver.HCC	MMRP
SP107028	0	0	35	8.62	0	0	0	13.71	4.47	0	0	23.01	0	0	5.16	0	38.6	9.49	0	0	6.16	0	0	0	0	Liver.HCC	MMRP
SP107030	86.92	0	97.64	0	0	7.32	0	35.1	32.1	13.57	0	22.15	0	0	0	0	148.02	11.87	5.19	0	0	0	0	0	0	Liver.HCC	MMRP
SP107032	7.19	0	16.73	0	33.37	0	0	20.22	0	0	0	11.43	0.78	0	0	0	0	0	2.59	0	0	3.46	0	0	0	Liver.HCC	MMRP
SP107034	36.69	0	101.24	0	70.39	8.92	0	30.55	20.33	9.18	0	25.58	0	0	2.01	0	0	7.15	0	0	0	0	0	0	12.99	Liver.HCC	MMRP
SP107037	74.21	0	162.22	37.9	0	24.89	0	79.13	0	19.76	0	101.62	4.97	0	6.06	0	185.31	7.11	10.19	0	33.3	0	0	0	0	Liver.HCC	MMRP
SP107041	124.28	12.46	63.94	0	54.88	10.63	0	32.2	18.9	5.9	0	12.25	2.54	0	3.88	0	0	20.11	4.67	0	0	0	0	0	20.53	Liver.HCC	MMRP
SP107044	24.7	0	42.07	0	48.94	11.08	0	20.51	0	5.67	11.7	0	0	0	5.39	0	60.42	8.94	0	0	0	0	0	0	0	Liver.HCC	MMRP
SP107047	120.63	15.25	196.16	0	218.94	26.13	0	86.11	31.81	0	0	71.42	8.35	0	10.06	0	0	11.91	13.86	0	0	0	0	0	0	Liver.HCC	MMRP
SP107050	121.79	0	101.79	0	97.18	5.57	0	36.58	40.96	0	0	30.38	5.59	0	9.07	0	71.08	14.13	5.83	0	0	0	0	0	0	Liver.HCC	MMRP
SP107052	127.56	0	70.66	0	0	17.81	0	24.99	0	12.94	0	38.53	0	0	0	0	123.08	18.63	0	0	15.72	0	0	0	0	Liver.HCC	MMRP
SP107056	231.18	25.45	199.87	0	171.75	23.87	0	71.93	30.08	42.75	0	60.19	6.93	0	7.65	0	0	14.77	29.15	0	0	0	0	0	0	Liver.HCC	MMRP
SP107060	157.06	0	106.95	14.37	0	22.11	0	56.67	0	0	0	23.03	6.81	0	0	0	154.57	21.33	9.02	0	9.88	5.39	0	0	0	Liver.HCC	MMRP
SP107063	63.98	10.88	49.76	8.8	86.73	23.67	0	33.84	29.43	0	0	36.79	0	0	0	0	0	14.72	5.25	0	0	0	0	0	0	Liver.HCC	MMRP
SP107068	197.12	18.44	77.25	0	69.52	11.59	0	23.66	16.8	18.2	0	32.28	0	0	3.75	0	58.39	17.75	12.88	0	0	0	0	0	0	Liver.HCC	MMRP
SP107071	98.85	0	187.15	19.23	0	6.1	0	105.92	40.14	0	0	59.87	4.25	0	0	0	180.63	11.27	9.34	0	38.52	0	0	18.15	0	Liver.HCC	MMRP
SP107073	5.25	0	17.72	2.16	0	3.25	0	2.77	5.9	0	3.33	0	2.52	0	0	0	0	0	0	0	3.08	0	0	0	1.98	Liver.HCC	MMRP
SP107076	121.56	27.16	178.86	0	443.79	177.02	0	543.77	0	110.8	0	53.2	0	0	20.06	0	0	0	15.78	0	0	28.19	0	0	0	Liver.HCC	MMRP
SP107078	64.36	13.69	41.28	0	71.55	17.57	0	39.05	17.76	10.82	0	18.99	0	0	0	0	0	7.28	6.93	0	0	0	0	0	13.08	Liver.HCC	MMRP
SP107080	110.21	30.58	81.52	0	130.85	58.46	0	205.83	37.63	24.47	0	26.89	0	0	25.97	0	0	22.36	11.37	0	0	16.21	0	0	0	Liver.HCC	MMRP
SP107084	118.41	17.9	136.86	0	164.37	20.75	0	56.67	16.27	22.38	0	35.84	2.06	0	4.95	0	0	23.83	0	0	0	17	0	0	0	Liver.HCC	MMRP
SP107088	49.08	13.25	21.95	0	60.16	10.59	0	35.43	0	10.16	0	10.06	0	0	0	0	27.35	21.24	0	0	0	7.2	0	0	0	Liver.HCC	MMRP
SP107091	159.42	29.11	110.48	0	165.42	17.81	0	49.02	22.62	15.22	0	23.08	0	0	0	0	0	21.25	10.13	0	0	0	0	20.22	0	Liver.HCC	MMRP
SP107094	50.74	9.67	36.37	0	52.32	4.65	0	11.43	7.27	8.44	0	11.43	0.91	0	0	0	0	11.08	0.99	0	0	0	0	7.86	0	Liver.HCC	MMRP
SP107097	118.77	13.44	73.12	0	150.75	9.01	0	46.06	25.73	19.69	0	20.1	0	0	9.58	0	0	11.79	6.7	0	21.19	0	0	0	0	Liver.HCC	MMRP
SP107101	232.69	37.83	218.36	0	303.18	34.91	0	131.06	93.21	22.3	0	171.85	2.24	0	13.33	0	0	0	0	0	0	0	0	0	0	Liver.HCC	MMRP
SP107104	66.06	8.84	58.88	9.14	106.87	3.31	0	51.79	24.16	6.49	0	60.09	2.75	0	6.39	0	0	0	5.89	0	0	0	0	0	0	Liver.HCC	MMRP
SP107109	99.6	12.71	0	0	79.49	3.86	0	27.26	20.52	6.31	0	12.66	0	0	1.57	0	0	15.16	11.35	0	0	0	0	0	0	Liver.HCC	MMRP
SP107111	189.79	25.2	73.37	0	190.47	12.74	0	48.83	28.23	0	0	66.67	3.84	0	10.61	0	0	11.32	17.14	0	0	0	0	0	0	Liver.HCC	MMRP
SP107115	1.73	2.09	1.67	1.3	0	0	0	0	0.96	0	0	0	0	0	0	0	0	1.99	0	0	1.03	2.58	0	0	3.25	Liver.HCC	MMRP
SP107119	230.4	21.97	121.88	0	141.04	19.3	0	45.83	33.84	15.37	0	58.61	0	0	6.35	0	0	20.46	15.39	0	0	0	0	0	0	Liver.HCC	MMRP
SP107121	202.69	33.59	167.56	0	282.11	33.06	0	93.75	55.04	23.54	0	90.14	5.12	0	7.64	0	0	35.04	0	0	0	0	0	0	0	Liver.HCC	MMRP
SP107123	155.75	0	109.69	0	146.44	14.31	0	57.08	0	42.55	0	26.42	0	0	14.65	0	0	15.39	8.75	0	0	0	0	0	0	Liver.HCC	MMRP
SP107132	16.34	5.77	21.97	0	31.09	2.59	0	8.64	5.42	0	0	9.79	1.9	0	0	0	0	0	1.1	0	0	0	0	0	0	Liver.HCC	MMRP
SP107136	163.44	28.29	96.33	0	236.96	28.84	0	130.03	29.46	0	0	108.45	5.42	0	16.18	0	0	20.47	22.69	0	0	0	0	0	0	Liver.HCC	MMRP
SP107141	51.04	11.4	36.52	0	81.47	11.42	0	25.89	0	6.77	0	16.8	0	0	0	0	0	11.38	2.77	0	0	0	0	14.98	0	Liver.HCC	MMRP
SP107146	149.24	0	95.01	30.72	0	10.14	0	55.7	32.58	0	0	40.78	1.07	0	0	0	133.63	21.35	7.67	0	0	0	0	6.49	0	Liver.HCC	MMRP
SP107150	79.95	0	106.35	0	0	0	0	46.08	19.47	13	0	54.81	0	0	0	0	141.47	0	3.49	0	29.49	0	0	14.27	0	Liver.HCC	MMRP
SP107152	148.03	0	171.59	0	80.65	21.06	0	39.57	20.34	12.9	0	35.77	0	0	8.15	0	84.32	32.31	7.77	0	0	17.67	0	0	0	Liver.HCC	MMRP
SP107155	113.97	9.31	45.63	0	107.35	8.38	0	36.4	30.26	0	0	54.56	0	0	0	0	0	21.29	0	0	0	0	0	0	7.63	Liver.HCC	MMRP
SP109301	160.23	37.44	180.64	0	181.35	12.38	0	54.2	32.78	10.79	0	45.93	0	0	10.69	0	0	14.81	15.85	0	0	0	0	0	0	Liver.HCC	MMRP
SP109384	78.08	13.33	40.16	14.06	77.57	20.22	0	37.1	17.24	10.51	0	10.54	2.32	0	0	0	0	13.19	4.89	0	0	3.67	0	0	0	Liver.HCC	MMRP
SP112051	132.44	17.29	151.86	0	0	35.36	0	92.39	0	0	0	114.87	0	0	0	0	196.06	15.71	0	0	26.1	0	0	0	0	Liver.HCC	MMRP
SP112125	49.14	0	87.52	0	65.89	7.65	0	44.94	18.44	8.95	0	35.07	1.86	0	0	0	65.97	16.62	5.32	0	0	0	0	0	0	Liver.HCC	MMRP
SP112130	106.06	13.73	86.75	0	148.17	13.61	0	33.37	19.13	22.11	0	19.48	0	0	0	0	0	21.23	5.96	0	0	0	0	19.03	0	Liver.HCC	MMRP
SP112133	84.93	18.56	87.62	0	205.64	36.36	0	82.43	0	0	0	120.19	0	0	0	0	0	24.37	5.76	0	0	0	0	0	0	Liver.HCC	MMRP
SP112138	158.37	57.33	34.71	0	0	0	0	27.47	0	0	0	34.95	0	0	0	0	78.03	18.38	10.43	0	33.28	0	0	0	0	Liver.HCC	MMRP
SP112141	99.91	25.24	227.09	0	213.4	82.02	0	95.16	0	0	0	33.81	0	0	12.79	0	0	19.83	11.6	0	0	0	0	0	0	Liver.HCC	MMRP
SP112147	100.57	18.73	91.2	0	148.36	11.75	0	51.99	49.08	19.62	0	12.98	0	0	5.21	0	0	6.74	16.22	0	0	7.49	0	0	0	Liver.HCC	MMRP
SP112152	136.99	47.85	48.48	9.55	85.17	21.27	0	12.86	0	8.16	0	16.97	5.82	0	15.28	0	0	9.92	23.01	0	0	10.79	0	0	0	Liver.HCC	MMRP
SP112156	74.65	7.45	63.35	0	101.79	7.71	0	15.44	29.57	7.98	0	26.44	0	0	0	0	0	2.21	7.92	0	0	0	0	0	0	Liver.HCC	MMRP
SP112160	156.24	16.84	96.13	0	129.65	13.73	0	40.77	0	21.42	0	17.67	3.48	0	0	0	0	19.86	3.78	0	0	0	0	36.12	27.86	Liver.HCC	MMRP
SP112165	126.99	10.75	48.36	0	148.49	10.3	0	39.62	20.7	10.42	0	20.43	3.28	0	0	0	0	35.44	13.67	0	0	0	0	8.59	0	Liver.HCC	MMRP
SP112168	168.21	0	194.75	0	198.97	25.16	0	83.13	65.15	16.47	0	85.48	0	0	8.93	0	0	28.44	0	0	0	0	0	0	0	Liver.HCC	MMRP
SP112170	159.01	24.67	241.8	0	185.78	11.86	0	85.82	35.02	24.1	0	128.14	0	0	19.09	0	0	28.19	15.87	0	0	0	0	0	0	Liver.HCC	MMRP
SP112174	42.7	0	46.59	0	0	20.73	0	65.94	0	0	0	26.35	2.28	0	0	0	97.04	21.56	3.46	0	19.48	13.39	0	10.23	0	Liver.HCC	MMRP
SP112178	131.77	0	194.11	0	0	40.34	0	146.96	30.44	0	0	219.46	6.74	0	10.55	0	288.97	0	0	0	50.64	0	0	0	0	Liver.HCC	MMRP
SP112180	186.73	27.73	98	0	161.14	23.93	0	59.71	0	20.85	0	31.44	0	0	0	0	0	16.66	11.68	0	0	0	0	25.41	0	Liver.HCC	MMRP
SP112182	76.66	13.14	97.16	0	147.5	7.62	0	44.25	19.56	10.96	0	36.6	0	0	0	0	0	17.38	0	0	0	0	0	0	0	Liver.HCC	MMRP
SP112186	124.95	17.76	116.18	0	127.86	16.6	0	53.53	24.12	10.86	0	55.29	0	0	0	0	0	0	11.44	0	0	0	0	0	0	Liver.HCC	MMRP
SP112188	48.86	5.97	87.49	15.23	78.91	0	0	27.14	12.44	0	0	21.2	0	0	1.62	0	0	7.88	0	0	0	4.05	0	0	14.04	Liver.HCC	MMRP
SP112190	153.27	16.47	199.29	0	274.75	38.52	0	145.34	39.55	41.01	0	148.66	6.83	0	16.7	0	0	0	16.6	0	0	0	0	0	0	Liver.HCC	MMRP
SP112192	87.6	29.81	142.14	0	0	20.53	0	93.55	23.62	0	0	74.94	0	0	10.22	0	163.47	26.1	0	0	27.79	0	0	0	0	Liver.HCC	MMRP
SP112194	152.34	16.95	155.84	0	0	23.9	0	53.55	0	0	0	120.58	0	0	0	0	137.12	15.42	0	0	29.68	0	0	0	0	Liver.HCC	MMRP
SP112196	168.75	19.36	130	23.07	0	31.44	0	71.94	29.58	13.24	0	50.44	0	0	0	0	168.01	14.09	12.64	0	29.64	0	0	24.01	0	Liver.HCC	MMRP
SP112198	45.18	0	100.7	14.23	0	0	0	41.61	23.61	10.53	0	70.81	6.12	0	4.46	0	127.35	0	8.66	0	13.65	0	0	0	0	Liver.HCC	MMRP
SP112201	30.99	0	53.76	7.79	0	5.93	0	20.79	0	0	0	11.76	0	0	0	0	71.42	8.29	0	0	0	0	0	0	0	Liver.HCC	MMRP
SP112205	143.07	17.63	119.28	19.19	92.47	22.21	0	70.5	27.01	9.91	0	48.29	6.92	0	9.25	0	0	23.45	8.77	0	0	0	0	0	37.89	Liver.HCC	MMRP
SP112208	233.15	25.87	101.75	16.53	0	43.52	0	71.48	24.71	18.9	0	108.17	5.53	0	10.05	0	197.16	0	16.97	0	31.25	0	0	0	0	Liver.HCC	MMRP
SP112210	230.24	24.4	109.35	0	267.65	23.92	0	84.02	26.15	26.55	0	97.58	6.86	0	0	0	0	15.15	14.7	0	0	0	0	0	0	Liver.HCC	MMRP
SP112211	219.93	34.91	82.31	0	197.36	56.33	0	67.35	0	22.6	0	84.27	4.39	0	0	0	0	27.64	27.83	0	0	0	0	61.84	0	Liver.HCC	MMRP
SP112213	97.06	17.44	154.3	0	166.61	19.56	0	61.19	29.86	24.75	0	25.82	0	0	19.41	0	0	26.54	10.65	0	0	0	0	0	0	Liver.HCC	MMRP
SP112215	92.16	13.78	199.85	0	194.16	34.97	0	40.3	0	14.8	0	39.53	0	0	9.18	0	0	12.87	12.85	0	0	0	0	0	0	Liver.HCC	MMRP
SP112217	103.86	0	228.23	0	0	86.22	0	107.63	0	0	0	49.61	3.59	0	13.54	0	236.36	15.82	14.67	0	74.5	0	0	0	0	Liver.HCC	MMRP
SP112219	124.7	0	212.34	0	0	26.84	0	122.16	0	33.34	0	127.36	7.81	0	8.59	0	260.75	0	21.15	0	75.13	0	0	0	0	Liver.HCC	MMRP
SP112221	43.77	5.68	53.11	0	79.77	9.48	0	6.81	15.83	4.99	0	5.37	0	0	0	0	0	12.82	0	0	0	0	0	0	0	Liver.HCC	MMRP
SP112224	95.62	23.8	77.5	0	154.51	28.66	0	56.32	24.48	34.85	0	30.09	0	0	7.77	0	0	22.85	5.19	0	0	11.06	0	0	0	Liver.HCC	MMRP
SP112228	112.57	18.55	158.49	0	0	40.48	0	64.59	0	0	0	89.06	0	0	8.63	0	123.07	10.66	9.11	0	22.89	0	0	0	0	Liver.HCC	MMRP
SP112234	156.91	0	226.43	34.74	0	33.26	0	70.67	0	20.19	0	88.18	3.52	0	16.48	0	232.09	16.47	19.36	0	36.13	0	0	0	0	Liver.HCC	MMRP
SP112237	118.65	30.14	34.38	11.93	96.93	11.79	0	25.42	42.56	8.8	0	15	0	0	1.94	0	0	10.91	12.14	0	0	0	0	0	22.83	Liver.HCC	MMRP
SP112241	189.69	0	67.37	0	0	0	0	66.58	0	9.69	0	60.05	0	0	0	0	120.93	17.42	16.75	0	15.19	0	0	0	0	Liver.HCC	MMRP
SP112245	73.29	16.11	36.01	0	79.31	6.76	0	32.69	10.88	5.45	0	18.74	0.65	0	4.11	0	0	3.77	7.34	0	0	0	0	0	0	Liver.HCC	MMRP
SP112248	110.89	32.61	131.34	0	172.99	35.93	0	117.12	0	18.8	0	77.18	3.87	0	10.61	0	0	19.87	0	0	0	0	0	0	0	Liver.HCC	MMRP
SP112252	266.67	56.4	112.47	0	212.53	11.94	0	65.16	29.33	22.13	0	54.18	5.45	0	0	0	0	28.13	38.01	0	0	0	0	22.79	0	Liver.HCC	MMRP
SP112257	2.29	0	7.85	0	0	0	0	4.15	3.19	0	0	0	2.81	0	0	0	19.45	2.15	0	0	0	0.38	0	0	8.04	Liver.HCC	MMRP
SP112261	28.63	9.11	31.54	0	119.94	6.17	0	46.62	15.63	25.18	7.19	0	3.12	0	2.09	0	0	12.25	0	0	0	4.14	0	0	0	Liver.HCC	MMRP
SP112265	128.35	0	40.27	11.8	0	23.17	0	47.3	14.65	0	0	86.41	5.34	0	0	0	137.98	0	7.63	0	18.93	0	0	26.07	0	Liver.HCC	MMRP
SP112268	97.94	20.56	137.46	0	216.4	42.67	0	73.94	0	42.84	0	57.79	0	0	0	0	0	15.33	0	0	0	0	0	54.87	0	Liver.HCC	MMRP
SP112269	156.59	0	93.61	20.67	0	24.54	0	39.85	34.73	18.86	0	66.48	1.06	0	15.01	0	140.91	15.1	0	0	37.39	0	0	0	34.53	Liver.HCC	MMRP
SP112273	416.05	89.83	209.09	0	223.72	48.92	0	76.8	37.11	39.88	0	89.32	8.88	0	18.33	0	0	30.77	42.96	0	0	0	0	0	0	Liver.HCC	MMRP
SP112274	19.72	3.66	19.47	0	50.16	3.39	0	17.17	18.21	7.27	0	0	0	0	0	0	0	5.16	0	0	0	1.56	0	0	8.9	Liver.HCC	MMRP
SP112276	45.86	0	25.76	0	64.17	3.35	0	10.36	11.99	5.88	0	28.09	0	0	0	0	0	11.11	4.09	0	0	0	0	0	0	Liver.HCC	MMRP
SP112283	27.93	0	28.97	0	72.13	5.64	0	29.2	21.49	0	0	32.86	0	0	3.38	0	0	0	0	0	0	0	0	0	0	Liver.HCC	MMRP
SP112288	137.27	18.72	71.27	0	190.57	23.39	0	39.81	29.04	26.86	0	52.95	0	0	8.86	0	0	5.06	10.98	0	0	0	0	0	0	Liver.HCC	MMRP
SP112290	159.12	0	294.35	0	143.5	48.6	0	124.05	0	23.42	0	90.62	0	0	0	0	145.78	18.03	0	0	0	0	0	0	0	Liver.HCC	MMRP
SP112300	130.56	9.09	33.95	11.67	47	24.66	0	25.91	32.22	5.4	0	11.22	0	0	0	0	0	8.18	10.66	0	0	0	0	0	20.52	Liver.HCC	MMRP
SP112304	135.26	8.49	77.7	14.14	161.25	46.05	0	56.7	30.88	11.36	0	37.65	0	0	7.68	0	0	14.19	0	0	0	0	0	0	0	Liver.HCC	MMRP
SP112310	87.39	0	135.58	0	70.27	13.85	0	90.54	0	16.28	41.14	0	0	0	0	0	193.53	32.17	13.53	0	0	0	0	50.34	0	Liver.HCC	MMRP
SP115498	218.75	54.89	180.51	0	193.71	19.88	0	27.34	46.2	35.7	0	34.68	8.52	0	13.23	0	0	0	49.9	0	0	21.89	0	0	0	Liver.HCC	MMRP
SP115501	291.59	34.75	31.24	0	78.04	24.41	0	18.99	28.1	0	0	18.68	3.96	0	0	0	0	11.51	29.63	0	0	0	0	15.98	0	Liver.HCC	MMRP
SP115830	218.4	16.89	70.46	16.65	0	19.36	0	32.87	0	23.5	0	27.1	4.4	0	0	0	72.53	9.25	5.8	0	11.83	0	0	20.32	30.88	Liver.HCC	MMRP
SP120755	8.16	2.42	6.33	0	61.4	5.93	0	17.42	20.3	0	0	0	0	0	1.76	0	0	20.18	1.8	0	0	1.62	0	0	0	Liver.HCC	MMRP
SP49114	104.91	0	199.44	0	349.67	46.31	0	153.85	50	37.99	0	65.48	0	0	0	0	0	22.99	0	0	0	0	0	43.72	0	Liver.HCC	MMRP
SP49119	169.54	23.22	71.53	0	171.89	9.6	0	40.48	24.07	21.19	0	30.3	0	0	0	0	0	12.86	10.8	0	0	0	0	31.55	0	Liver.HCC	MMRP
SP49124	116.19	28.93	32.52	0	322.78	140.49	0	452.53	0	79.61	0	18.91	0	0	21.8	0	0	17.81	14.34	0	0	15.83	0	0	0	Liver.HCC	MMRP
SP49157	109.84	14.26	223.84	21.8	173.46	29.68	0	46.47	0	19.37	0	33.86	6.55	0	0	0	0	12.02	11.29	0	0	0	0	33.71	0	Liver.HCC	MMRP
SP49175	313.05	0	83.99	21.92	0	11.45	0	26.89	0	16.52	0	21	5.48	0	0	0	113.72	19.01	9.39	0	0	0	0	0	0	Liver.HCC	MMRP
SP49187	61.25	10.01	127.59	0	0	6.55	0	40.79	0	0	0	43.55	0	0	0	0	80.82	19.56	0	0	22.95	0	0	0	0	Liver.HCC	MMRP
SP49205	115.38	26.54	16.99	0	60.35	33.52	0	31.42	0	14.65	0	13.22	5.26	0	0	0	0	14.01	11.73	0	0	0	0	25.21	0	Liver.HCC	MMRP
SP49223	94.2	0	16.52	14.68	0	34.26	0	33	0	4.8	0	12.21	1.81	0	0	0	47.41	11.79	0	0	0	0	0	8.24	0	Liver.HCC	MMRP
SP49229	646.4	0	0	15	74.36	13.12	0	18.93	21.93	24.3	0	45.47	4	0	0	0	0	0	33.5	0	0	0	0	0	0	Liver.HCC	MMRP
SP49235	92.69	11.92	69.11	15.78	101.57	17.78	0	40.63	16.89	20.8	0	19.86	2.98	0	2.86	0	0	10.87	9.75	0	0	6.64	0	0	0	Liver.HCC	MMRP
SP49247	202.25	27.56	152	0	214.47	34.88	0	68.04	43.76	27.27	0	31.23	0	0	26.38	0	0	16.97	35.1	0	0	0	0	0	32.54	Liver.HCC	MMRP
SP49286	93.46	0	129.91	23.64	0	14.13	0	67.55	0	0	0	39.82	0	0	0	0	171.65	0	7.71	0	12.26	0	0	34.78	0	Liver.HCC	MMRP
SP49322	269.5	29.78	44.06	14.34	0	13.94	0	29.27	32.43	12.56	0	28.6	5.59	0	17.02	0	127.63	7.98	17.35	0	0	0	0	0	0	Liver.HCC	MMRP
SP49328	128.68	11.42	122.65	0	0	19.07	0	40.77	18.25	16.22	0	11.55	0	0	0	0	52.36	16.01	20.2	0	48.72	5.27	0	15.66	34.51	Liver.HCC	MMRP
SP49334	104.99	7.9	67.9	0	173.35	17.48	0	43.89	0	8.83	0	23.44	0	0	9.13	0	0	25.61	8.34	0	0	0	0	0	0	Liver.HCC	MMRP
SP49379	219.01	0	97.58	0	74.67	17.79	0	42.64	0	23.81	0	25.4	0	0	0	0	88.13	0	12.18	0	0	0	0	43.63	0	Liver.HCC	MMRP
SP49385	81.27	9.01	74.09	0	208.62	34.42	0	91.12	37.18	18.65	0	40.84	0	0	12.93	0	0	6.79	6.41	0	0	6.83	0	0	0	Liver.HCC	MMRP
SP49391	63.66	0	28.09	0	127.77	9.36	0	43.35	0	11.72	14.07	0	0	0	0	0	0	8.47	2.15	0	0	8.68	0	0	0	Liver.HCC	MMRP
SP49417	145.89	27.77	62.76	14.79	179.45	38.97	0	57.09	41.2	11.86	0	41.55	0	0	5.02	0	0	29.89	13.82	0	0	0	0	0	0	Liver.HCC	MMRP
SP49433	114.87	15.65	32.41	0	105.34	6.28	0	33.02	11.5	0	0	30.41	1.12	0	0	0	0	12.08	7.57	0	0	0	0	7.67	0	Liver.HCC	MMRP
SP49449	236.61	15.32	15.13	11.37	0	0	0	17.19	16.24	13.09	0	12.21	0	0	11.4	0	0	0	8.51	0	9.49	0	0	0	21.84	Liver.HCC	MMRP
SP49469	170.84	47.4	26.64	0	162.21	34.97	0	79.02	30.54	21.94	0	36.67	0	0	13.06	0	0	27.32	20.58	0	0	0	0	0	0	Liver.HCC	MMRP
SP49481	2.32	7.99	17.23	0	84.09	7.46	0	37.01	6.98	3.72	0	14.38	0	0	0	0	0	0	0	0	0	0	0	0	0	Liver.HCC	MMRP
SP49531	348.01	72.8	186.47	0	229.27	25.87	0	69.78	38.5	19	0	23.54	10.19	0	16.67	0	0	29.36	30.4	0	0	13.45	0	0	0	Liver.HCC	MMRP
SP49541	182.74	34.45	137.53	32.91	0	66.9	0	64	36.29	22.72	0	57.84	0	0	7.38	0	112.5	21.88	19.21	0	13.11	0	0	0	0	Liver.HCC	MMRP
SP49551	111.92	12.92	121.89	0	78.04	10.43	0	25.48	32.09	11.73	0	33.82	0	0	5.01	0	0	15.3	5.25	0	12.93	0	0	0	16.28	Liver.HCC	MMRP
SP49591	94.72	40.11	34.46	0	93.39	25.71	0	27.38	23.72	0	0	19.98	0	0	0	0	0	7.31	11.59	0	0	0	0	23.52	0	Liver.HCC	MMRP
SP49651	113.98	0	25.07	0	0	316.4	0	127.05	0	0	0	13.32	0	0	0	0	79.15	26.18	14.46	0	63.67	0	0	23.27	0	Liver.HCC	MMRP
SP50097	270.64	33.21	386.06	0	307.41	49.83	0	80.94	0	0	0	326.86	0	0	0	0	0	27.29	0	0	0	0	0	0	0	Liver.HCC	MMRP
SP50099	270.84	30.66	116.33	0	101.6	36.29	0	51.4	0	15.02	0	32	6.06	0	0	0	0	21.54	25.45	0	0	0	0	27.96	0	Liver.HCC	MMRP
SP50101	59.67	14.53	72.76	16.99	172.96	19.37	0	58.97	32.37	13.7	0	23.86	0	0	0	0	0	14.29	13.06	0	0	0	0	0	0	Liver.HCC	MMRP
SP50105	86.61	0	107.51	0	82.57	32.4	0	61.81	25.26	0	0	49.23	3.78	0	8.17	0	108.58	0	8.59	0	0	0	0	0	0	Liver.HCC	MMRP
SP50107	172.95	29.56	183.94	0	227	28.4	0	73.94	50.55	19.23	0	99.85	11.23	0	15.2	0	0	34.65	16.65	0	0	0	0	0	32.21	Liver.HCC	MMRP
SP50109	95.23	0	58.99	0	127.18	33.08	0	62.49	0	0	0	76.36	6.58	0	0	0	98.66	0	0	0	0	0	0	0	0	Liver.HCC	MMRP
SP50111	179.38	14.85	35.01	14.4	0	11.97	0	23.21	23.92	14.66	0	25.78	0	0	3.17	0	57.92	6.21	0	0	0	6.99	0	0	23.75	Liver.HCC	MMRP
SP50113	184	0	198.81	0	0	32.1	0	90.24	42.68	0	0	156.07	0	0	0	0	327.27	0	30.16	0	73.01	0	0	31.81	0	Liver.HCC	MMRP
SP50115	81.34	6.76	61.88	0	132.96	19.4	0	44.73	27.48	15.89	0	53.86	0	0	3.24	0	0	14.32	6.19	0	0	0	0	0	0	Liver.HCC	MMRP
SP50117	133.59	0	69.2	0	0	0	0	55.28	0	21.92	0	66.79	9.57	0	0	0	131.7	28.87	11.97	0	38.53	0	0	32.18	0	Liver.HCC	MMRP
SP50119	108.96	52.44	104.37	0	128.85	27.16	0	82.27	35.63	11.92	0	20.07	6.02	0	15.09	0	0	21.81	9.32	0	0	0	0	0	0	Liver.HCC	MMRP
SP50121	68.63	0	71.56	0	67.84	7.32	0	31.88	30.68	0	0	63.06	0	0	0	0	0	7.93	0	0	0	0	0	0	0	Liver.HCC	MMRP
SP50123	247.73	63.42	117.41	0	169.69	18.98	0	56.83	26.36	11.27	0	40.55	7.96	0	0	0	0	21.01	13.28	0	0	0	0	31.57	22.58	Liver.HCC	MMRP
SP50125	108	0	111.21	20.07	0	35.3	0	53.89	0	13.59	0	27.06	0	0	7.34	0	203.58	7.35	7.78	0	24.64	0	0	0	0	Liver.HCC	MMRP
SP50129	147.82	19.77	94.69	12.6	151.98	7.03	0	45.39	31.17	9.98	0	36.47	0	0	5.55	0	0	12.44	19.11	0	0	0	0	0	0	Liver.HCC	MMRP
SP50131	337.99	137.05	138.18	0	229.3	117.72	0	126.89	35.65	33.33	0	92.76	8.01	0	16.3	0	0	35.69	30.83	0	0	0	0	0	0	Liver.HCC	MMRP
SP50133	98.12	7.32	67.33	0	91.16	9.92	0	28.41	10.43	12.94	0	28.14	3.61	0	0	0	0	0	6.25	0	0	0	0	0	0	Liver.HCC	MMRP
SP50135	65.42	0	71.68	22.34	0	17.08	0	52.42	0	18.81	0	54.51	0	0	4.28	0	134.82	0	0	0	20.43	0	0	0	0	Liver.HCC	MMRP
SP50137	102.63	0	17.29	12.22	0	14.9	0	14.38	0	8.1	0	0	0	0	0	0	53.91	7.79	13.07	0	14.39	3.52	0	0	0	Liver.HCC	MMRP
SP50139	45.86	0	35.51	15.55	65.05	16.3	0	28.31	17.79	11.02	0	16.62	0	0	4.12	0	0	14.82	0	0	0	0	0	0	0	Liver.HCC	MMRP
SP50141	0	0	6.05	1.01	6.57	2.21	0	5.21	0	3.71	1.93	0	1.93	0	1.39	0	0	1.91	0	0	0	0	0	0	0	Liver.HCC	MMRP
SP50145	60.3	0	68.81	16.74	0	10.33	0	37.84	33.5	14.47	0	21.32	0	0	0	0	105.32	0	0	0	15.75	0	0	16.2	17.46	Liver.HCC	MMRP
SP50147	84.54	0	216.08	0	0	14.13	0	76.12	0	31.53	0	38.97	7.72	0	0	0	255.87	0	15.81	0	38.55	0	0	35.94	0	Liver.HCC	MMRP
SP50149	147.13	32.57	115.36	23.38	0	23.94	0	88.06	18.13	17.08	0	58.52	0	0	0	0	93.24	16.27	0	0	22.43	0	0	26.66	28.86	Liver.HCC	MMRP
SP50151	62	16.06	68.3	0	99.1	12.44	0	39.1	39.86	13.07	0	36.24	0	0	5.53	0	0	20.5	7.59	0	0	0	0	0	0	Liver.HCC	MMRP
SP50153	150.14	0	207.24	0	0	29.7	0	75.4	33.34	24.19	0	63.55	0	0	16.38	0	138.79	14.16	14.07	0	22.35	0	0	0	32.63	Liver.HCC	MMRP
SP50155	124.07	0	239.8	38.37	0	0	0	87.87	26.34	16.39	0	68.8	8.41	0	0	0	285.47	0	21.34	0	55.72	0	0	19.73	0	Liver.HCC	MMRP
SP50157	71.72	0	67.05	25.66	122.45	16.63	0	68.32	21.15	0	0	45.42	0	0	3.67	0	38.43	11.36	7.94	0	0	0	0	0	21.6	Liver.HCC	MMRP
SP50159	154.13	25.47	85.13	0	179.81	34.84	0	92.09	43.62	31.34	0	51.69	0	0	11.15	0	0	32.64	10.2	0	0	0	0	0	0	Liver.HCC	MMRP
SP50161	73.28	0	184.6	0	0	72.89	0	89.91	0	25.95	0	59.99	0	0	0	0	135.77	18.28	10.27	0	53.66	0	0	22.17	0	Liver.HCC	MMRP
SP50163	94.54	0	107.99	16.35	0	25.8	0	48.56	0	0	0	89.44	0	0	6.3	0	155.72	7.98	0	0	0	0	0	0	0	Liver.HCC	MMRP
SP50165	61.15	24.15	146.72	0	92.72	30.65	0	51.41	24.75	19.45	0	57.68	2.57	0	4.86	0	0	12.8	17.6	0	30.23	0	0	0	31.54	Liver.HCC	MMRP
SP50167	85.8	19.1	126.93	0	179.53	35.62	0	87.85	0	13.6	0	57.72	4.26	0	6.76	0	0	8.78	11.29	0	0	0	0	0	0	Liver.HCC	MMRP
SP50169	95.44	0	196.6	25.28	0	19.98	0	74.64	28.19	12.95	0	89.77	0	0	0	0	209.56	24.01	0	0	0	0	0	31.16	0	Liver.HCC	MMRP
SP50171	137.96	16.01	183.05	0	128.68	25.57	0	57.8	26.9	23.58	0	48.71	0	0	20.1	0	0	17.8	22.24	0	0	0	0	0	0	Liver.HCC	MMRP
SP50173	57.5	8.2	75.92	0	116.12	15.1	0	27.76	0	17.83	16.58	0	0	0	0	0	0	16.22	9.1	0	0	0	0	0	0	Liver.HCC	MMRP
SP50175	6.55	0	11.92	1.73	0	0	0	9.34	5.93	3.06	0	7.66	0	0	0	0	19.98	4.42	0	0	0	0	0	0	0	Liver.HCC	MMRP
SP50177	83.02	0	55.05	17.12	128.43	14.62	0	36.22	18.92	16.28	0	27.64	0	0	0	0	94.03	19.03	0	0	0	0	0	0	0	Liver.HCC	MMRP
SP50179	120.04	0	81.51	0	176.51	5.16	0	33.75	20.1	14.95	0	51.27	0	0	0	0	0	9.6	12.5	0	0	0	0	0	0	Liver.HCC	MMRP
SP50181	69.85	0	120.96	11.19	0	19	0	40.75	0	0	0	79.86	0	0	9.36	0	140.22	0	0	0	23.63	0	0	0	0	Liver.HCC	MMRP
SP50183	126.15	24.21	185.22	0	166.81	25.86	0	68.46	57.42	18.37	0	21.92	0	0	0	0	0	22.27	3.77	0	0	0	0	0	0	Liver.HCC	MMRP
SP50185	115.8	0	64.24	21.88	0	34.05	0	47.14	0	27.48	0	33.89	0	0	2.67	0	128.74	11.49	12.54	0	19.65	0	0	0	0	Liver.HCC	MMRP
SP97681	90.69	31.67	128.34	0	246.69	23.88	0	65.23	0	18.07	0	60.56	6.51	0	4.37	0	0	21.46	6.37	0	0	0	0	0	0	Liver.HCC	MMRP
SP97685	80.71	0	26.83	0	118.03	13.73	0	105.79	33.92	19.21	0	45.04	0	0	8.14	0	0	15.48	4.83	0	0	0	0	0	21.1	Liver.HCC	MMRP
SP97747	98.29	12.15	112.28	0	148.46	20.13	0	69.95	17.2	25.86	0	39.47	0	0	5.8	0	0	18.54	6.7	0	0	10.79	0	0	0	Liver.HCC	MMRP
SP97749	67.79	0	47.1	0	143.18	11.01	0	34.1	0	14.05	0	20.72	0	0	1.85	0	0	12.39	8.57	0	0	7.24	0	0	0	Liver.HCC	MMRP
SP97771	99.7	14.2	104.64	0	213.22	11.82	0	84.1	35.08	30.97	0	29	3.98	0	0	0	0	0	10.07	0	0	0	0	27.07	0	Liver.HCC	MMRP
SP97775	170.48	41.29	121.53	0	227.46	27.44	0	118.38	71.94	0	0	138.28	0	0	15.36	0	0	16.9	10.91	0	75.52	0	0	0	0	Liver.HCC	MMRP
SP98053	182.14	25.19	122.05	0	183.05	11.62	0	64.07	23.86	30.05	0	34.57	4.1	0	0	0	0	14.7	25.19	0	0	0	0	47.84	0	Liver.HCC	MMRP
SP98060	0	0	18.35	0	0	4.12	0	3.21	8.63	0	0	5.57	0	0	0	0	32.05	6.92	0	0	10	0.89	0	0	0	Liver.HCC	MMRP
SP98065	84.1	33.53	61.87	15.7	222.02	14.67	0	62.79	22.69	14.36	17.45	0	0	0	0	0	0	0	51.07	0	0	0	0	25.43	0	Liver.HCC	MMRP
SP98078	79.73	0	131.28	0	231.54	18.87	0	107.22	32.92	41.11	38.69	0	2.09	0	0	0	0	39.24	17.47	0	0	0	0	36.39	0	Liver.HCC	MMRP
SP98082	138.68	18.61	62.42	12.01	173.79	35.69	0	54.53	46.58	28.48	0	25.3	3.55	0	13.54	0	0	0	12.79	0	0	11.88	0	0	0	Liver.HCC	MMRP
SP98090	762.95	63.54	390.45	0	0	23.65	0	63.26	78.03	0	0	65.09	0	0	29.7	0	267.93	0	58.38	0	46.82	0	0	0	0	Liver.HCC	MMRP
SP98092	111.52	19.91	52.63	11.51	112.45	31.08	0	46.33	21.88	18.66	0	23.48	0	0	0	0	0	34.83	6.22	0	0	0	0	23.01	33.04	Liver.HCC	MMRP
SP98096	191.81	25.17	130.01	0	104.28	17	0	55.28	20.71	32.41	0	57.17	4.06	0	10.8	0	0	26.52	25.47	0	0	0	0	0	27.74	Liver.HCC	MMRP
SP98164	158.91	15.68	202.54	0	209	30.18	0	67.74	31.64	21.58	0	44.59	4	0	0	0	0	29.03	14.25	0	0	0	0	33.82	29.86	Liver.HCC	MMRP
SP98192	283.74	8.05	24.11	0	59.71	14.49	0	12.98	0	11.71	0	11.15	0	0	3.6	0	0	7.73	11.74	0	0	0	0	0	0	Liver.HCC	MMRP
SP98265	239.56	28.74	58.87	0	207.87	16.27	0	78.71	32.49	66.56	0	32.38	0	0	0	0	0	29.47	13.54	0	0	0	0	27.05	0	Liver.HCC	MMRP
SP98289	132.97	0	127.52	48.8	61.22	47.27	0	71.49	0	0	0	61.17	0	0	0	0	134.56	27.25	10.99	0	0	0	0	57.13	0	Liver.HCC	MMRP
SP98297	76.29	0	207.09	17	0	19.21	0	74.91	26.85	0	0	37.45	3.17	0	0	0	226.41	0	12.39	0	41.69	0	0	21.86	0	Liver.HCC	MMRP
SP98305	435.67	45.91	136.15	0	210.99	48.2	0	53.61	32.11	29.82	0	84.71	7.68	0	0	0	0	15.4	39.31	0	0	0	0	38.04	0	Liver.HCC	MMRP
SP98313	339.12	27.49	32.12	10.68	80.05	13.79	0	23.38	13.13	30.1	0	22.57	0	0	11.25	0	0	0	26.01	0	0	7.88	0	0	0	Liver.HCC	MMRP
SP98327	110.27	9.81	92.89	0	199.99	18.4	0	49.3	0	18.65	0	33.81	7.25	0	0	0	0	21.32	12.37	0	0	0	0	38.3	0	Liver.HCC	MMRP
SP98359	222.5	39.79	52.9	0	143.99	26.15	0	64.87	19.54	9.54	0	45.01	3.65	0	10.96	0	0	28.6	17.4	0	0	9.97	0	0	0	Liver.HCC	MMRP
SP98833	29.19	8.37	61.64	13.45	71.85	30.96	0	30.85	23.37	19.42	0	28.82	4.79	0	5.07	0	0	10.11	8.71	0	0	0	0	0	0	Liver.HCC	MMRP
SP98839	54.21	18.72	82.69	46.55	182.81	15.57	0	56.1	0	12.16	0	23.88	0	0	9.14	0	0	7.03	13.28	0	0	0	0	0	0	Liver.HCC	MMRP
SP98841	52.17	0	104.72	18.46	0	30.97	0	13.38	0	18.78	0	20.96	3.86	0	5.77	0	79.69	4.9	6.27	0	11.8	0	0	0	0	Liver.HCC	MMRP
SP98843	70.14	10.56	91.05	0	106.92	16.13	0	36.01	18.23	9	0	21.01	0	0	9.19	0	0	17.09	20.81	0	0	0	0	0	0	Liver.HCC	MMRP
SP98847	115.78	18.89	97.06	0	99.71	7.57	0	46.6	27.62	13.62	0	11.87	0	0	11.02	0	0	8.32	13.03	0	0	0	0	0	0	Liver.HCC	MMRP
SP98849	39.18	0	33.91	4.72	74.3	13.29	0	34.02	12.35	10.73	0	40.68	0	0	0	0	0	11.88	7.73	0	0	0	0	31.77	0	Liver.HCC	MMRP
SP98851	25.9	7.95	15.37	0	17.55	7.38	0	9.97	0	2.28	0	6.49	0	0	0	0	0	3.59	2.05	0	10.85	0	0	6.09	4.75	Liver.HCC	MMRP
SP98853	194.99	20.46	142.68	0	230.23	45.8	0	72.71	0	20.9	0	183.28	2.76	0	0	0	0	26.6	12.24	0	0	0	0	0	0	Liver.HCC	MMRP
SP98855	166.16	0	66.52	0	0	13.94	0	37.16	0	0	0	18.28	0	0	5.37	0	117.16	12.46	0	0	36.95	8.94	0	0	0	Liver.HCC	MMRP
SP98859	163.16	0	38.62	0	0	33.06	0	39.93	11.77	0	12.32	0	0	0	0	0	121.03	11.48	0	0	0	5.33	0	0	0	Liver.HCC	MMRP
SP98861	86.64	32.24	144.05	23.8	175.1	68.6	0	73.87	58.91	12.36	0	31.76	0	0	0	0	0	13.25	10.44	0	0	0	0	28.93	0	Liver.HCC	MMRP
SP98863	81.54	0	28.11	0	15.96	0	0	22.8	0	0	0	7.76	0	0	0	0	29.94	12.11	13.01	0	0	0	0	12.49	0	Liver.HCC	MMRP
SP98865	79.49	19.89	19.95	12.21	0	0	0	31.39	9.55	13.68	0	29.79	0	0	3.7	0	49.98	8.48	6.19	0	6.73	0	0	0	0	Liver.HCC	MMRP
SP98867	209.59	0	162.6	18.21	0	44.54	0	95.17	0	28.64	0	69.86	0	0	17.47	0	177.62	10.99	4.92	0	0	0	0	0	0	Liver.HCC	MMRP
SP98869	189.27	35.86	34.43	0	101.08	9.22	0	33.6	0	11.91	0	19.29	3.7	0	0	0	0	28.88	22.62	0	0	11.09	0	0	0	Liver.HCC	MMRP
SP98871	93.42	0	47.7	11.35	0	10.61	0	33.72	0	26.48	0	46.93	0	0	0	0	131.71	0	0	0	4.83	0	0	0	0	Liver.HCC	MMRP
SP98873	133.78	0	193.24	0	0	43.55	0	62.59	28.73	24.39	0	48.78	0	0	13.08	0	162.06	0	17.64	0	30.9	0	0	0	0	Liver.HCC	MMRP
SP98875	201.96	0	142.08	0	139.75	22.62	0	84.49	0	14.47	0	53.87	0	0	10.86	0	114.71	16.02	11.1	0	0	0	0	0	0	Liver.HCC	MMRP
SP98877	70.83	10.17	151.92	0	122.05	14.28	0	47.88	0	14.86	0	42.33	7.56	0	11.13	0	0	12.27	13.89	0	0	11.61	0	0	0	Liver.HCC	MMRP
SP98879	59.2	15.84	106.32	12.08	142.21	22.41	0	63.76	22.45	30.14	0	33.57	2.59	0	3.62	0	0	14.85	15.72	0	0	0	0	0	0	Liver.HCC	MMRP
SP98881	128.71	28.91	88.37	39.54	180.06	32.82	0	114.3	29.9	20.48	0	74.78	4.04	0	0	0	0	21.15	22.59	0	0	0	0	33.28	0	Liver.HCC	MMRP
SP98883	247.52	31.85	107.13	22.4	122.5	36.36	0	43.69	22.96	12.88	0	58.75	2.09	0	9.34	0	0	15.63	11.53	0	0	0	0	0	0	Liver.HCC	MMRP
SP98885	125.75	34.11	142.67	0	142.85	29.45	0	77.55	0	0	0	142.43	5.95	0	7.98	0	0	25.02	10.84	0	0	0	0	0	0	Liver.HCC	MMRP
SP98887	198.33	0	185.48	0	0	35.84	0	70.58	0	22.41	0	91.85	0	0	14.29	0	269.4	16.25	31.55	0	0	0	0	0	0	Liver.HCC	MMRP
SP98889	168.47	0	127.98	0	0	24.43	0	69.15	0	55.28	0	82.73	5.08	0	11.62	0	201.98	0	0	0	54.39	0	0	0	0	Liver.HCC	MMRP
SP98891	104.81	26.09	148.05	0	83.86	18.04	0	78.48	0	11.94	0	53.15	9.12	0	0	0	0	17.82	9.91	0	0	0	0	32.07	24.5	Liver.HCC	MMRP
SP98893	247.09	20.11	103.09	0	0	31.92	0	38.23	27.94	55.43	0	145.25	13.04	0	10.68	0	172.61	0	17.77	0	30.26	0	0	0	0	Liver.HCC	MMRP
SP98896	256.46	30.46	177.2	0	243.95	29.67	0	90.27	37	0	0	61.1	4.33	0	12.76	0	0	17.82	23.54	0	0	0	0	0	0	Liver.HCC	MMRP
SP98898	163.31	0	166.36	20.97	0	0	0	63.32	0	15.84	0	44.93	0	0	0	0	144.63	14.99	10.73	0	24.22	0	0	20.7	0	Liver.HCC	MMRP
SP98900	133.76	14.08	60.72	0	131.23	16.13	0	46.43	46.23	18.98	0	60.12	0	0	12.83	0	0	22.4	12.26	0	0	0	0	0	0	Liver.HCC	MMRP
SP98902	126.83	0	162.27	0	0	50.13	0	127.09	0	20.39	0	80.58	3.61	0	7.69	0	192.73	0	0	0	58.97	0	0	0	30.91	Liver.HCC	MMRP
SP98904	18.03	0	72.5	54.31	0	10.24	0	13.02	0	5.94	0	29.69	0	0	2.94	0	114.25	0	0	0	19.22	0	0	0	0	Liver.HCC	MMRP
SP98907	150.15	21.69	196.24	0	260.2	21.24	0	72.55	45.99	36.91	0	69.98	4.24	0	14.23	0	0	0	14.76	0	0	0	0	0	0	Liver.HCC	MMRP
SP98909	126.16	15.11	248	0	228.15	21.78	0	87.79	0	16.28	0	84.63	0	0	4.09	0	0	30.17	17.1	0	0	0	0	0	0	Liver.HCC	MMRP
SP98913	118.73	23.24	114.87	0	195.01	32.57	0	70.91	31.86	32.06	0	36.86	4.94	0	9.67	0	0	17.95	16.58	0	0	0	0	0	0	Liver.HCC	MMRP
SP98915	145.22	19.5	55.51	18.69	74.13	0	0	27.5	0	0	0	47.67	0	0	0	0	0	14.88	5.24	0	0	0	0	22.36	0	Liver.HCC	MMRP
SP98921	75.87	9.96	59.87	0	102.21	23.37	0	35.96	24.37	0	0	27.3	3.75	0	0	0	0	12.77	0	0	0	0	0	19.95	0	Liver.HCC	MMRP
SP98925	97.66	15.23	43.55	0	32.78	20.24	0	31.27	12.84	18.27	0	25.17	0	0	0	0	0	15.97	0	0	22.31	0	0	0	9.65	Liver.HCC	MMRP
SP98927	135.61	0	120.31	18.04	0	28.22	0	68.98	40.72	16.12	0	105.71	2.81	0	4.68	0	158.95	12.98	0	0	0	0	0	0	0	Liver.HCC	MMRP
SP98933	110.61	19.32	77.45	0	130.19	9.69	0	37.52	22.11	20.13	0	18.21	0	0	3.65	0	0	14.01	8.91	0	0	0	0	0	18.53	Liver.HCC	MMRP
SP98937	11.59	0	38.8	4.45	0	0	0	11.35	6.02	3.95	0	15.52	3.03	0	0	0	51.88	5.84	1.95	0	0	0	0	0	0	Liver.HCC	MMRP
SP98941	169.35	0	225.16	0	261.41	16.36	0	64.32	51.06	28.15	0	74.49	6.08	0	9.95	0	0	0	14.68	0	0	0	0	0	0	Liver.HCC	MMRP
SP98945	84.83	8.97	51.08	0	40.9	28.69	0	49.9	0	6.35	21.15	0	0	0	1.99	0	28.34	8.55	3.76	0	0	0	0	0	0	Liver.HCC	MMRP
SP98949	198.72	33.08	244.82	0	244.59	11.47	0	67.01	32.17	25.04	0	38.61	8.54	0	9.51	0	0	19.62	8.52	0	0	0	0	0	0	Liver.HCC	MMRP
SP98953	566.05	41.73	88.25	0	159.8	29.49	0	62.17	30.5	61.59	0	59.5	4.62	0	12.97	0	0	25.24	31.78	0	0	0	0	0	0	Liver.HCC	MMRP
SP98955	190.97	0	268.54	0	304.88	75.64	0	209.97	0	46.16	0	134.28	0	0	11.53	0	283.29	0	0	0	0	0	0	0	0	Liver.HCC	MMRP
SP98959	81.67	0	39	12.79	0	18.19	0	13.67	0	5.41	0	16.58	0	0	3.35	0	71.61	10.76	0	0	30.08	0	0	0	0	Liver.HCC	MMRP
SP98965	186.93	0	117.72	14.22	0	28.59	0	39.73	0	26.26	0	33.95	3.87	0	18.25	0	190.64	31.38	12.99	0	0	0	0	0	0	Liver.HCC	MMRP
SP98967	83.28	0	89.86	0	0	8.61	0	28.09	0	18.71	0	46.62	3.19	0	0	0	117.18	11.63	5.07	0	0	0	0	10.89	0	Liver.HCC	MMRP
SP98973	252.13	197.42	172.1	36.22	292.01	223.8	0	176.62	74.7	48.13	0	147.48	8.89	0	19.08	0	0	41.08	0	0	0	0	0	0	44.13	Liver.HCC	MMRP
SP98975	63.97	0	94.11	0	0	7.01	0	47.46	0	21.55	0	34.23	4.84	0	2.86	0	87.83	7.84	9.42	0	0	0	0	0	0	Liver.HCC	MMRP
SP98981	108.78	24.9	79.48	12.38	0	17.38	0	33.67	0	13.84	0	28.47	4.18	0	8.98	0	72.66	21.42	21.5	0	30.51	8.58	0	0	0	Liver.HCC	MMRP
SP98985	166.62	12.31	189.84	15.09	163.75	6.78	0	55.5	33.83	18.22	0	39.58	4.8	0	6.51	0	0	17.5	20.18	0	0	0	0	0	22.21	Liver.HCC	MMRP
SP98989	128.38	9.58	49.33	0	72.5	12.34	0	12.75	0	8.24	0	17.96	0	0	5.13	0	0	8.06	6.19	0	0	0	0	0	0	Liver.HCC	MMRP
SP98991	45.89	16.26	16.9	0	72.73	9.41	0	47.34	24.83	12.41	0	20.97	2.22	0	0	0	0	14.17	2.1	0	0	0	0	0	0	Liver.HCC	MMRP
SP98997	94.82	0	266.49	0	0	48.61	0	81.48	0	0	0	144.33	4.22	0	10.96	0	257.17	0	0	0	61.62	0	0	0	0	Liver.HCC	MMRP
SP99001	69.06	0	46.28	6.9	60.81	12.96	0	18.88	0	6.95	0	36.76	2.48	0	0	0	43.82	13.28	0	0	0	0	0	0	0	Liver.HCC	MMRP
SP99003	316.21	20.72	90.13	0	0	21.82	0	52.81	0	28.65	0	51.63	5.78	0	7.6	0	177.68	0	11.23	0	45.16	0	0	0	0	Liver.HCC	MMRP
SP99007	103.66	24.94	29.4	0	87.33	14.68	0	36.7	15.64	0	0	22.57	0	0	0	0	0	25.04	0	0	0	0	0	11.91	10.66	Liver.HCC	MMRP
SP99011	97.3	22.64	197.29	0	215.67	33.28	0	92.85	45.13	16.86	0	53.52	4.32	0	0	0	0	20.07	15.13	0	0	0	0	39.57	0	Liver.HCC	MMRP
SP99013	152.31	0	32.43	0	0	92.13	0	138.68	0	15.02	0	74.72	7.3	0	0	0	115.96	31.75	14.06	0	41.08	93.21	0	30.14	0	Liver.HCC	MMRP
SP99019	188.48	32.91	71.65	0	138.83	16.44	0	54.33	48.61	28.04	0	17.35	0	0	10.75	0	0	18.29	7.59	0	0	0	0	0	0	Liver.HCC	MMRP
SP99021	99.85	14.67	123.14	0	87.49	37.02	0	58.98	0	18.85	0	49.6	0	0	10.32	0	0	17.61	0	0	0	0	0	0	19.55	Liver.HCC	MMRP
SP99025	158.25	29.57	91	0	108.03	29.76	0	51.48	36.57	18.82	0	59.09	4.61	0	10.55	0	0	0	33.33	0	24.49	0	0	0	0	Liver.HCC	MMRP
SP99029	69.04	0	196.62	0	0	0	0	33.89	0	8.59	0	34.7	3.64	0	4.23	0	99.58	10.81	0	0	14.46	0	0	0	0	Liver.HCC	MMRP
SP99033	111.66	27.46	198.9	0	159.05	17.87	0	34.17	41.66	13.22	0	40.82	10.04	0	3.54	0	0	0	20.27	0	0	0	0	0	0	Liver.HCC	MMRP
SP99037	15.76	0	29.78	8.63	35.08	5.98	0	8.55	8.49	0	0	13.69	0	0	3.37	0	0	6.87	0	0	0	0	0	0	11.61	Liver.HCC	MMRP
SP99041	111.45	12.6	119	0	122.24	22.82	0	41.83	32.49	22.89	0	36.8	0	0	0	0	0	22.62	9.25	0	0	0	0	7.19	0	Liver.HCC	MMRP
SP99045	169.74	44.65	154.33	0	193.49	20.89	0	87.72	0	16.07	0	82.83	16.27	0	12.06	0	0	17.71	23.85	0	0	0	0	0	0	Liver.HCC	MMRP
SP99049	91.43	0	127.43	0	128.5	44.6	0	132.86	0	29.57	0	80.08	0	0	0	0	108.57	18.3	10.61	0	62.86	0	0	34.12	0	Liver.HCC	MMRP
SP99053	73.16	0	94.59	15.21	0	15.33	0	35	0	0	0	32.55	0	0	4.34	0	122.99	15.4	7.38	0	7.26	0	0	0	0	Liver.HCC	MMRP
SP99057	7.33	0	24.83	0	32.42	16.76	0	14.04	11.09	0	0	23.11	0	0	0	0	0	10.69	0	0	0	0	0	0	4.44	Liver.HCC	MMRP
SP99061	174.92	54.61	337.25	0	321.98	34.6	0	77.08	71.26	0	0	266.36	0	0	9.82	0	0	19.79	0	0	0	0	0	0	0	Liver.HCC	MMRP
SP99065	128.99	34.39	62.12	0	86.89	11.41	0	37.39	18.27	15.16	0	44	1.89	0	8.79	0	0	38.61	0	0	0	0	0	0	0	Liver.HCC	MMRP
SP99069	130.49	0	120.5	0	119.53	69.11	0	151.16	0	0	0	84.98	0	0	0	0	60.13	17.51	16.47	0	0	0	0	24.37	0	Liver.HCC	MMRP
SP99073	141.18	0	147.83	0	0	41.92	0	60.61	0	22.45	0	136.08	3.5	0	0	0	153.96	16.71	0	0	21.9	0	0	0	0	Liver.HCC	MMRP
SP99077	74.26	0	64.95	9.58	165.11	13.99	0	46.39	38.95	17.51	0	27.12	4.35	0	3.25	0	0	7.7	8.21	0	0	0	0	0	0	Liver.HCC	MMRP
SP99081	106.77	0	75.03	0	0	25.55	0	44.89	20.16	17.99	0	42.84	0	0	10.25	0	183.24	0	6.65	0	36.29	0	0	0	0	Liver.HCC	MMRP
SP99085	182.38	0	132.14	0	123.48	9.11	0	89.64	0	32.58	0	47.88	2.51	0	11.15	0	146.34	31.07	6.29	0	0	0	0	0	0	Liver.HCC	MMRP
SP99089	157.12	14.4	107.06	0	148.68	19.02	0	40.07	0	9.5	0	34.69	2.21	0	9.33	0	0	17.02	12.19	0	0	0	0	0	0	Liver.HCC	MMRP
SP99093	70.98	0	203.18	0	102.48	12.05	0	43.7	0	16.83	20.83	0	0	0	8.73	0	127.93	17.49	7.61	0	0	0	0	0	0	Liver.HCC	MMRP
SP99097	110.44	8.14	11.99	10.04	0	5.56	0	9.67	10.37	0	0	6.89	0	0	3.95	0	35.7	8.24	1.97	0	9.47	6.99	0	0	0	Liver.HCC	MMRP
SP99101	300.95	16.19	22.1	0	0	10.37	0	21.6	16.81	11.37	0	23.49	3.89	0	0	0	65.94	13.07	9.21	0	7.21	3.51	0	0	0	Liver.HCC	MMRP
SP99105	70.66	0	56.47	24.82	0	7.96	0	27.77	14.73	13.11	0	27.01	0	0	8.08	0	52.98	17.58	5.86	0	0	0	0	0	0	Liver.HCC	MMRP
SP99109	288.59	0	95.62	30.63	0	11.29	0	49.49	39.84	23.13	0	65.24	0	0	20.52	0	134	0	12.92	0	38.99	0	0	0	0	Liver.HCC	MMRP
SP99117	134.31	18.8	106.33	0	0	9.95	0	37.17	51.38	20.88	0	28.71	0	0	7.77	0	78.69	9.96	10.48	0	15.48	0	0	0	38.52	Liver.HCC	MMRP
SP99121	177.7	17.37	152.33	0	211.59	28.71	0	54.1	31.37	20.73	0	28.45	0	0	12.91	0	0	26.02	23.56	0	0	0	0	0	0	Liver.HCC	MMRP
SP99125	54.52	0	133.2	0	0	8.69	0	59.89	0	16.98	0	42.58	7.8	0	6.69	0	163.46	15.16	8.7	0	0	0	0	0	0	Liver.HCC	MMRP
SP99129	200.83	0	111.15	22.56	0	56.35	0	90.51	20.6	0	0	85.38	2.58	0	0	0	153.67	0	0	0	21.55	0	0	0	0	Liver.HCC	MMRP
SP99133	54.36	0	123.32	12.63	0	13.59	0	50.23	0	0	0	49.01	0.81	0	3.68	0	118.45	14.99	11.87	0	41.04	0	0	0	0	Liver.HCC	MMRP
SP99137	134.41	32.45	229.42	0	178.44	24.61	0	100.04	0	0	0	80.51	0	0	14.01	0	0	31.25	0	0	0	18.14	0	0	0	Liver.HCC	MMRP
SP99141	179.63	66.18	56.94	0	132.77	0	0	43.85	30.52	14.78	0	24.44	4.16	0	9.26	0	0	23.2	16.03	0	0	7.08	0	0	0	Liver.HCC	MMRP
SP99145	179.98	47.63	39.65	7.38	78.78	9.45	0	14.21	0	11.55	0	25.07	0	0	9.35	0	0	18.27	6.45	0	0	0	0	0	0	Liver.HCC	MMRP
SP99149	119.08	29.77	105.56	0	155.54	13.76	0	61.39	19.72	0	0	49.72	6.08	0	14.15	0	0	19.67	7.25	0	0	0	0	0	18.82	Liver.HCC	MMRP
SP99153	9.81	0	68.58	0	132.01	13.13	0	14.81	9.85	11.59	9.37	0	0	0	0	0	0	12.46	0	0	0	0	0	5.34	0	Liver.HCC	MMRP
SP99157	110.22	19.34	66.41	16.53	0	0	0	44.2	17.31	7.84	0	28.94	0	0	3.85	0	101.54	14.65	24.54	0	22.1	7.45	0	0	0	Liver.HCC	MMRP
SP99161	105.14	15.97	45.48	12.96	103.9	14.97	0	57.67	22.12	7.4	0	41.76	0	0	0	0	0	19.16	10.09	0	0	0	0	21.17	0	Liver.HCC	MMRP
SP99165	98.4	30.84	77.8	0	116.64	15.07	0	48.72	32.82	24.18	0	33.06	0	0	0	0	0	23.48	10.12	0	0	0	0	0	0	Liver.HCC	MMRP
SP99169	33.95	8.48	29.03	0	45.25	6.93	0	11.76	5.89	4.81	0	9.68	0	0	0	0	0	4.5	3.03	0	0	0	0	0	0	Liver.HCC	MMRP
SP99173	109.76	0	100.79	0	146.97	10.65	0	68.57	34.32	0	0	67.75	0	0	11.52	0	0	16.59	12.56	0	0	0	0	0	0	Liver.HCC	MMRP
SP99177	153.9	28.42	139.42	14.05	102.22	6.78	0	34.28	35.63	22.24	0	19.93	5.95	0	12.95	0	0	9.75	15.26	0	0	0	0	0	0	Liver.HCC	MMRP
SP99181	72.66	0	72.27	0	146.59	13.04	0	27.81	0	25.11	0	41.3	0	0	0	0	0	7.96	5.29	0	0	0	0	0	0	Liver.HCC	MMRP
SP99189	35.91	0	44.75	0	0	0	0	25.69	15.46	0	0	32.45	2.24	0	0	0	74.89	10.07	0	0	0	0	0	0	0	Liver.HCC	MMRP
SP99193	106.23	0	78.79	0	126.21	14.2	0	22.88	14.49	13.54	0	15.02	0	0	4.67	0	0	6.08	6.22	0	0	0	0	0	0	Liver.HCC	MMRP
SP99197	199.56	51.19	50.95	0	404.25	268.56	0	457.14	77.74	81.05	0	33.06	4.94	0	15.69	0	0	33.14	20.79	0	0	0	0	0	0	Liver.HCC	MMRP
SP99201	123.08	8.64	35.37	11.33	0	0	0	38.42	0	7.86	0	24.86	0	0	0	0	99.8	8.85	5.66	0	0	0	0	0	0	Liver.HCC	MMRP
SP99205	62.85	0	49.11	0	0	0	0	45.84	0	12.19	0	41.33	0	0	0	0	91.75	0	4.65	0	14.71	0	0	0	0	Liver.HCC	MMRP
SP99217	68.86	10.41	25.91	0	77.51	7.79	0	25.8	0	2.56	0	7.8	0	0	0	0	0	11.52	9.09	0	0	0	0	27.96	0	Liver.HCC	MMRP
SP99229	205.23	19.48	42.34	7.26	72.98	19.4	0	42.17	26.26	9.01	0	32.27	0.98	0	8.79	0	0	18.51	26.29	0	0	0	0	0	0	Liver.HCC	MMRP
SP99233	92.24	0	41.09	0	0	7.94	0	57.26	0	0	0	68.47	0	0	0	0	138.58	11.27	3.5	0	21.76	0	0	19.11	0	Liver.HCC	MMRP
SP99237	69.56	28.42	50.2	14.06	0	19.59	0	46.98	23.82	15.13	0	26.75	0	0	0	0	82.23	20.58	17.8	0	9.89	0	0	14.97	0	Liver.HCC	MMRP
SP99249	120.92	46.1	58.99	0	114.46	22.13	0	34.13	23.58	12.1	0	26.34	0	0	0	0	0	18.1	10.85	0	0	0	0	0	0	Liver.HCC	MMRP
SP99253	152.92	30.58	142.03	20.69	0	19.54	0	52.88	0	15.32	0	51.79	4.59	0	12.77	0	150.54	0	11.65	0	20.09	0	0	0	0	Liver.HCC	MMRP
SP99257	215.94	77	170.11	0	276.51	38.23	0	138.36	0	31.72	0	62.87	0	0	7.4	0	0	15.72	23.86	0	0	0	0	0	0	Liver.HCC	MMRP
SP99261	100.28	21.94	131.56	0	156.15	25.26	0	65.31	0	11.88	0	42.47	3.85	0	5.09	0	0	21.91	9.99	0	0	0	0	0	0	Liver.HCC	MMRP
SP99269	89.49	11.19	115.31	0	133.77	18.95	0	46.04	29.57	15.04	0	21.82	0	0	5.38	0	0	0	8.01	0	0	0	0	0	0	Liver.HCC	MMRP
SP99271	21.02	0	125.69	6.76	25.31	4.49	0	24.46	0	6.23	18.91	0	1.78	0	0	0	73.02	0	0	0	0	0	0	0	0	Liver.HCC	MMRP
SP99279	130.78	0	134.4	27.42	0	9.79	0	56.17	0	9.82	0	41.54	5.57	0	2.34	0	143.84	12.62	10.52	0	0	0	0	0	0	Liver.HCC	MMRP
SP50263	150.82	42.36	33.55	0	108.46	15.14	0	31.48	23.67	19.17	0	19.61	4.49	0	0	0	0	0	28.14	0	0	0	27.52	0	0	Lung.AdenoCA	MMRP
SP50317	57.6	115.6	62.78	27.28	83.36	19.01	0	24.79	42.38	0	0	23.52	0	0	5.72	0	0	33.41	0	0	0	0	0	0	29.53	Lung.AdenoCA	MMRP
SP50321	54.27	0	168.19	0	132.55	0	14.49	56.77	48.88	0	0	91.22	0	0	0	0	0	0	12.67	0	0	0	0	0	0	Lung.AdenoCA	MMRP
SP50406	0	0	3.1	0	0	0	0	0	0	0	0	1.12	4.88	0	0	0	0	0	0.81	0	1.38	0	3.6	0	0	Lung.AdenoCA	MMRP
SP50412	20.43	0	20.18	6.84	0	5.21	0	5.53	0	0	0	16.26	4.98	0	0	0	32.79	9.79	0	0	0	0	0	0	0	Lung.AdenoCA	MMRP
SP50485	28.35	6.96	20.97	4.56	0	9.07	0	4.86	0	0	0	23.53	2.02	0	0	0	37.46	0	0	0	0	0	14.63	0	0	Lung.AdenoCA	MMRP
SP50518	111.89	0	27.44	0	0	0	14.99	38.66	0	0	0	26.79	0	0	0	0	100.11	0	9.62	0	17.39	0	33.44	0	0	Lung.AdenoCA	MMRP
SP50592	95.58	0	21.17	22.39	0	8.91	0	19.86	0	0	0	23.28	21.72	0	0	0	75.19	29.11	0	7.88	0	0	0	0	0	Lung.AdenoCA	MMRP
SP50611	77.79	0	1011.55	68.17	251.04	0	0	28.98	151.34	0	0	333.67	0	0	0	0	0	0	0	0	0	0	0	0	0	Lung.AdenoCA	MMRP
SP50713	16.82	0	210.15	0	86.96	0	0	41.92	0	0	0	59.15	0	0	0	0	0	22.03	0	0	0	0	0	0	0	Lung.AdenoCA	MMRP
SP50827	109.99	0	907.5	86.51	0	0	0	40.44	0	0	0	329.7	0	0	0	0	409.93	0	0	0	0	0	0	0	0	Lung.AdenoCA	MMRP
SP51037	90.43	20.56	20.75	9.87	0	0	0	17.31	0	0	0	11.69	0	0	0	0	32.39	14.81	8.55	0	0	0	0	0	0	Lung.AdenoCA	MMRP
SP51446	118.54	0	62.19	19.75	0	0	0	39.54	24.72	12.69	0	17.36	6.05	0	0	0	57.13	23.58	12.5	0	0	0	0	0	0	Lung.AdenoCA	MMRP
SP51824	92.42	27.26	377.57	0	157.41	26.36	0	45.86	0	0	0	125.63	0	0	0	0	0	0	24.39	0	0	0	0	0	0	Lung.AdenoCA	MMRP
SP52232	0	0	542.01	41.56	0	16.78	0	21.86	73.56	0	0	162.67	0	0	0	0	0	0	0	0	0	0	0	0	55	Lung.AdenoCA	MMRP
SP52284	139.89	24.42	42.55	25.3	0	13.89	0	28.03	0	17.49	0	23.7	5.52	0	0	0	57.41	22.03	15.78	0	0	0	0	0	0	Lung.AdenoCA	MMRP
SP52607	21.89	0	0	0	41.48	5.72	0	5.36	12.55	0	0	13.92	0	0	5.79	0	0	0	0	0	0	0	12.42	0	0	Lung.AdenoCA	MMRP
SP52667	0	0	584.89	52.54	167.04	27.4	0	45.13	119.19	0	0	145.55	0	0	0	0	0	0	37.17	0	0	0	0	0	0	Lung.AdenoCA	MMRP
SP52779	66.98	0	770.83	0	318.18	0	0	47.73	0	0	0	267.06	30.77	0	29.23	0	0	0	48.61	0	0	0	0	0	0	Lung.AdenoCA	MMRP
SP53073	43.8	0	413.97	34.74	0	0	0	51.98	0	0	0	105.17	8.53	0	13.4	0	194.51	0	0	0	0	0	0	0	0	Lung.AdenoCA	MMRP
SP53387	0	0	608.22	48.02	0	0	0	45.85	0	0	0	221.35	28.58	0	29.56	0	285.51	0	32.12	0	0	0	0	0	0	Lung.AdenoCA	MMRP
SP53460	0	0	594.2	0	197.15	27.68	0	28.69	129.42	0	0	188.4	0	0	0	0	0	0	0	0	0	0	0	0	0	Lung.AdenoCA	MMRP
SP53548	69.11	0	0	20.2	0	0	0	21.63	0	0	0	11.59	3.38	0	9.5	0	89.83	0	5.78	0	6.48	0	0	0	0	Lung.AdenoCA	MMRP
SP53618	82.48	0	1116.97	0	408.81	0	0	67.42	181.06	0	0	441.18	7.94	0	0	0	0	0	0	0	0	0	0	0	0	Lung.AdenoCA	MMRP
SP53810	0	0	3508.76	0	0	0	0	0	0	0	0	994.13	0	0	0	0	972.53	0	0	0	0	0	0	0	0	Lung.AdenoCA	MMRP
SP54113	0	0	2433.37	0	495.65	105.27	0	90.28	0	0	0	476.56	0	0	113.85	0	0	0	0	0	0	0	0	0	116.82	Lung.AdenoCA	MMRP
SP54363	199.5	0	653.32	0	0	0	0	47.84	0	0	0	235.08	13.37	0	0	0	292.27	0	0	0	0	0	0	0	0	Lung.AdenoCA	MMRP
SP54745	149.02	0	294.42	0	0	0	0	39.91	0	0	0	133.45	0	0	34.94	0	354.6	0	0	0	0	0	55.61	0	0	Lung.AdenoCA	MMRP
SP55004	3.72	0	0	1	0	0.77	0	4.8	2.61	0	0	1.97	2.52	0	0	0	3.36	3.33	0	0	0	0	0	0	0	Lung.AdenoCA	MMRP
SP55142	349.56	236	2706.25	0	1268.28	431.06	0	0	0	0	0	564.35	0	0	0	0	0	0	0	0	0	0	0	0	0	Lung.AdenoCA	MMRP
SP55235	99.47	0	1738.69	0	622.34	0	0	107.07	0	0	0	539.1	0	0	0	0	0	0	0	0	0	0	0	0	0	Lung.AdenoCA	MMRP
SP55309	3.71	0	8.54	0	0	5.03	0	0	0	4.26	0	9.54	1.05	0	0	0	12.83	14.62	0	5.08	6.97	0	0	0	0	Lung.AdenoCA	MMRP
SP55387	0	0	147.98	0	58.44	0	0	0	0	0	0	36.39	7.24	0	0	0	0	0	14.91	0	0	0	0	0	0	Lung.AdenoCA	MMRP
SP55509	93.67	0	1186.29	81.26	0	0	0	42.62	212.08	0	0	397.87	0	0	0	0	0	0	0	0	0	0	0	0	135.25	Lung.AdenoCA	MMRP
SP55711	108.96	0	26.89	0	0	0	0	36.05	41.47	30.13	0	30.89	11.23	0	0	0	63.47	46.32	0	0	11.05	0	0	0	0	Lung.AdenoCA	MMRP
SP56079	0	0	924.25	43.41	223.23	0	0	26.46	0	0	0	218.69	0	0	32.86	0	0	0	45.57	0	0	0	0	0	0	Lung.AdenoCA	MMRP
SP56168	102.67	28.24	69.79	30.09	111.1	19.61	0	42.23	46.97	21.41	0	36.23	13.59	0	7.89	0	0	39.6	0	0	0	0	0	0	0	Lung.AdenoCA	MMRP
SP56303	139.73	34.01	44.62	0	0	90.26	9.39	111.9	56.16	25.85	0	25.88	0	0	9.25	0	138.68	44.16	0	0	65.33	0	0	0	0	Lung.AdenoCA	MMRP
SP56460	441.77	0	260.14	0	0	89.82	0	86.12	0	0	0	57.18	0	0	0	0	312.85	0	0	0	0	0	0	0	0	Lung.SCC	MMRP
SP56474	196.6	135.04	92.62	0	0	39.31	0	34.37	0	0	0	40.89	0	0	0	0	138.25	0	0	0	0	0	0	0	0	Lung.SCC	MMRP
SP56502	178.88	0	886.63	0	0	0	0	0	0	0	0	158.44	0	0	0	0	436.18	0	0	0	0	0	0	0	0	Lung.SCC	MMRP
SP56533	133.78	0	388.61	0	0	0	0	60.24	0	0	0	96.21	0	0	0	0	268.84	0	0	0	0	0	0	0	0	Lung.SCC	MMRP
SP56537	183.98	0	768.87	0	0	0	0	0	0	0	0	167.98	0	0	0	0	463.85	0	0	0	0	0	0	0	0	Lung.SCC	MMRP
SP56541	0	0	769.96	0	0	0	0	82.35	0	0	0	203.29	0	0	0	0	272.47	0	0	0	0	0	0	0	0	Lung.SCC	MMRP
SP56553	246.6	0	1348.03	0	0	0	0	0	0	0	0	306.74	0	0	0	0	669.26	0	0	0	0	0	0	0	0	Lung.SCC	MMRP
SP56566	225.83	0	223.95	0	0	0	0	58.85	0	0	0	64.1	0	0	0	0	157.99	0	0	0	0	0	0	0	0	Lung.SCC	MMRP
SP56569	102.95	0	558.01	0	0	0	0	0	0	0	0	124.16	0	0	0	0	312	0	0	0	0	0	0	0	0	Lung.SCC	MMRP
SP56607	156.96	0	353.28	0	0	0	0	41.12	0	0	0	90.81	0	0	0	0	157.03	0	0	0	0	0	0	0	0	Lung.SCC	MMRP
SP56638	155.96	0	665.91	0	0	0	0	64.58	0	0	0	203.56	0	0	0	0	302.05	0	0	0	0	0	0	0	0	Lung.SCC	MMRP
SP56644	316.51	0	892.69	0	0	0	0	92.79	0	0	0	213.93	0	0	0	0	416.35	0	0	0	0	0	0	0	0	Lung.SCC	MMRP
SP56704	0	0	1217.52	0	0	0	0	0	0	0	0	360.21	0	0	0	0	385.68	0	0	0	0	0	0	0	0	Lung.SCC	MMRP
SP56730	207.49	0	740.47	0	0	0	0	66.86	0	0	0	141.56	0	0	0	0	414.83	0	0	0	0	0	0	0	0	Lung.SCC	MMRP
SP56754	127.59	0	422.66	0	0	0	0	45.49	0	0	0	112.91	0	0	0	0	302.56	0	0	0	0	0	0	0	0	Lung.SCC	MMRP
SP56771	222.57	0	146.83	0	0	0	0	59.26	0	0	0	49.08	0	0	0	0	184.49	0	0	0	0	0	0	0	0	Lung.SCC	MMRP
SP56821	264.63	0	701.25	0	0	0	0	0	0	0	0	161.92	0	0	0	0	265.73	0	0	0	0	0	0	0	0	Lung.SCC	MMRP
SP56827	0	0	704.29	0	0	0	0	0	0	0	0	163.83	0	0	0	0	228.6	0	0	0	0	0	0	0	0	Lung.SCC	MMRP
SP56941	97.09	0	27.93	0	0	0	0	12.76	0	0	0	12.51	0	0	0	0	39.6	0	0	0	0	0	0	0	0	Lung.SCC	MMRP
SP57024	135.04	0	370.29	0	0	0	0	38.13	0	0	0	100.13	0	0	0	0	179.87	0	0	0	0	0	0	0	0	Lung.SCC	MMRP
SP57066	433.6	0	947.08	0	0	101.55	0	0	0	0	0	273.69	0	0	0	0	407.76	0	0	0	0	0	0	0	0	Lung.SCC	MMRP
SP57084	347.35	0	792.22	0	0	0	0	69.45	0	0	0	188.16	0	0	0	0	430.03	0	0	0	0	0	0	0	0	Lung.SCC	MMRP
SP57189	344.19	0	2478.72	0	0	0	0	0	0	0	0	633.85	0	0	0	0	939.22	0	0	0	0	0	0	0	0	Lung.SCC	MMRP
SP57251	213.92	0	698.93	0	0	0	0	81.8	0	0	0	191.28	0	0	0	0	539.6	0	0	0	0	0	0	0	0	Lung.SCC	MMRP
SP57267	200.33	0	1029.12	0	0	92.9	0	0	0	0	0	263.73	0	0	0	0	441.82	0	0	0	0	0	0	0	0	Lung.SCC	MMRP
SP57450	239.79	0	165.02	0	0	52.81	0	0	0	0	0	50.99	0	0	0	0	217.72	0	0	0	0	0	0	0	0	Lung.SCC	MMRP
SP57538	98.34	83.73	650.47	0	0	0	0	89.15	0	0	0	157.43	0	0	0	0	373.34	0	0	0	0	0	0	0	0	Lung.SCC	MMRP
SP57586	157.66	0	482.46	0	0	0	0	59.56	0	0	0	143.51	0	0	0	0	303.83	0	0	0	0	0	0	0	0	Lung.SCC	MMRP
SP57619	0	0	734.69	0	0	92.17	0	0	0	0	0	196.87	0	0	0	0	364.09	0	0	0	0	0	0	0	0	Lung.SCC	MMRP
SP57629	762.06	193.13	329.21	0	0	85.02	0	0	0	0	0	78.35	0	0	0	0	369.98	0	0	0	0	0	0	0	0	Lung.SCC	MMRP
SP57651	84	0	216.5	0	0	48.53	0	42.2	0	0	0	48	0	0	0	0	194.37	0	0	0	0	0	0	0	0	Lung.SCC	MMRP
SP57669	0	0	978.11	0	0	0	0	70.61	0	0	0	193.5	0	0	0	0	521.2	0	0	0	0	0	0	0	0	Lung.SCC	MMRP
SP57735	0	0	802.69	0	0	0	0	0	0	0	0	144.48	0	0	0	0	403.36	0	0	0	0	0	0	0	0	Lung.SCC	MMRP
SP57818	0	0	995.19	0	0	0	0	119.6	0	0	0	322.29	0	0	0	0	458.65	0	0	0	0	0	0	0	0	Lung.SCC	MMRP
SP57846	175.71	0	817.58	0	0	0	0	0	0	0	0	205.17	0	0	0	0	329.59	0	0	0	0	0	0	0	0	Lung.SCC	MMRP
SP57901	333.09	0	445.58	0	0	62.03	0	0	0	0	0	98.51	0	0	0	0	302.43	0	0	0	0	0	0	0	0	Lung.SCC	MMRP
SP57933	199.65	0	936.09	0	0	839.26	0	336.26	0	0	0	206.74	0	0	0	0	663.63	0	0	0	0	0	0	0	0	Lung.SCC	MMRP
SP57941	0	0	1373.31	0	0	0	0	0	0	0	0	427.99	0	0	0	0	788.77	0	0	0	0	0	0	0	0	Lung.SCC	MMRP
SP58101	0	0	699.81	0	0	0	0	0	0	0	0	185.95	0	0	0	0	515.69	0	0	0	0	0	0	0	0	Lung.SCC	MMRP
SP58245	0	0	931.16	0	0	0	0	0	0	0	0	265.36	0	0	0	0	579.41	0	0	0	0	0	0	0	0	Lung.SCC	MMRP
SP58326	300.58	0	1570.41	0	0	0	0	0	0	0	0	403.15	0	0	0	0	606.04	0	0	0	0	0	0	0	0	Lung.SCC	MMRP
SP58342	362.38	0	1131.74	0	0	0	0	0	0	0	0	342.87	0	0	0	0	489.06	0	0	0	0	0	0	0	0	Lung.SCC	MMRP
SP58349	0	0	690.65	0	0	138.61	0	109.04	0	0	0	214.11	0	0	0	0	493.72	0	0	0	0	0	0	0	0	Lung.SCC	MMRP
SP58612	202.43	0	580.27	0	0	91.48	0	0	0	0	0	140.89	0	0	0	0	287.82	0	0	0	0	0	0	0	0	Lung.SCC	MMRP
SP58668	173.82	0	1113.36	0	0	0	0	0	0	0	0	361.54	0	0	0	0	460.31	0	0	0	0	0	0	0	0	Lung.SCC	MMRP
SP58882	203.27	0	222.32	0	0	0	0	82.34	0	0	0	71.33	0	0	0	0	317.88	0	0	0	0	0	0	0	0	Lung.SCC	MMRP
SP58991	311.36	0	435.42	0	0	0	0	0	0	0	0	151.2	0	0	0	0	349.99	0	0	0	0	0	0	0	0	Lung.SCC	MMRP
SP59245	152.06	0	752.3	0	0	244.14	0	135.82	0	0	0	185.79	0	0	0	0	362.36	0	0	0	0	0	0	0	0	Lung.SCC	MMRP
SP116604	81.46	82.32	0	0	0	0	0	0	0	0	0	0	0	0	0	0	124.12	0	0	0	0	0	0	0	0	Lymph.BNHL	MMRP
SP116606	85.41	47.59	0	0	0	88.38	0	46.09	0	0	0	0	0	0	0	0	83.25	0	0	0	0	0	0	0	0	Lymph.BNHL	MMRP
SP116608	35.44	18.92	0	0	0	0	0	0	0	0	0	0	0	0	0	0	47.57	0	0	0	0	0	0	0	0	Lymph.BNHL	MMRP
SP116610	237.76	347.15	0	0	0	93.57	0	61.05	0	0	0	0	0	0	0	0	224.84	0	0	0	0	0	0	0	0	Lymph.BNHL	MMRP
SP116612	319.03	250.17	0	0	0	0	0	33.53	0	0	0	0	0	0	0	0	123.9	0	0	0	0	0	0	0	0	Lymph.BNHL	MMRP
SP116614	354.31	555.51	0	0	0	0	0	0	0	0	0	0	0	0	0	0	192.38	0	0	0	0	0	0	0	0	Lymph.BNHL	MMRP
SP116616	244.53	239.89	0	0	0	0	0	0	0	0	0	0	0	0	0	0	164.19	0	0	0	0	0	0	0	0	Lymph.BNHL	MMRP
SP116618	100.12	90.24	0	0	0	28.75	0	0	0	0	0	0	0	0	0	0	77.64	0	0	0	0	0	0	0	0	Lymph.BNHL	MMRP
SP116620	820.88	575.11	0	0	0	0	0	0	0	0	0	0	0	0	0	0	355.32	0	0	0	0	0	0	0	0	Lymph.BNHL	MMRP
SP116622	66.82	49.59	0	0	0	11.87	0	0	0	0	0	0	0	0	0	0	45.23	0	0	0	0	0	0	0	0	Lymph.BNHL	MMRP
SP116624	186.38	185.69	0	0	0	0	0	0	0	0	0	0	0	0	0	0	81.2	0	0	0	0	0	0	0	0	Lymph.BNHL	MMRP
SP116627	81.42	65.61	0	0	0	0	0	7.78	0	0	0	0	0	0	0	0	46.52	0	0	0	0	0	0	0	0	Lymph.BNHL	MMRP
SP116630	740.36	498.62	0	0	0	0	0	34.36	0	0	0	0	0	0	0	0	111.25	0	0	0	0	0	0	0	0	Lymph.BNHL	MMRP
SP116635	87.78	149.05	0	0	0	0	0	0	0	0	0	0	0	0	0	0	96.34	0	0	0	0	0	0	0	0	Lymph.BNHL	MMRP
SP116638	62.96	125.05	0	0	0	0	0	0	0	0	0	0	0	0	0	0	79.65	0	0	0	0	0	0	0	0	Lymph.BNHL	MMRP
SP116642	375.74	361.36	0	0	0	61.28	0	47.1	0	0	0	0	0	0	0	0	206.27	0	0	0	0	0	0	0	0	Lymph.BNHL	MMRP
SP116645	283.85	647.72	0	0	0	0	0	0	0	0	0	0	0	0	0	0	213.01	0	0	0	0	0	0	0	0	Lymph.BNHL	MMRP
SP116648	716.13	909.87	0	0	0	0	0	0	0	0	0	0	0	0	0	0	280.93	0	0	0	0	0	0	0	0	Lymph.BNHL	MMRP
SP116649	292.91	387.77	0	0	0	0	0	0	0	0	0	0	0	0	0	0	200.37	0	0	0	0	0	0	0	0	Lymph.BNHL	MMRP
SP116652	67.67	62.9	0	0	0	6.53	0	0	0	0	0	0	0	0	0	0	27.06	0	0	0	0	0	0	0	0	Lymph.BNHL	MMRP
SP116654	114.2	146.24	0	0	0	0	0	0	0	0	0	0	0	0	0	0	125.43	0	0	0	0	0	0	0	0	Lymph.BNHL	MMRP
SP116657	563.16	755.72	0	0	0	0	0	0	0	0	0	0	0	0	0	0	286.99	0	0	0	0	0	0	0	0	Lymph.BNHL	MMRP
SP116659	146.89	354.41	0	0	0	0	0	0	0	0	0	0	0	0	0	0	202.63	0	0	0	0	0	0	0	0	Lymph.BNHL	MMRP
SP116663	692.05	773.26	0	0	0	0	0	0	0	0	0	0	0	0	0	0	144.78	0	0	0	0	0	0	0	0	Lymph.BNHL	MMRP
SP116665	45.96	23.13	0	0	0	0	0	5.35	0	0	0	0	0	0	0	0	41.08	0	0	0	0	0	0	0	0	Lymph.BNHL	MMRP
SP116668	477.21	504.58	0	0	0	0	0	0	0	0	0	0	0	0	0	0	548.28	0	0	0	0	0	0	0	0	Lymph.BNHL	MMRP
SP116670	569.46	207.66	0	0	0	0	0	36.16	0	0	0	0	0	0	0	0	141.75	0	0	0	0	0	0	0	0	Lymph.BNHL	MMRP
SP116672	31.51	21.47	0	0	0	0	0	6.19	0	0	0	0	0	0	0	0	35.39	0	0	0	0	0	0	0	0	Lymph.BNHL	MMRP
SP116674	162.23	255.08	0	0	0	0	0	0	0	0	0	0	0	0	0	0	127.31	0	0	0	0	0	0	0	0	Lymph.BNHL	MMRP
SP116676	828.77	332.37	0	0	0	0	0	48.33	0	0	0	0	0	0	0	0	291.78	0	0	0	0	0	0	0	0	Lymph.BNHL	MMRP
SP116679	21.76	15.05	0	0	0	6.95	0	0	0	0	0	0	0	0	0	0	28.83	0	0	0	0	0	0	0	0	Lymph.BNHL	MMRP
SP116683	140.68	222.76	0	0	0	0	0	26.47	0	0	0	0	0	0	0	0	126.75	0	0	0	0	0	0	0	0	Lymph.BNHL	MMRP
SP116686	96.26	87.09	0	0	0	33.51	0	0	0	0	0	0	0	0	0	0	74.72	0	0	0	0	0	0	0	0	Lymph.BNHL	MMRP
SP116688	79.38	132.65	0	0	0	11.55	0	0	0	0	0	0	0	0	0	0	35.08	0	0	0	0	0	0	0	0	Lymph.BNHL	MMRP
SP116690	588.09	644.89	0	0	0	0	0	47.35	0	0	0	0	0	0	0	0	236.32	0	0	0	0	0	0	0	0	Lymph.BNHL	MMRP
SP116694	303.34	288.25	0	0	0	0	0	0	0	0	0	0	0	0	0	0	179.83	0	0	0	0	0	0	0	0	Lymph.BNHL	MMRP
SP116697	4060.3	2329.29	0	0	0	599.27	0	288.97	0	0	0	0	0	0	0	0	822.74	0	0	0	0	0	0	0	0	Lymph.BNHL	MMRP
SP116701	221.05	275.68	0	0	0	0	0	34.95	0	0	0	0	0	0	0	0	148.18	0	0	0	0	0	0	0	0	Lymph.BNHL	MMRP
SP116703	62.96	39.76	0	0	0	0	0	0	0	0	0	0	0	0	0	0	78.08	0	0	0	0	0	0	0	0	Lymph.BNHL	MMRP
SP116706	157.67	200.96	0	0	0	0	0	0	0	0	0	0	0	0	0	0	206.05	0	0	0	0	0	0	0	0	Lymph.BNHL	MMRP
SP116709	102.82	144.28	0	0	0	0	0	21.67	0	0	0	0	0	0	0	0	79.17	0	0	0	0	0	0	0	0	Lymph.BNHL	MMRP
SP116712	29.59	39.4	0	0	0	0	0	4.81	0	0	0	0	0	0	0	0	21.3	0	0	0	0	0	0	0	0	Lymph.BNHL	MMRP
SP116715	1443.17	1129.25	0	0	0	0	0	0	0	0	0	0	0	0	0	0	333.4	0	0	0	0	0	0	0	0	Lymph.BNHL	MMRP
SP116718	170.6	150.14	0	0	0	0	0	21.71	0	0	0	0	0	0	0	0	140.32	0	0	0	0	0	0	0	0	Lymph.BNHL	MMRP
SP116720	61.55	60.62	0	0	0	0	0	0	0	0	0	0	0	0	0	0	70.23	0	0	0	0	0	0	0	0	Lymph.BNHL	MMRP
SP116723	63.45	50.97	0	0	0	0	0	9.08	0	0	0	0	0	0	0	0	69.31	0	0	0	0	0	0	0	0	Lymph.BNHL	MMRP
SP116725	49.85	62.63	0	0	0	0	0	0	0	0	0	0	0	0	0	0	22.7	0	0	0	0	0	0	0	0	Lymph.BNHL	MMRP
SP116726	261.43	430.02	0	0	0	0	0	0	0	0	0	0	0	0	0	0	141.41	0	0	0	0	0	0	0	0	Lymph.BNHL	MMRP
SP124969	569.26	566.5	0	0	0	0	0	56.33	0	0	0	0	0	0	0	0	233.96	0	0	0	0	0	0	0	0	Lymph.BNHL	MMRP
SP124971	502.35	596.77	0	0	0	0	0	0	0	0	0	0	0	0	0	0	223.79	0	0	0	0	0	0	0	0	Lymph.BNHL	MMRP
SP124977	324.49	255.42	0	0	0	0	0	0	0	0	0	0	0	0	0	0	89.06	0	0	0	0	0	0	0	0	Lymph.BNHL	MMRP
SP124981	165.16	147.6	0	0	0	0	0	0	0	0	0	0	0	0	0	0	100.23	0	0	0	0	0	0	0	0	Lymph.BNHL	MMRP
SP127628	210.9	264.85	0	0	0	0	0	0	0	0	0	0	0	0	0	0	69.07	0	0	0	0	0	0	0	0	Lymph.BNHL	MMRP
SP127630	465.95	475.06	0	0	0	0	0	0	0	0	0	0	0	0	0	0	91.5	0	0	0	0	0	0	0	0	Lymph.BNHL	MMRP
SP127632	861.98	559.9	0	0	0	0	0	61.35	0	0	0	0	0	0	0	0	214.51	0	0	0	0	0	0	0	0	Lymph.BNHL	MMRP
SP127634	217.3	298.08	0	0	0	108.77	0	91.07	0	0	0	0	0	0	0	0	404.7	0	0	0	0	0	0	0	0	Lymph.BNHL	MMRP
SP127636	352.12	506.78	0	0	0	0	0	0	0	0	0	0	0	0	0	0	191.49	0	0	0	0	0	0	0	0	Lymph.BNHL	MMRP
SP127638	401.12	966.63	0	0	0	0	0	0	0	0	0	0	0	0	0	0	127.34	0	0	0	0	0	0	0	0	Lymph.BNHL	MMRP
SP127640	417.69	399.98	0	0	0	0	0	0	0	0	0	0	0	0	0	0	168.37	0	0	0	0	0	0	0	0	Lymph.BNHL	MMRP
SP59270	44.41	65.43	0	0	0	0	0	0	0	0	0	0	0	0	0	0	21.02	0	0	0	0	0	0	0	0	Lymph.BNHL	MMRP
SP59272	60.68	143.96	0	0	0	0	0	0	0	0	0	0	0	0	0	0	28.26	0	0	0	0	0	0	0	0	Lymph.BNHL	MMRP
SP59276	33.92	87.69	0	0	0	0	0	5.4	0	0	0	0	0	0	0	0	22.84	0	0	0	0	0	0	0	0	Lymph.BNHL	MMRP
SP59280	133.97	219.71	0	0	0	0	0	0	0	0	0	0	0	0	0	0	70.02	0	0	0	0	0	0	0	0	Lymph.BNHL	MMRP
SP59284	174.24	221.98	0	0	0	0	0	0	0	0	0	0	0	0	0	0	25.89	0	0	0	0	0	0	0	0	Lymph.BNHL	MMRP
SP59288	391.8	215.02	0	0	0	0	0	0	0	0	0	0	0	0	0	0	88.11	0	0	0	0	0	0	0	0	Lymph.BNHL	MMRP
SP59292	68.32	73.77	0	0	0	0	0	0	0	0	0	0	0	0	0	0	82.91	0	0	0	0	0	0	0	0	Lymph.BNHL	MMRP
SP59296	68.06	132.36	0	0	0	0	0	0	0	0	0	0	0	0	0	0	29.05	0	0	0	0	0	0	0	0	Lymph.BNHL	MMRP
SP59300	209.69	144.84	0	0	0	143.27	0	75.9	0	0	0	0	0	0	0	0	89.2	0	0	0	0	0	0	0	0	Lymph.BNHL	MMRP
SP59304	890.54	1184.47	0	0	0	255.93	0	170.07	0	0	0	0	0	0	0	0	407.66	0	0	0	0	0	0	0	0	Lymph.BNHL	MMRP
SP59308	101.3	118.6	0	0	0	0	0	0	0	0	0	0	0	0	0	0	68.91	0	0	0	0	0	0	0	0	Lymph.BNHL	MMRP
SP59312	405.47	541.1	0	0	0	0	0	0	0	0	0	0	0	0	0	0	150.91	0	0	0	0	0	0	0	0	Lymph.BNHL	MMRP
SP59316	85.64	93.1	0	0	0	0	0	0	0	0	0	0	0	0	0	0	84.96	0	0	0	0	0	0	0	0	Lymph.BNHL	MMRP
SP59320	83.29	81.36	0	0	0	0	0	0	0	0	0	0	0	0	0	0	110.22	0	0	0	0	0	0	0	0	Lymph.BNHL	MMRP
SP59324	52.1	63.85	0	0	0	0	0	13.57	0	0	0	0	0	0	0	0	63.43	0	0	0	0	0	0	0	0	Lymph.BNHL	MMRP
SP59328	76.31	119.11	0	0	0	0	0	0	0	0	0	0	0	0	0	0	34.99	0	0	0	0	0	0	0	0	Lymph.BNHL	MMRP
SP59332	61.35	72.78	0	0	0	0	0	0	0	0	0	0	0	0	0	0	31.53	0	0	0	0	0	0	0	0	Lymph.BNHL	MMRP
SP59336	73.19	63.67	0	0	0	0	0	0	0	0	0	0	0	0	0	0	21.17	0	0	0	0	0	0	0	0	Lymph.BNHL	MMRP
SP59340	88.64	114.59	0	0	0	0	0	0	0	0	0	0	0	0	0	0	96.62	0	0	0	0	0	0	0	0	Lymph.BNHL	MMRP
SP59344	38.62	99.61	0	0	0	0	0	0	0	0	0	0	0	0	0	0	35.8	0	0	0	0	0	0	0	0	Lymph.BNHL	MMRP
SP59348	102.54	100.31	0	0	0	0	0	14.53	0	0	0	0	0	0	0	0	96.44	0	0	0	0	0	0	0	0	Lymph.BNHL	MMRP
SP59352	126.75	227.55	0	0	0	0	0	0	0	0	0	0	0	0	0	0	140.68	0	0	0	0	0	0	0	0	Lymph.BNHL	MMRP
SP59356	113.41	121.12	0	0	0	0	0	13.93	0	0	0	0	0	0	0	0	77.79	0	0	0	0	0	0	0	0	Lymph.BNHL	MMRP
SP59360	399.8	300.1	0	0	0	0	0	0	0	0	0	0	0	0	0	0	77.61	0	0	0	0	0	0	0	0	Lymph.BNHL	MMRP
SP59364	107.36	159.05	0	0	0	0	0	0	0	0	0	0	0	0	0	0	199.53	0	0	0	0	0	0	0	0	Lymph.BNHL	MMRP
SP59368	508.71	396.46	0	0	0	0	0	44.42	0	0	0	0	0	0	0	0	247.68	0	0	0	0	0	0	0	0	Lymph.BNHL	MMRP
SP59372	25.56	0	0	0	0	20.04	0	13.85	0	0	0	0	0	0	0	0	43.67	0	0	0	0	0	0	0	0	Lymph.BNHL	MMRP
SP59376	39.05	46.63	0	0	0	7.78	0	3.48	0	0	0	0	0	0	0	0	11.24	0	0	0	0	0	0	0	0	Lymph.BNHL	MMRP
SP59380	19.63	27.39	0	0	0	0	0	7.94	0	0	0	0	0	0	0	0	50.43	0	0	0	0	0	0	0	0	Lymph.BNHL	MMRP
SP59384	161.29	248.16	0	0	0	0	0	0	0	0	0	0	0	0	0	0	47.92	0	0	0	0	0	0	0	0	Lymph.BNHL	MMRP
SP59388	116	156.64	0	0	0	0	0	0	0	0	0	0	0	0	0	0	48.72	0	0	0	0	0	0	0	0	Lymph.BNHL	MMRP
SP59392	52.22	126.89	0	0	0	0	0	0	0	0	0	0	0	0	0	0	15.21	0	0	0	0	0	0	0	0	Lymph.BNHL	MMRP
SP59396	83.65	114.26	0	0	0	0	0	0	0	0	0	0	0	0	0	0	22.87	0	0	0	0	0	0	0	0	Lymph.BNHL	MMRP
SP59400	546.16	266.02	0	0	0	81.01	0	42.1	0	0	0	0	0	0	0	0	171.33	0	0	0	0	0	0	0	0	Lymph.BNHL	MMRP
SP59404	77.66	138.36	0	0	0	0	0	0	0	0	0	0	0	0	0	0	17.61	0	0	0	0	0	0	0	0	Lymph.BNHL	MMRP
SP59412	355.08	358.91	0	0	0	0	0	0	0	0	0	0	0	0	0	0	152.58	0	0	0	0	0	0	0	0	Lymph.BNHL	MMRP
SP59416	156.76	172.4	0	0	0	0	0	0	0	0	0	0	0	0	0	0	100.5	0	0	0	0	0	0	0	0	Lymph.BNHL	MMRP
SP59420	37.17	57.87	0	0	0	8.78	0	0	0	0	0	0	0	0	0	0	74.03	0	0	0	0	0	0	0	0	Lymph.BNHL	MMRP
SP59428	27.83	43.29	0	0	0	0	0	12.92	0	0	0	0	0	0	0	0	51.49	0	0	0	0	0	0	0	0	Lymph.BNHL	MMRP
SP59432	51.18	60.97	0	0	0	0	0	13.44	0	0	0	0	0	0	0	0	108.16	0	0	0	0	0	0	0	0	Lymph.BNHL	MMRP
SP59436	11.16	4.33	0	0	0	0	0	2.57	0	0	0	0	0	0	0	0	25.19	0	0	0	0	0	0	0	0	Lymph.BNHL	MMRP
SP59440	310.91	204.65	0	0	0	49.58	0	29.34	0	0	0	0	0	0	0	0	63.16	0	0	0	0	0	0	0	0	Lymph.BNHL	MMRP
SP59444	48.36	65.8	0	0	0	0	0	9.86	0	0	0	0	0	0	0	0	71.46	0	0	0	0	0	0	0	0	Lymph.BNHL	MMRP
SP59448	1265.03	1347.18	0	0	0	0	0	0	0	0	0	0	0	0	0	0	273.76	0	0	0	0	0	0	0	0	Lymph.BNHL	MMRP
SP59452	490.25	390.92	0	0	0	0	0	0	0	0	0	0	0	0	0	0	180.69	0	0	0	0	0	0	0	0	Lymph.BNHL	MMRP
SP59456	174.86	217.34	0	0	0	0	0	22.63	0	0	0	0	0	0	0	0	130.38	0	0	0	0	0	0	0	0	Lymph.BNHL	MMRP
SP59460	180.59	367.51	0	0	0	0	0	0	0	0	0	0	0	0	0	0	141.31	0	0	0	0	0	0	0	0	Lymph.BNHL	MMRP
SP59464	89.28	57.34	0	0	0	0	0	0	0	0	0	0	0	0	0	0	73.53	0	0	0	0	0	0	0	0	Lymph.BNHL	MMRP
SP115057	0	20.81	0	0	64.54	0	0	0	17.75	0	0	0	0	0	0	0	0	25.11	0	0	0	0	0	0	0	Lymph.CLL	MMRP
SP115060	48.86	36.88	0	0	22.17	0	0	4.92	14.2	0	0	0	0	0	0	0	0	10.27	0	0	0	0	0	0	0	Lymph.CLL	MMRP
SP115064	30.42	54.38	0	0	49.32	0	0	0	0	0	0	0	0	0	0	0	0	5.53	0	0	0	0	0	0	0	Lymph.CLL	MMRP
SP115070	10.49	12.66	0	0	27.18	0	0	4.15	8.2	0	0	0	0	0	0	0	0	21.81	0	0	0	0	0	0	0	Lymph.CLL	MMRP
SP115073	0	23.36	0	0	22.11	0	0	3.59	5.3	0	0	0	0	0	0	0	0	10.2	0	0	0	0	0	0	0	Lymph.CLL	MMRP
SP115085	0	14.07	0	0	67.94	0	0	6.73	0	0	0	0	0	0	0	0	0	14.67	0	0	0	0	0	0	0	Lymph.CLL	MMRP
SP115089	40.15	51.96	0	0	29.82	0	0	5.79	10.6	0	0	0	0	0	0	0	0	6.15	0	0	0	0	0	0	0	Lymph.CLL	MMRP
SP115093	74.14	51.05	0	0	33.24	0	0	8.71	24.85	0	0	0	0	0	0	0	0	12.57	0	0	0	0	0	0	0	Lymph.CLL	MMRP
SP115097	14.1	21.02	0	0	46.31	0	0	12.32	0	0	0	0	0	0	0	0	0	7.93	0	0	0	0	0	0	0	Lymph.CLL	MMRP
SP115099	42.83	69.87	0	0	22.25	0	0	5.45	0	0	0	0	0	0	0	0	0	9.64	0	0	0	0	0	0	0	Lymph.CLL	MMRP
SP115102	12.04	19.89	0	0	42.6	0	0	7.62	0	0	0	0	0	0	0	0	0	12.97	0	0	0	0	0	0	0	Lymph.CLL	MMRP
SP115105	8.6	22.54	0	0	27.24	0	0	7.15	10.17	0	0	0	0	0	0	0	0	16.19	0	0	0	0	0	0	0	Lymph.CLL	MMRP
SP115108	67.77	63.97	0	0	27.99	0	0	8.38	12.84	0	0	0	0	0	0	0	0	8.94	0	0	0	0	0	0	0	Lymph.CLL	MMRP
SP115111	64.46	90.18	0	0	80.27	0	0	0	0	0	0	0	0	0	0	0	0	16.24	0	0	0	0	0	0	0	Lymph.CLL	MMRP
SP115114	66.12	83.88	0	0	24.4	0	0	7.67	14.32	0	0	0	0	0	0	0	0	0	0	0	0	0	0	0	0	Lymph.CLL	MMRP
SP115117	21.69	19.3	0	0	10.68	0	0	4.58	0	0	0	0	0	0	0	0	0	3.23	0	0	0	0	0	0	0	Lymph.CLL	MMRP
SP115125	0	14.64	0	0	23.07	0	0	0	7.6	0	0	0	0	0	0	0	0	8.16	0	0	0	0	0	0	0	Lymph.CLL	MMRP
SP115128	27.23	41.44	0	0	16.81	0	0	2.64	0	0	0	0	0	0	0	0	0	7.22	0	0	0	0	0	0	0	Lymph.CLL	MMRP
SP115131	19.29	35.04	0	0	17.39	0	0	0	6.65	0	0	0	0	0	0	0	0	2.74	0	0	0	0	0	0	0	Lymph.CLL	MMRP
SP115134	0	8.48	0	0	18.81	0	0	4.86	0	0	0	0	0	0	0	0	0	0	0	0	0	0	0	0	0	Lymph.CLL	MMRP
SP116728	10.13	17.64	0	0	25.55	0	0	8.92	10.52	0	0	0	0	0	0	0	0	7.52	0	0	0	0	0	0	0	Lymph.CLL	MMRP
SP116730	46.03	45.28	0	0	33.44	0	0	5.74	14.5	0	0	0	0	0	0	0	0	0	0	0	0	0	0	0	0	Lymph.CLL	MMRP
SP116732	33.68	41.04	0	0	25.02	0	0	15.71	7.54	0	0	0	0	0	0	0	0	0	0	0	0	0	0	0	0	Lymph.CLL	MMRP
SP116734	77.93	45.63	0	0	27.93	0	0	5.85	9.82	0	0	0	0	0	0	0	0	0	0	0	0	0	0	0	0	Lymph.CLL	MMRP
SP116736	10.13	17.42	0	0	43.39	0	0	0	0	0	0	0	0	0	0	0	0	15.17	0	0	0	0	0	0	0	Lymph.CLL	MMRP
SP116738	10.57	12.25	0	0	32.12	0	0	0	15.37	0	0	0	0	0	0	0	0	14.73	0	0	0	0	0	0	0	Lymph.CLL	MMRP
SP116740	58.92	44.22	0	0	48.3	0	0	0	0	0	0	0	0	0	0	0	0	0	0	0	0	0	0	0	0	Lymph.CLL	MMRP
SP116742	0	10.77	0	0	20.81	0	0	3.86	0	0	0	0	0	0	0	0	0	7.87	0	0	0	0	0	0	0	Lymph.CLL	MMRP
SP116744	16.54	17.26	0	0	29.39	0	0	12.41	15.79	0	0	0	0	0	0	0	0	4.32	0	0	0	0	0	0	0	Lymph.CLL	MMRP
SP116746	35.91	40.11	0	0	13.79	0	0	7.85	0	0	0	0	0	0	0	0	0	0	0	0	0	0	0	0	0	Lymph.CLL	MMRP
SP116748	35.58	80.97	0	0	49.66	0	0	12.69	16.25	0	0	0	0	0	0	0	0	0	0	0	0	0	0	0	0	Lymph.CLL	MMRP
SP116750	49.59	52.95	0	0	44.65	0	0	13.1	0	0	0	0	0	0	0	0	0	8.08	0	0	0	0	0	0	0	Lymph.CLL	MMRP
SP116752	0	14.81	0	27.22	36.73	0	0	0	17.63	0	0	0	0	0	0	0	0	8.04	0	0	0	0	0	0	0	Lymph.CLL	MMRP
SP116754	33.95	37.61	0	0	21.07	0	0	6.29	0	0	0	0	0	0	0	0	0	0	0	0	0	0	0	0	0	Lymph.CLL	MMRP
SP116756	50.08	85.1	0	0	36.66	0	0	6.29	14.75	0	0	0	0	0	0	0	0	8.72	0	0	0	0	0	0	0	Lymph.CLL	MMRP
SP116758	59.04	42.16	0	0	26.12	0	0	0	0	0	0	0	0	0	0	0	0	11.66	0	0	0	0	0	0	0	Lymph.CLL	MMRP
SP116760	24.93	31.16	0	0	33.91	0	0	5.3	0	0	0	0	0	0	0	0	0	7.98	0	0	0	0	0	0	0	Lymph.CLL	MMRP
SP116764	14.17	20.23	0	0	15.3	0	0	6.01	15.56	0	0	0	0	0	0	0	0	4.82	0	0	0	0	0	0	0	Lymph.CLL	MMRP
SP116766	98.26	119.99	0	0	80.46	0	0	0	0	0	0	0	0	0	0	0	0	0	0	0	0	0	0	0	0	Lymph.CLL	MMRP
SP116768	40.78	44.87	0	0	21.47	0	0	0	7.25	0	0	0	0	0	0	0	0	0	0	0	0	0	0	0	0	Lymph.CLL	MMRP
SP116770	15.38	18.1	0	0	8.82	0	0	5.89	5.97	0	0	0	0	0	0	0	0	10.23	0	0	0	0	0	0	0	Lymph.CLL	MMRP
SP116772	20.2	12.34	0	0	45.32	0	0	8.81	0	0	0	0	0	0	0	0	0	6.65	0	0	0	0	0	0	0	Lymph.CLL	MMRP
SP116774	17.07	23.66	0	0	42.83	0	0	0	0	0	0	0	0	0	0	0	0	8.64	0	0	0	0	0	0	0	Lymph.CLL	MMRP
SP116776	10.93	8.6	0	0	28.68	0	0	9.6	14.86	0	0	0	0	0	0	0	0	0	0	0	0	0	0	0	0	Lymph.CLL	MMRP
SP116780	7.31	13.05	0	0	47.49	0	0	6.4	18.69	0	0	0	0	0	0	0	0	8.54	0	0	0	0	0	0	0	Lymph.CLL	MMRP
SP116782	81.07	58.46	0	0	40.66	0	0	0	15.82	0	0	0	0	0	0	0	0	0	0	0	0	0	0	0	0	Lymph.CLL	MMRP
SP13278	0	26.58	0	0	35.87	0	0	4.02	9.09	0	0	0	0	0	0	0	0	11.65	0	0	0	0	0	0	0	Lymph.CLL	MMRP
SP13279	12.98	21.18	0	0	24.99	0	0	5.65	12.17	0	0	0	0	0	0	0	0	12.37	0	0	0	0	0	0	0	Lymph.CLL	MMRP
SP13280	50.77	39.45	0	0	31.49	0	0	0	9.42	0	0	0	0	0	0	0	0	0	0	0	0	0	0	0	0	Lymph.CLL	MMRP
SP13281	27.33	27.86	0	0	16.94	0	0	4.39	0	0	0	0	0	0	0	0	0	4.27	0	0	0	0	0	0	0	Lymph.CLL	MMRP
SP13283	4.07	14.11	0	0	18.9	0	0	5.68	6.68	0	0	0	0	0	0	0	0	6.76	0	0	0	0	0	0	0	Lymph.CLL	MMRP
SP13289	6.21	14.14	0	0	30.1	0	0	4.38	0	0	0	0	0	0	0	0	0	4.49	0	0	0	0	0	0	0	Lymph.CLL	MMRP
SP13291	13.9	22.85	0	0	57.22	0	0	0	10.81	0	0	0	0	0	0	0	0	17.94	0	0	0	0	0	0	0	Lymph.CLL	MMRP
SP13293	0	14.85	0	0	57.82	0	0	0	11.9	0	0	0	0	0	0	0	0	14.79	0	0	0	0	0	0	0	Lymph.CLL	MMRP
SP13297	10.28	28.43	0	0	33.25	0	0	8.62	17.57	0	0	0	0	0	0	0	0	7.77	0	0	0	0	0	0	0	Lymph.CLL	MMRP
SP13299	30.93	47.39	0	0	62.07	0	0	12.02	16.21	0	0	0	0	0	0	0	0	23.42	0	0	0	0	0	0	0	Lymph.CLL	MMRP
SP13307	0	23.99	0	0	36.61	0	0	5.7	22.65	0	0	0	0	0	0	0	0	19.07	0	0	0	0	0	0	0	Lymph.CLL	MMRP
SP13311	5.15	13.75	0	0	42.19	0	0	9.47	0	0	0	0	0	0	0	0	0	9.25	0	0	0	0	0	0	0	Lymph.CLL	MMRP
SP13315	0	8.46	0	0	18.36	0	0	0	0	0	0	0	0	0	0	0	0	5.24	0	0	0	0	0	0	0	Lymph.CLL	MMRP
SP13317	0	23.45	0	0	35.36	0	0	0	0	0	0	0	0	0	0	0	0	11.98	0	0	0	0	0	0	0	Lymph.CLL	MMRP
SP13319	3.65	6.95	0	0	15.02	0	0	0	2.6	0	0	0	0	0	0	0	0	2.87	0	0	0	0	0	0	0	Lymph.CLL	MMRP
SP13323	9.31	14.96	0	0	33.3	0	0	7.21	9.98	0	0	0	0	0	0	0	0	13.57	0	0	0	0	0	0	0	Lymph.CLL	MMRP
SP13325	6.31	25.66	0	0	7.34	0	0	0	5.8	0	0	0	0	0	0	0	0	4.39	0	0	0	0	0	0	0	Lymph.CLL	MMRP
SP13327	23.82	30.9	0	0	33.79	0	0	10.75	11.98	0	0	0	0	0	0	0	0	16.07	0	0	0	0	0	0	0	Lymph.CLL	MMRP
SP13331	44.03	30.47	0	0	40.77	0	0	8.7	10.49	0	0	0	0	0	0	0	0	12.44	0	0	0	0	0	0	0	Lymph.CLL	MMRP
SP13339	4.29	11.66	0	0	20.62	0	0	2	4.73	0	0	0	0	0	0	0	0	4.78	0	0	0	0	0	0	0	Lymph.CLL	MMRP
SP13347	8.54	23.46	0	0	41.55	0	0	8.73	8.21	0	0	0	0	0	0	0	0	10.39	0	0	0	0	0	0	0	Lymph.CLL	MMRP
SP13359	10.75	9.84	0	0	29.91	0	0	10.87	13.93	0	0	0	0	0	0	0	0	11.5	0	0	0	0	0	0	0	Lymph.CLL	MMRP
SP13361	49.82	50.4	0	0	26.04	0	0	6.63	13.54	0	0	0	0	0	0	0	0	10.17	0	0	0	0	0	0	0	Lymph.CLL	MMRP
SP13363	0	25.98	0	0	19.25	0	0	7.38	7.18	0	0	0	0	0	0	0	0	6.07	0	0	0	0	0	0	0	Lymph.CLL	MMRP
SP13365	5.49	10.23	0	0	38.17	0	0	0	0	0	0	0	0	0	0	0	0	6.56	0	0	0	0	0	0	0	Lymph.CLL	MMRP
SP13367	68.22	85.13	0	0	42.85	0	0	17.47	0	0	0	0	0	0	0	0	0	0	0	0	0	0	0	0	0	Lymph.CLL	MMRP
SP13379	0	24.35	0	0	50.17	0	0	4.66	0	0	0	0	0	0	0	0	0	7.14	0	0	0	0	0	0	0	Lymph.CLL	MMRP
SP13385	0	18.52	0	74.47	42.06	0	0	0	0	0	0	0	0	0	0	0	0	15.43	0	0	0	0	0	0	0	Lymph.CLL	MMRP
SP13399	10.58	12.2	0	0	42.9	0	0	0	12.16	0	0	0	0	0	0	0	0	9.92	0	0	0	0	0	0	0	Lymph.CLL	MMRP
SP13421	66.78	50.56	0	0	19.61	0	0	6.38	12.7	0	0	0	0	0	0	0	0	7.21	0	0	0	0	0	0	0	Lymph.CLL	MMRP
SP13433	21.3	11.02	0	0	40.44	0	0	4.45	0	0	0	0	0	0	0	0	0	21.37	0	0	0	0	0	0	0	Lymph.CLL	MMRP
SP13442	47.99	59.02	0	0	39.67	0	0	7.35	12.63	0	0	0	0	0	0	0	0	14.25	0	0	0	0	0	0	0	Lymph.CLL	MMRP
SP13478	3.53	7.76	0	0	29.05	0	0	3.84	5.51	0	0	0	0	0	0	0	0	9.24	0	0	0	0	0	0	0	Lymph.CLL	MMRP
SP13481	8.53	11.51	0	0	32.99	0	0	9.38	0	0	0	0	0	0	0	0	0	10.37	0	0	0	0	0	0	0	Lymph.CLL	MMRP
SP13487	7.6	22.65	0	0	37.18	0	0	4.7	0	0	0	0	0	0	0	0	0	4.69	0	0	0	0	0	0	0	Lymph.CLL	MMRP
SP13490	0	21.52	0	0	51.06	0	0	8.28	13.51	0	0	0	0	0	0	0	0	10	0	0	0	0	0	0	0	Lymph.CLL	MMRP
SP13509	14.41	16.46	0	0	17.52	0	0	4.2	13.31	0	0	0	0	0	0	0	0	18.63	0	0	0	0	0	0	0	Lymph.CLL	MMRP
SP13514	51.57	55.92	0	0	26.46	0	0	10.67	0	0	0	0	0	0	0	0	0	0	0	0	0	0	0	0	0	Lymph.CLL	MMRP
SP13539	8.43	12.67	0	0	31.05	0	0	3.39	6.18	0	0	0	0	0	0	0	0	5.71	0	0	0	0	0	0	0	Lymph.CLL	MMRP
SP13594	42.55	60.9	0	0	29.94	0	0	6.66	0	0	0	0	0	0	0	0	0	7.97	0	0	0	0	0	0	0	Lymph.CLL	MMRP
SP13619	15.74	26.34	0	0	35.7	0	0	0	0	0	0	0	0	0	0	0	0	23.88	0	0	0	0	0	0	0	Lymph.CLL	MMRP
SP13624	0	12.57	0	0	46.68	0	0	0	15.22	0	0	0	0	0	0	0	0	5.84	0	0	0	0	0	0	0	Lymph.CLL	MMRP
SP13671	0	18.78	0	0	50.02	0	0	5.32	22.55	0	0	0	0	0	0	0	0	19.51	0	0	0	0	0	0	0	Lymph.CLL	MMRP
SP13677	0	10.89	0	0	30.86	0	0	6.68	5.72	0	0	0	0	0	0	0	0	13.2	0	0	0	0	0	0	0	Lymph.CLL	MMRP
SP13683	34.4	32.63	0	0	17.54	0	0	0	0	0	0	0	0	0	0	0	0	0	0	0	0	0	0	0	0	Lymph.CLL	MMRP
SP96834	18.64	29.93	0	0	35.79	0	0	10.39	0	0	0	0	0	0	0	0	0	9.87	0	0	0	0	0	0	0	Lymph.CLL	MMRP
SP96882	17.36	18.58	0	0	73.52	0	0	25.47	17.39	0	0	0	0	0	0	0	0	37.52	0	0	0	0	0	0	0	Lymph.CLL	MMRP
SP96884	5.22	12.82	0	0	22.69	0	0	11.74	5.18	0	0	0	0	0	0	0	0	8.31	0	0	0	0	0	0	0	Lymph.CLL	MMRP
SP96888	0	12.53	0	0	14.22	0	0	4.24	0	0	0	0	0	0	0	0	0	4.13	0	0	0	0	0	0	0	Lymph.CLL	MMRP
SP108998	32.39	17.1	0	0	0	0	0	0	0	0	0	9.23	0	0	0	0	16.27	0	14.71	12.48	14.94	19.08	0	0	0	Myeloid.AML	MMRP
SP108999	21.96	17.02	0	0	27.55	0	0	12.6	0	0	0	0	0	0	0	0	0	0	0	0	0	13.57	0	13.17	0	Myeloid.AML	MMRP
SP109001	1	0	0	0	0	1	0	1	0	0	0	4.31	0	0	0	0	4.3	0	0	0	0	2.17	0	0	0	Myeloid.AML	MMRP
SP109002	0	9.22	4.6	0	0	0	0	4.48	6.57	0	0	0	0	0	0	0	0	0	4.37	11.62	0	8.65	0	8.8	0	Myeloid.AML	MMRP
SP109003	4.66	6.85	0	0	11.39	0	0	5.74	5.93	0	0	4.87	0	0	0	0	0	5.61	4.24	0	0	0	0	0	0	Myeloid.AML	MMRP
SP109006	10.42	6.82	2.61	0	0	4.82	0	0	0	0	0	0	0	0	0	3.95	12.88	0	6.45	0	0	7.45	0	4.5	0	Myeloid.AML	MMRP
SP109007	7.62	5.23	10.98	0	25.36	0	0	0	0	0	0	9.81	0	0	0	0	0	7.3	0	0	0	14.02	0	0	0	Myeloid.AML	MMRP
SP116788	2.83	0	0	0	0	0	0	0	0	0	0	0	0	0	0	0	7.04	2.48	0	0	2.28	0	0	0	0	Myeloid.AML	MMRP
SP116789	1	0	1.05	0	0	0	0	0	0	0	0	0	0	0	0	0	2.38	0	0	0	2.1	0	0	0	0	Myeloid.AML	MMRP
SP116919	0	0	0	0	0	0	0	0	0	1	0	0	0	0	0	0	0	0	0	0	0	0	0	0	0	Myeloid.AML	MMRP
SP127706	12.5	11.62	41.79	0	37.95	7.09	0	0	0	0	0	30.21	0	0	0	0	0	0	0	0	0	16.3	0	0	0	Myeloid.AML	MMRP
SP116791	1.36	0	1.49	0	0	0	0	0	0	0	0	3.32	0	0	0	0	5.82	0	0	2.61	0	0	0	0	0	Myeloid.MDS	MMRP
SP116794	3.39	0	0	0	0	1	0	0	0	0	0	2.14	0	0	0	0	8.92	0	0	2.63	0	0	0	0	0	Myeloid.MDS	MMRP
SP116866	4.08	0	8.39	0	0	0	0	0	0	0	0	4.39	0	0	0	0	20	0	0	0	0	0	0	0	0	Myeloid.MDS	MMRP
SP116868	0	0	13.41	0	16.31	0	0	0	0	5.21	0	0	4.86	0	0	0	0	0	6.98	0	0	0	0	6.42	0	Myeloid.MDS	MMRP
SP116784	0	0	0	0	0	0	0	0	0	0	0	0	0	0	0	0	0	0	0	0	0	0	0	1.94	0	Myeloid.MPN	MMRP
SP116786	0	9.24	10.7	0	0	4.72	0	0	0	0	0	7.22	0	0	0	0	19.9	0	10.25	0	0	0	0	0	0	Myeloid.MPN	MMRP
SP116795	0	1.23	2.18	0	0	0.84	0	0	0	0	0	0	0	0	0	0	0	0	2.56	0	0	0	0	0	0	Myeloid.MPN	MMRP
SP116797	1.91	2.46	0	0	0	2.12	0	0	0	0	0	0	0	0	0	0	0	0	0	0	0	5.68	0	0	0	Myeloid.MPN	MMRP
SP116799	0	0	3.73	0	0	0	0	2.35	5.91	0	0	9.42	0	0	0	0	17.59	0	0	0	0	0	0	0	0	Myeloid.MPN	MMRP
SP116802	0	0	2.34	0	0	0	0	4.94	0	0	0	4.64	0	0	0	0	5.5	0	0	0	0	0	0	0	0	Myeloid.MPN	MMRP
SP116804	14.34	6.92	14.84	0	0	0	0	2.27	0	0	0	5.29	0	0	0	0	10.8	0	0	0	0	0	0	0	0	Myeloid.MPN	MMRP
SP116806	13.63	5.99	11.21	0	0	0	0	2.31	6.91	0	0	1.74	0	0	0	0	7.24	3.48	0	0	0	0	0	0	0	Myeloid.MPN	MMRP
SP116812	0	7.48	0	0	0	0	0	2.51	3.98	0	0	4.37	0	0	0	6.62	11.65	0	0	0	0	0	0	0	0	Myeloid.MPN	MMRP
SP116815	0	11.04	4.34	0	0	0	0	4.6	0	0	0	4.46	0	0	0	0	13.46	0	0	0	0	0	0	0	0	Myeloid.MPN	MMRP
SP116818	0	3.02	3.66	0	0	0	0	2.18	0	0	0	4.58	0	0	0	0	4.9	0	2.42	2.95	0	0	0	0	0	Myeloid.MPN	MMRP
SP116819	4.22	0	3.06	0	0	0	0	1.35	0	0	0	5.3	0	0	0	0	10.86	0	0	2.9	0	0	0	0	0	Myeloid.MPN	MMRP
SP116820	7.46	0	5.29	0	0	0	0	2.55	0	0	0	11.03	0	0	0	0	13.42	0	0	7.93	0	0	0	0	0	Myeloid.MPN	MMRP
SP116823	9.42	0	5.4	0	0	0	0	0	6.11	0	0	0	0	0	0	0	11.46	0	1.92	0	0	0	0	0	0	Myeloid.MPN	MMRP
SP116824	10.92	0	6.07	0	0	0	0	0	4.51	0	0	0	0	0	0	0	11.68	0	0	0	0	0	0	0	0	Myeloid.MPN	MMRP
SP116826	18.2	0	7.12	0	0	0	0	0	5.46	0	0	7.16	0	0	0	0	13.04	0	0	0	0	0	0	0	0	Myeloid.MPN	MMRP
SP116829	0	0	14.36	0	0	0	0	3.82	0	0	0	12.07	0	0	0	0	35.67	0	0	6.24	0	0	0	0	0	Myeloid.MPN	MMRP
SP116830	0	0	21.88	0	0	0	0	7.97	0	0	0	17.74	0	0	0	0	33.96	0	0	9.05	0	0	0	0	0	Myeloid.MPN	MMRP
SP116834	0	0	0	0	0	0	0	2.28	0	0	0	2.9	0	0	0	0	7.85	1.77	7.93	3.77	0	0	0	0	0	Myeloid.MPN	MMRP
SP116835	9.02	0	15.84	0	0	0	0	3.3	0	0	0	0	0	0	0	0	34.53	8.49	6.2	0	0	0	0	0	0	Myeloid.MPN	MMRP
SP116837	0	0	0	0	0	0	0	4.08	7.98	0	0	0	0	0	0	0	40.26	4.91	0	3.45	0	0	0	0	0	Myeloid.MPN	MMRP
SP116839	0	0	11.64	0	0	0	0	4.03	0	0	0	7.81	0	0	0	0	36.74	0.99	0	8.47	0	0	0	0	0	Myeloid.MPN	MMRP
SP116846	0	0	5.66	0	0	0	0	1.54	0	0	0	0	0	0	0	0	6.26	3.88	0	0	0	0	0	0	0	Myeloid.MPN	MMRP
SP116848	0	0	15.05	0	0	0	0	0	0	0	0	6.96	0	0	0	0	30.71	5.95	0	0	0	0	0	0	0	Myeloid.MPN	MMRP
SP116851	1.64	1.63	0	0	0	0.69	0	0	2.67	0	0	2.21	0	0	0	0	6.58	0.82	0	0	0	0	0	0	0	Myeloid.MPN	MMRP
SP116852	7.6	0	7.94	0	0	2.11	0	0	0	0	0	4.6	0	0	0	0	12.94	2.9	0	0	0	0	0	0	0	Myeloid.MPN	MMRP
SP116853	7.76	0	0	0	0	0	0	0	5.97	0	0	3.27	0	0	0	0	14.11	4.36	0	0	0	0	0	0	0	Myeloid.MPN	MMRP
SP116856	0	0	0	0	0	0	0	0	11.83	0	0	0	0	0	0	0	30.13	0	0	0	0	0	0	0	0	Myeloid.MPN	MMRP
SP116857	7.99	0	16.35	0	0	0	0	0	0	0	0	10.97	0	0	0	0	42.69	0	0	0	0	0	0	0	0	Myeloid.MPN	MMRP
SP116860	3.93	0	10.38	0	0	0	0	0	0	0	0	6.98	0	0	0	0	9.61	4.54	0	3.47	0	0	0	0	0	Myeloid.MPN	MMRP
SP116862	6.75	0	12.28	0	0	0	0	0	0	0	0	6.77	0	0	0	0	27.05	10.47	0	0	0	0	0	0	0	Myeloid.MPN	MMRP
SP116871	0	0	3.31	0	0	0.91	0	0	0	0	0	0	0	0	0	0	2.01	0	0	0	0	0	0	0	0	Myeloid.MPN	MMRP
SP116872	0	0	0	0	0	0	0	1.3	1.48	0	0	3.26	0	0	0	0	0	0	0	0.48	0	0	0	0	0	Myeloid.MPN	MMRP
SP116876	0	0	0	0	0	1.34	0	0	0	0	0	0	0	0	0	0	0	0	0	0	0	0	0	0	0	Myeloid.MPN	MMRP
SP116878	0	0	0	0	0	0	0	0	4.46	0	0	0	0	0	0	0	11.33	4.94	0	0	0	0	0	0	0	Myeloid.MPN	MMRP
SP116881	0	0	0	0	0	0	0	3.61	0	0	0	0	0	0	0	0.15	3.15	0	0	0	0	0	0	0	0	Myeloid.MPN	MMRP
SP116883	15.83	16.59	0	0	0	0	0	0	8.55	0	0	3.2	0	0	0	0	13.11	0	4.76	0	0	0	0	0	0	Myeloid.MPN	MMRP
SP116885	13.09	15.16	0	0	0	0	0	0	9.69	0	0	5.39	0	0	0	0	25.38	0	9.44	0	0	0	0	0	0	Myeloid.MPN	MMRP
SP116888	2.95	0	6.41	0	0	0	0	3.07	6.97	0	0	1.98	0	0	0	0	0	3.99	0	0	0	0	0	0	0	Myeloid.MPN	MMRP
SP116889	6.91	0	18.28	0	0	0	0	6.94	0	0	0	6.64	0	0	0	0	19.95	5.52	0	0	0	0	0	0	0	Myeloid.MPN	MMRP
SP116891	2.6	0	0	0	0	2.84	0	0.95	5.57	0	0	0	0	0	0	0	11.65	3.47	0	0	0	0	0	0	0	Myeloid.MPN	MMRP
SP116893	7.65	0	0	0	0	3.97	0	0	12.05	0	0	4.93	0	0	0	2.51	14.66	0	0	0	0	0	0	0	0	Myeloid.MPN	MMRP
SP116896	0	0	5.17	0	0	0	0	2.51	0	0	0	0.69	0	0	0	0	5.43	0	0	0	0	0	0	0	0	Myeloid.MPN	MMRP
SP116897	0	0	5.8	0	0	2.3	0	3.51	0	0	0	0	0	0	0	0	1.59	0	0	0.7	0	0	0	0	0	Myeloid.MPN	MMRP
SP116901	3.9	0	0	0	0	3.48	0	0	4.04	0	0	3.24	0	0	0	0	6.31	1.26	0	0	0	0	0	0	0	Myeloid.MPN	MMRP
SP116902	4.76	0	4.46	0	0	4.02	0	0	4.94	0	0	5.36	0	0	0	0	7.68	0.69	0	0	0	0	0	0	0	Myeloid.MPN	MMRP
SP116904	0	0	0	0	0	1.36	0	0	1.26	0	0	0	0	0	0	1.76	1.89	0	0.11	0	0	0	0	0	0	Myeloid.MPN	MMRP
SP116905	0	0	1.52	0	0	0	0	1.24	0	0	0	0	0	0	0	0	1.35	0	0	0	0	0	0	0	0	Myeloid.MPN	MMRP
SP116909	6.21	0	0	0	0	0	0	0	7.08	0	0	2.67	0	0	0	0	6.7	0	1.83	2.68	0	0	0	0	0	Myeloid.MPN	MMRP
SP116910	16.59	0	0	0	0	0	0	0	0	0	0	7.05	0	0	0	0	30.55	0	0	0	0	0	0	0	0	Myeloid.MPN	MMRP
SP116913	0	0	8.08	0	0	2.57	0	0	4.28	0	0	4.55	0	0	0	0	5.4	4.87	0	0	0	0	0	0	0	Myeloid.MPN	MMRP
SP116915	6.51	0	24.73	0	0	6.29	0	0	0	0	0	3.86	0	0	0	0	29.11	5.13	3.41	0	0	0	0	0	0	Myeloid.MPN	MMRP
SP116920	0	2.79	0	0	0	0	0	2.19	0	0	0	0	0	0	0	1.53	7.03	3.52	0	0	0	0	0	0	0	Myeloid.MPN	MMRP
SP116923	8.02	0	8.56	0	0	0	0	2.9	0	0	0	8.83	0	0	0	0	24.38	6.49	0	0	0	0	0	0	0	Myeloid.MPN	MMRP
SP116925	3.64	0	3.1	0	0	2.74	0	3.05	0	0	0	2.47	0	0	0	0	10.29	1.08	0	0	0	0	0	0	0	Myeloid.MPN	MMRP
SP116927	6.54	0	3.63	0	0	3.35	0	2.84	0	0	0	3.67	0	0	0	0	15.36	3.46	0	0	0	0	0	0	0	Myeloid.MPN	MMRP
SP102133	12581.9	3955.59	0	0	0	0	0	0	0	0	0	0	0	0	0	0	0	0	2361.66	0	0	0	0	0	0	Ovary.AdenoCA	MMRD
SP101515	0	0	38.05	0	0	147.23	0	115.73	0	0	0	0	0	0	0	0	75.92	9.41	0	0	0	0	0	25.75	0	Ovary.AdenoCA	MMRP
SP101519	120.77	16.31	19.98	14.43	0	52.38	0	44.61	17.26	0	0	20.79	0	0	0	0	59.58	0	36.17	0	0	0	0	0	0	Ovary.AdenoCA	MMRP
SP101521	78.27	52.28	22.88	15.48	0	21.53	0	14.88	0	0	0	0	4.07	0	0	0	78.42	14.77	5.24	0	19.04	0	0	28.09	0	Ovary.AdenoCA	MMRP
SP101523	23.59	0	0	21.14	0	297.84	0	196.22	0	0	0	15.85	0	0	0	0	105.2	0	0	0	0	0	0	26.61	0	Ovary.AdenoCA	MMRP
SP101526	44.39	44.87	42.9	33.17	0	72.64	0	73.07	31.06	0	0	19.09	4.36	0	0	0	99.75	31.65	0	0	34.4	0	0	0	0	Ovary.AdenoCA	MMRP
SP101528	26.38	0	32.1	0	0	32.47	0	21.87	49.12	0	0	22.86	0	0	0	0	87.89	13.67	0	0	0	0	0	0	0	Ovary.AdenoCA	MMRP
SP101532	30.11	0	21.93	0	0	226.74	0	185.57	34.38	0	0	24.72	1.99	0	0	0	101.11	14.83	0	0	0	0	0	0	0	Ovary.AdenoCA	MMRP
SP101536	34.76	0	16.35	14.22	0	13.17	0	13.11	0	0	0	20.35	0	0	0	0	54.89	46.56	0	0	25.9	0	0	0	0	Ovary.AdenoCA	MMRP
SP101540	124.54	30.62	16.5	30.28	0	16.55	0	26.68	0	0	0	22.45	0	0	0	0	54.98	16.59	0	0	13.35	0	0	29.46	0	Ovary.AdenoCA	MMRP
SP101544	78.75	27.69	27.33	0	0	40.29	0	0	30.43	0	0	31.87	0	0	0	0	102.6	0	0	0	39.83	0	0	0	0	Ovary.AdenoCA	MMRP
SP101548	26.28	0	52.04	18.97	0	316.62	0	88.35	0	0	0	0	0	0	0	0	81.68	0	0	0	0	0	0	29.92	0	Ovary.AdenoCA	MMRP
SP101552	0	0	0	0	0	565.28	0	390.66	125.37	0	0	0	0	0	28.56	0	238.24	0	0	0	0	0	0	0	0	Ovary.AdenoCA	MMRP
SP101558	31.38	0	41.21	0	0	186.52	0	172.87	0	0	0	0	0	0	0	0	61.45	0	0	0	0	0	0	21.62	0	Ovary.AdenoCA	MMRP
SP101564	41.77	26.56	13.76	18.39	0	30.68	0	17.31	21.1	0	0	9.16	0	0	0	0	41.79	15.14	4.64	0	16.34	0	0	0	0	Ovary.AdenoCA	MMRP
SP101572	41.05	10.51	10.36	13.12	0	5.91	0	12.37	9.27	0	0	11.81	0	0	0	0	24.24	8.1	0	0	14.31	0	0	0	0	Ovary.AdenoCA	MMRP
SP101576	65.57	33.15	57.84	0	0	57.47	0	37.97	0	0	0	29.19	0	0	0	0	111.48	23.92	0	0	27.84	0	0	35.97	0	Ovary.AdenoCA	MMRP
SP101580	61.8	0	40.05	0	0	106.81	0	96.83	0	0	0	0	0	0	0	0	90.93	21.29	0	0	0	0	0	35.55	0	Ovary.AdenoCA	MMRP
SP101584	32.61	30.53	44.15	32.48	0	32.26	0	32.73	41.07	0	0	10.19	0	0	5.46	0	68.46	44.88	0	0	30.26	0	0	0	0	Ovary.AdenoCA	MMRP
SP101588	49.54	55.95	20.52	20	0	30.73	0	27.21	33.82	0	0	18.12	5.03	0	9.77	0	64.81	49.43	9.41	0	0	0	0	0	0	Ovary.AdenoCA	MMRP
SP101592	47.59	15.22	14.18	0	0	28.81	0	21.94	43.46	0	0	18.46	2.34	0	0	0	67.65	15.47	0	0	22.85	0	0	12.58	0	Ovary.AdenoCA	MMRP
SP101596	82.29	21.33	32.47	0	0	19.72	0	14.45	0	0	0	14.15	0	0	0	0	100.1	40.93	0	0	36.31	0	0	28.37	0	Ovary.AdenoCA	MMRP
SP101600	70.26	14.68	22.19	0	0	0	0	15.41	0	0	0	15.77	0	0	7.36	0	28.05	0	13.31	0	19.21	0	0	0	0	Ovary.AdenoCA	MMRP
SP101604	28.78	0	44.56	0	0	149.01	0	85.6	0	0	0	0	0	0	0	0	100.55	28.46	0	0	0	0	0	0	0	Ovary.AdenoCA	MMRP
SP101610	23.33	0	29.88	0	0	200.03	0	202.53	0	0	0	15.62	4.48	0	0	0	79.5	0	0	0	0	0	0	0	0	Ovary.AdenoCA	MMRP
SP101616	133.63	31.63	49.59	0	0	76.44	0	33.18	75.61	0	0	0	0	0	11.74	0	111.85	22.35	18.89	0	0	0	0	0	0	Ovary.AdenoCA	MMRP
SP101622	0	0	60.47	0	0	389.77	0	254.12	0	0	0	29.32	0	0	0	0	182.38	0	0	0	0	0	0	0	0	Ovary.AdenoCA	MMRP
SP101628	56.15	0	21.32	0	0	19.61	0	27.79	0	0	0	16.73	0	0	0	0	100.4	31.29	0	0	0	0	0	25.06	0	Ovary.AdenoCA	MMRP
SP101634	16.34	0	47.67	0	0	263.75	0	146.91	0	0	0	17.94	0	0	0	0	69.75	0	0	0	13.96	0	0	0	0	Ovary.AdenoCA	MMRP
SP101642	67.59	68.22	89.58	0	0	577.41	0	314.74	0	0	0	0	0	0	20.03	0	206.77	35.09	19.14	0	62.48	0	0	0	0	Ovary.AdenoCA	MMRP
SP101648	27.08	0	28.85	0	0	194.91	0	106.09	0	0	0	0	0	0	0	0	68.73	0	0	0	32.58	0	0	35.66	0	Ovary.AdenoCA	MMRP
SP101654	79.19	98.49	0	54.66	0	43.68	0	0	53.9	0	0	18.18	0	0	0	0	110.03	68.33	0	0	50.57	0	0	0	0	Ovary.AdenoCA	MMRP
SP101658	28.93	10.77	9.18	6.43	0	5.29	0	7.59	0	0	0	13.55	0	0	1.47	0	27.05	0	0	0	0	0	0	0	0	Ovary.AdenoCA	MMRP
SP101662	23.92	0	65.99	0	0	282.64	0	75.73	0	0	0	5.82	0	0	0	0	101.06	8.93	0	0	0	0	0	0	0	Ovary.AdenoCA	MMRP
SP101666	44.92	0	57.66	0	0	135.15	0	125.62	0	0	0	0	0	0	0	0	92.95	0	0	0	0	0	0	40.5	0	Ovary.AdenoCA	MMRP
SP101670	61.1	0	80.86	0	0	515.27	0	256.06	0	0	0	0	0	0	0	0	165.61	0	0	0	92.47	0	0	65.75	0	Ovary.AdenoCA	MMRP
SP101674	0	0	0	0	0	188.56	0	101.39	0	0	0	0	0	0	0	0	69.96	0	0	0	0	0	0	38.78	0	Ovary.AdenoCA	MMRP
SP101678	63.01	0	80.46	0	0	269.1	0	253.2	0	0	0	33.75	0	0	11.43	0	172.52	0	0	0	0	0	0	0	0	Ovary.AdenoCA	MMRP
SP101682	50.22	60.92	28.27	26.2	0	22.42	0	29.62	0	0	0	19.93	5.52	0	0	0	86.94	49.87	0	0	11.12	0	0	15.25	0	Ovary.AdenoCA	MMRP
SP101686	31.59	23.65	31.86	17.49	0	14.59	0	0	0	0	0	18.13	0	0	0	0	72.15	17.84	0	0	20.22	0	0	0	0	Ovary.AdenoCA	MMRP
SP101690	41.42	28.45	42.48	0	0	87.89	0	45.19	0	0	0	28.11	0	0	0	0	124.85	42.03	0	0	73.28	0	0	34.7	0	Ovary.AdenoCA	MMRP
SP101694	45.24	25.64	40.37	29.37	0	62.95	0	48.49	50.23	0	0	33.04	0	0	9.43	0	105.35	23.14	0	0	0	0	0	0	0	Ovary.AdenoCA	MMRP
SP101700	35.15	0	0	0	0	214.24	0	200.81	0	0	0	0	0	0	0	0	94.53	0	0	0	0	0	0	36.75	0	Ovary.AdenoCA	MMRP
SP101708	43.56	47.15	19.38	13.86	0	30.29	0	14.31	21.18	0	0	25.17	3.63	0	11.03	0	78.58	21.89	0	0	0	0	0	0	0	Ovary.AdenoCA	MMRP
SP101716	143.25	111.28	32.26	25.67	0	69.62	0	47.89	43.64	0	0	25.63	7.91	0	0	0	95.81	48.1	0	0	34.96	0	0	48.93	0	Ovary.AdenoCA	MMRP
SP101724	106.37	79.24	50.25	0	0	68.86	0	51.22	72.86	0	0	42.82	0	0	11.41	0	92.85	23.1	0	0	38.01	0	0	0	0	Ovary.AdenoCA	MMRP
SP101732	38.49	0	82.66	0	0	298.95	0	201.56	0	0	0	35.7	0	0	0	0	179.53	33.16	0	0	0	0	0	0	0	Ovary.AdenoCA	MMRP
SP101740	0	0	0	0	0	945.94	0	718.1	0	0	0	0	0	0	0	0	252.59	0	0	0	0	0	0	98.93	0	Ovary.AdenoCA	MMRP
SP101795	35.46	0	43.88	0	0	258.71	0	242.77	0	0	0	21.36	0	0	0	0	94.59	0	0	0	22.02	0	0	0	0	Ovary.AdenoCA	MMRP
SP101845	82.1	0	76.35	0	0	182.75	0	208.05	0	0	0	37.42	0	0	0	0	185.31	0	0	0	0	0	0	0	0	Ovary.AdenoCA	MMRP
SP101881	18.84	27.49	67.72	0	0	271.51	0	192.74	0	0	0	25.22	0	0	0	0	80.4	0	0	0	43.65	0	0	32.14	0	Ovary.AdenoCA	MMRP
SP101891	0	51.47	67.47	0	0	404.18	0	293.67	0	0	0	0	0	0	0	0	187.72	35.18	0	0	0	0	0	56.67	0	Ovary.AdenoCA	MMRP
SP101921	73.19	25.27	0	25.99	0	19.15	0	0	48.3	0	0	25.3	3.42	0	0	0	73.53	21.69	0	0	23.38	0	0	0	0	Ovary.AdenoCA	MMRP
SP101931	53.25	70.1	0	0	0	263.08	0	151.46	67.26	0	0	25	0	0	0	0	127.44	28.25	0	0	46.98	0	0	0	0	Ovary.AdenoCA	MMRP
SP102015	0	0	82.58	0	0	302.93	0	297.11	0	0	0	43.73	0	0	0	0	209.1	0	0	0	0	0	0	0	0	Ovary.AdenoCA	MMRP
SP102035	41.84	0	29.94	0	0	515.87	0	229.44	0	0	0	22.32	0	0	0	0	100.9	19.37	0	0	0	0	0	0	0	Ovary.AdenoCA	MMRP
SP102045	41.89	0	89.26	0	0	954.96	0	403.53	0	0	0	0	14.17	0	0	0	231.66	0	0	0	112.22	0	0	82.64	0	Ovary.AdenoCA	MMRP
SP102055	42.07	20.76	0	11.39	0	18.84	0	0	13.62	0	0	0	2.87	0	0	0	41.96	21.68	7.65	0	11.17	0	0	7.52	0	Ovary.AdenoCA	MMRP
SP102064	31.96	23.78	0	15	0	248.59	0	213.99	0	0	0	0	0	0	0	0	92.69	0	0	0	0	0	0	38.62	0	Ovary.AdenoCA	MMRP
SP102074	29.99	12.76	44.85	15.91	0	25.7	0	31.54	0	0	0	8.62	0	0	0	0	32.18	13.15	4.04	0	0	0	0	13.3	0	Ovary.AdenoCA	MMRP
SP102084	106.16	85.5	38.88	18.08	0	93.57	0	40.32	0	0	0	17.46	0	0	0	0	67.61	31.37	0	0	0	0	0	23.84	0	Ovary.AdenoCA	MMRP
SP102090	41.39	32.92	35.44	16.4	0	17.03	0	14.21	32.48	0	0	20.89	0	0	0	0	73.86	34.15	16.76	0	20.79	0	0	10.53	0	Ovary.AdenoCA	MMRP
SP102096	81.07	16.32	23.8	33.72	0	22.8	0	46.58	23.13	0	0	21.55	0	0	0	0	49.39	28.61	13.1	0	0	0	0	15.12	0	Ovary.AdenoCA	MMRP
SP102103	25.3	14.32	36.33	22.32	0	14.24	0	23.37	0	0	0	17.25	0	0	0	0	105.3	14.6	0	0	11.19	0	0	0	0	Ovary.AdenoCA	MMRP
SP102113	17.46	0	31.73	0	0	178.55	0	151.7	0	0	0	0	0	0	0	0	91.64	0	0	0	0	0	0	33.25	0	Ovary.AdenoCA	MMRP
SP102123	71.86	19.9	0	18.7	0	16.24	0	33.24	23.37	0	0	16.3	0	0	3.65	0	62.19	12.59	8.32	0	25.16	0	0	0	0	Ovary.AdenoCA	MMRP
SP102143	24.64	0	43.66	0	0	461.29	0	207.57	0	0	0	0	4.05	0	10.78	0	104.75	16.22	0	0	0	0	0	0	0	Ovary.AdenoCA	MMRP
SP102161	33.71	23.16	13.89	16.65	0	79.36	0	49.93	25.69	0	0	19.19	0	0	0	0	81.36	29.01	0	0	0	0	0	0	0	Ovary.AdenoCA	MMRP
SP102168	48.58	0	5.29	19.29	0	7.63	0	26	20.69	0	0	10.4	0	0	0	0	64.33	13.37	9.1	0	7.94	0	0	11.99	0	Ovary.AdenoCA	MMRP
SP102174	51.32	34.3	56.23	26.79	0	46.73	0	34.86	39.61	0	0	14.12	0	0	0	0	89	21.6	0	0	0	0	0	0	0	Ovary.AdenoCA	MMRP
SP102187	20.6	0	56.12	0	0	172.88	0	107.63	0	0	0	0	0	0	0	0	161.81	0	0	0	0	0	0	51.54	0	Ovary.AdenoCA	MMRP
SP59707	55.83	0	11.29	14	0	0	0	15.24	0	0	0	17.2	18.18	0	0	0	40.79	13.5	3.97	0	0	0	0	0	0	Ovary.AdenoCA	MMRP
SP59761	68.35	35.4	16.93	17.64	0	44.17	0	29.67	25.3	0	0	13.43	8.51	0	0	0	53.26	25.31	6.83	0	11.97	0	0	14.39	0	Ovary.AdenoCA	MMRP
SP59803	74.22	24.37	53.02	39.35	0	38.2	0	63.67	44.26	0	0	22.97	15.42	0	0	0	85.17	58.94	21.66	0	0	0	0	19.02	0	Ovary.AdenoCA	MMRP
SP59860	68.31	51.77	28.04	64.9	0	60.86	0	57.99	46.53	0	0	26.24	18.82	0	0	0	91.59	26.97	0	0	35.54	0	0	0	0	Ovary.AdenoCA	MMRP
SP59938	18.18	0	30.17	0	0	236.68	0	120.42	0	0	0	0	0	0	0	0	92.01	0	0	0	0	0	0	25.22	0	Ovary.AdenoCA	MMRP
SP59950	41.28	55.06	100.42	62.97	0	273.86	0	130.21	92.79	0	0	31.77	12.6	0	14.99	0	253.73	62.57	0	0	15.98	0	0	0	0	Ovary.AdenoCA	MMRP
SP60001	30.97	0	76.43	26.51	0	485.62	0	163.24	0	0	0	31.78	0	0	0	0	168.15	0	0	0	0	0	0	0	0	Ovary.AdenoCA	MMRP
SP60243	17.91	0	28.23	0	0	183.45	0	184.73	0	0	0	8.6	7.59	0	0	0	52.26	12.14	0	0	0	0	0	0	0	Ovary.AdenoCA	MMRP
SP60322	14.37	15.03	26.46	0	0	160.11	0	67.9	21.98	0	0	9.83	4.62	0	0	0	41.19	0	0	0	16.94	0	0	0	0	Ovary.AdenoCA	MMRP
SP60362	76	21.73	18.62	10.21	0	10.84	0	12.3	13.9	0	0	9.93	22.44	0	0	0	37.91	10.03	0	0	0	0	0	8.85	0	Ovary.AdenoCA	MMRP
SP60610	48.14	12.33	0	0	0	0	0	17.54	19.27	0	0	20.91	17.87	0	0	0	50.69	17.94	0	0	0	0	0	0	0	Ovary.AdenoCA	MMRP
SP60842	34.78	0	67.49	0	0	154.13	0	120.55	0	0	0	18.83	11.94	0	0	0	110.42	0	0	0	0	0	0	40.48	0	Ovary.AdenoCA	MMRP
SP61343	43.07	28.28	32.95	12.48	0	0	0	18.1	27.74	0	0	7.6	3.33	0	6.12	0	52.52	13.17	0	0	14.81	0	0	0	0	Ovary.AdenoCA	MMRP
SP61453	30.51	20.42	19.78	18.59	0	19.85	0	29.99	20.53	0	0	13.91	14.02	0	0	0	46.44	18.64	0	0	0	0	0	14.85	0	Ovary.AdenoCA	MMRP
SP61553	92.67	53.58	9.76	15.69	0	7.52	0	0	0	0	0	18.51	8.45	0	0	0	34.6	0	6.39	0	13.68	0	0	0	0	Ovary.AdenoCA	MMRP
SP61703	131.22	0	0	31.87	0	34.4	0	63.76	41.15	0	0	38.85	33.14	0	0	0	116.34	0	0	0	40.73	0	0	0	0	Ovary.AdenoCA	MMRP
SP61713	23.16	0	34.04	0	0	313.25	0	254.7	0	0	0	0	23.38	0	0	0	75.91	0	0	0	0	0	0	15.83	0	Ovary.AdenoCA	MMRP
SP62110	40.01	58.13	20.61	55.4	0	24.62	0	51.8	53.73	0	0	21.6	11.46	0	0	0	94.34	45.58	0	0	31.77	0	0	0	0	Ovary.AdenoCA	MMRP
SP62450	26.81	0	19.07	0	0	24.31	0	24.68	0	0	0	15.96	2.91	0	6.12	0	52.16	20.44	0	0	0	0	0	0	0	Ovary.AdenoCA	MMRP
SP62616	34.66	0	83.98	0	0	770.9	0	259.14	0	0	0	0	0	0	0	0	225.99	0	0	0	0	0	0	0	0	Ovary.AdenoCA	MMRP
SP63356	70.66	0	0	0	0	0	0	56.65	28.12	0	0	21.69	18.59	0	0	0	70.84	32.69	11.57	0	31.05	0	0	0	0	Ovary.AdenoCA	MMRP
SP63546	34.15	0	48.44	22.46	0	32.83	0	17.44	35.38	0	0	0	6.88	0	0	0	146.42	21.16	0	0	0	0	0	26.88	0	Ovary.AdenoCA	MMRP
SP63716	68.53	0	35.81	0	0	16.56	0	14.85	0	0	0	14.38	3.63	0	5.02	0	63.42	9.11	0	0	0	0	0	0	0	Ovary.AdenoCA	MMRP
SP63796	27.03	0	22.84	14.05	0	8.9	0	17.31	25.13	0	0	9.71	0	0	0	0	40.94	0	0	0	10.44	0	0	0	0	Ovary.AdenoCA	MMRP
SP63966	117.19	76.8	50.51	32.63	0	17.97	0	35.28	0	0	0	23.57	3.95	0	0	0	78.19	55.64	11.08	0	0	0	0	0	0	Ovary.AdenoCA	MMRP
SP64036	78.79	0	0	0	0	237.6	0	277.61	0	0	0	0	0	0	0	0	96.22	0	0	0	0	0	0	63.08	0	Ovary.AdenoCA	MMRP
SP64296	57.08	51.24	52.29	0	0	386.24	0	293.99	0	0	0	0	19.27	0	0	0	94.86	0	0	0	0	0	0	42.88	0	Ovary.AdenoCA	MMRP
SP64546	39.86	0	28.89	0	0	230.93	0	147.83	0	0	0	16.58	4.8	0	0	0	79.02	0	0	0	0	0	0	18.14	0	Ovary.AdenoCA	MMRP
SP64976	48.19	43.18	38.99	18.3	0	51.24	0	0	21.66	0	0	12.49	0	0	0	0	86.63	0	0	0	38.87	0	0	0	0	Ovary.AdenoCA	MMRP
SP65376	31.74	0	60.01	0	0	558.19	0	420.21	0	0	0	0	18.44	0	0	0	188.14	0	0	0	0	0	0	39.48	0	Ovary.AdenoCA	MMRP
SP65807	63.42	0	71.33	0	0	542.97	0	218.13	0	0	0	0	0	0	0	0	106.43	0	0	0	0	0	0	64.84	0	Ovary.AdenoCA	MMRP
SP66159	42.21	0	91.7	0	0	516.44	0	191.48	0	0	0	43.65	23.74	0	0	0	148.45	0	0	0	97.85	0	0	42.89	0	Ovary.AdenoCA	MMRP
SP66687	136.37	68.61	26.78	0	0	19.92	0	0	32.5	0	0	21.39	8.08	0	0	0	51.98	27.9	0	0	26.95	0	0	9.92	0	Ovary.AdenoCA	MMRP
SP66960	110.66	20.57	29.07	15.43	0	13.88	0	30.65	0	0	0	24.46	4.42	0	0	0	62.8	32.21	16.43	0	0	0	0	11.15	0	Ovary.AdenoCA	MMRP
SP67346	52.01	35.33	50.22	32.12	0	76.85	0	44.28	73.51	0	0	0	6.41	0	7.18	0	223.32	33.72	0	0	0	0	0	0	0	Ovary.AdenoCA	MMRP
SP67428	36.87	0	39.79	0	0	339.09	0	125.78	0	0	0	21.91	0	0	0	0	108.09	34.52	0	0	53.4	0	0	42.61	0	Ovary.AdenoCA	MMRP
SP67609	0	0	56.3	0	0	741.59	0	281.88	0	0	0	0	31.48	0	0	0	163.51	0	0	0	98.39	0	0	105.41	0	Ovary.AdenoCA	MMRP
SP68348	105.95	86.09	70.95	0	0	360.05	0	178.52	0	0	0	0	0	0	0	0	117.89	0	0	0	71.82	0	0	68.48	0	Ovary.AdenoCA	MMRP
SP68659	35.67	0	14.41	0	0	166.81	0	173.7	0	0	0	11.61	4.12	0	0	0	53.24	10.41	0	0	0	0	0	0	0	Ovary.AdenoCA	MMRP
SP68725	32.57	0	30.48	0	0	169.07	0	83.43	0	0	0	0	0	0	0	0	44.88	15.89	0	0	0	0	0	19.45	0	Ovary.AdenoCA	MMRP
SP69077	0	0	51.73	0	0	581.87	0	504.33	0	0	0	35.76	38.59	0	0	0	193.36	0	0	0	0	0	0	0	0	Ovary.AdenoCA	MMRP
SP69155	27.34	0	15.31	7.07	0	5.7	0	9.2	0	0	0	6.29	0	0	3.99	0	42.98	1.69	0	0	9.2	0	0	0	0	Ovary.AdenoCA	MMRP
SP125732	597.82	6080.83	0	0	0	0	0	0	0	0	0	0	0	0	0	0	0	0	0	0	0	0	0	0	853.95	Panc.AdenoCA	MMRD
SP125746	5216.9	36139.6	0	0	0	0	5648.47	0	0	0	0	0	0	0	0	0	0	0	0	0	0	0	0	0	0	Panc.AdenoCA	MMRD
SP125770	9101.49	7575.25	0	0	0	0	0	0	0	0	0	0	0	0	0	0	0	0	2487.95	1163.4	0	0	0	0	0	Panc.AdenoCA	MMRD
SP107770	143.02	66.4	0	0	56.16	12.78	0	20.78	13.16	0	0	17.99	0	0	0	0	0	0	16.44	0	0	7.99	15.43	12.96	0	Panc.AdenoCA	MMRP
SP107774	359.73	8.72	0	0	48.84	11.86	0	17.59	18.34	0	0	17.79	0	0	9.42	0	0	10.49	20.98	9.94	0	0	0	0	0	Panc.AdenoCA	MMRP
SP107781	71.28	74.49	0	0	61.73	7.05	0	22.12	17.21	0	8.19	0	0	0	0	0	0	10.67	2.91	5.53	0	0	8.87	10.46	0	Panc.AdenoCA	MMRP
SP107784	820.02	131.03	0	0	93.11	16.22	0	27.46	0	0	0	36.38	0	0	0	0	0	16.82	60.66	44.65	0	0	0	43.86	0	Panc.AdenoCA	MMRP
SP107786	398.74	175.82	0	0	140.57	43.39	0	101.9	0	0	0	28.26	4.46	0	0	0	0	26.68	50.43	0	0	0	0	37.98	0	Panc.AdenoCA	MMRP
SP107805	199.68	77.3	0	0	74.72	15.02	0	23.62	18.2	0	0	19.87	4.53	0	0	0	0	0	6.08	10.16	0	0	17.87	30.81	18.53	Panc.AdenoCA	MMRP
SP107813	249.64	173.4	0	0	71.41	12.92	0	12.38	29.41	0	0	15	0	0	15.28	0	0	0	29.26	25.2	0	6.71	0	0	0	Panc.AdenoCA	MMRP
SP107874	416.81	153.22	0	0	77.88	14.55	0	24.22	28.28	0	0	17.73	2.64	0	17.55	0	0	0	33.89	0	0	0	17.69	0	0	Panc.AdenoCA	MMRP
SP107915	176.93	78.35	0	0	36.56	3.64	0	15.29	23.94	0	0	15.17	0	0	0	0	0	6.56	30.88	12.99	0	0	0	10.79	0	Panc.AdenoCA	MMRP
SP107920	200.38	105.02	0	0	64.13	14.48	0	17.05	15.54	0	0	26.99	0	0	7.58	0	0	7.99	34.21	0	0	7.48	0	0	0	Panc.AdenoCA	MMRP
SP107945	249.24	116.34	0	0	54.51	21.93	0	19.22	25.33	0	0	19.75	0	0	7.37	0	0	18.07	25.42	20.45	0	0	17.72	0	0	Panc.AdenoCA	MMRP
SP107952	263.08	87.1	0	0	95.59	18.91	0	23.51	0	0	0	46.15	3.95	0	0	0	0	9.68	6.49	12.18	0	0	0	44.41	0	Panc.AdenoCA	MMRP
SP107956	355.3	212.69	0	0	90.61	22.79	0	24.85	22.51	0	0	25.16	0	0	0	0	0	14.88	24.71	0	0	0	0	46.78	0	Panc.AdenoCA	MMRP
SP108017	95.55	61.36	0	0	38.93	0	0	8.63	18.08	0	0	10.74	1.35	0	0	0	0	11.39	9.76	0	0	0	9.15	6.99	0	Panc.AdenoCA	MMRP
SP108020	211.83	105.72	0	0	56.21	38.78	0	18.53	0	0	0	16.8	2.71	0	0	0	0	15.16	19.34	0	0	0	17.93	12.7	0	Panc.AdenoCA	MMRP
SP108033	242.95	130.77	0	0	57.57	0	0	28.84	12.5	0	0	12.58	3.79	0	11.27	0	0	16.1	7.71	0	0	3.32	0	0	0	Panc.AdenoCA	MMRP
SP108049	108.21	24.34	0	0	24.23	10.54	0	27.59	16.24	0	0	13.52	0	0	5.53	0	0	0	7.81	0	0	2.58	7.58	0	0	Panc.AdenoCA	MMRP
SP108059	143.4	74.24	0	0	50.98	15.7	0	15.51	10	0	0	25.93	1.34	0	0	0	0	12.07	13.25	0	0	0	11.84	6.13	0	Panc.AdenoCA	MMRP
SP108065	148.94	151.11	0	0	77.44	0	0	10.38	12.48	0	0	19.09	0	0	7.56	0	0	0	26.91	9.65	0	0	12.2	0	0	Panc.AdenoCA	MMRP
SP108068	176.19	105.51	0	0	89.07	14.88	0	26.36	12.98	0	0	26.37	0	0	11.36	0	0	0	24.77	0	0	0	27.65	0	0	Panc.AdenoCA	MMRP
SP108088	179.18	105.8	0	0	59.83	8.32	0	26.5	23.39	0	0	13.74	5.28	0	7.39	0	0	0	10.25	19.73	0	0	28.51	0	0	Panc.AdenoCA	MMRP
SP108123	138.47	57.35	0	0	47.79	10.98	0	13.76	11.95	0	0	33.18	3.73	0	0	0	0	0	5.54	0	0	5.71	12.53	0	0	Panc.AdenoCA	MMRP
SP110736	200.26	172.41	0	0	32.79	10.17	0	9.08	0	0	0	19.77	1.75	0	0	0	0	0	25.4	0	0	0	13.29	31.23	0	Panc.AdenoCA	MMRP
SP110770	199.38	182.79	0	0	109.95	0	0	25.38	0	0	0	17.89	0	0	9.44	0	0	14.32	31.14	0	0	8.19	0	0	0	Panc.AdenoCA	MMRP
SP110779	239.88	90.09	0	0	95.33	14.8	0	14.48	32.62	0	0	24.28	0	0	15.86	0	0	0	20.08	16.7	0	6.12	18.64	0	0	Panc.AdenoCA	MMRP
SP110789	161.74	60.28	0	0	99.58	471.96	0	133.81	42.52	0	0	26.28	0	0	68.64	0	0	19.92	0	0	0	0	0	0	44.09	Panc.AdenoCA	MMRP
SP110798	202.47	50.63	0	0	59.8	6.28	0	12.57	14.68	0	0	4.59	0	0	5.92	0	0	20.72	23.09	9.85	0	0	0	0	0	Panc.AdenoCA	MMRP
SP110803	74.97	26.92	0	0	86.55	14.85	0	87.22	21.84	0	0	20.83	0	0	0	0	0	0	0	0	0	0	14.58	0	0	Panc.AdenoCA	MMRP
SP110816	125.7	40.91	0	0	32.56	10.77	0	14.58	8.69	0	0	8.36	0	0	0	0	0	13.71	21.27	15.41	0	0	10.84	11.7	0	Panc.AdenoCA	MMRP
SP110822	246.43	133.11	0	0	58.7	25.78	0	21.14	30.75	0	0	20.55	0	0	21.84	0	0	27.53	20.57	0	0	0	0	22.27	0	Panc.AdenoCA	MMRP
SP110824	179.8	44.95	0	0	59.64	0	0	16.69	8.59	0	0	19.44	0	0	5.2	0	0	0	11.9	0	0	0	17.28	0	0	Panc.AdenoCA	MMRP
SP116949	185.3	157.33	0	0	119.35	13.46	0	28.56	30.84	0	0	40.73	14.08	0	0	0	0	31.06	18.67	0	0	0	32.42	29.72	0	Panc.AdenoCA	MMRP
SP116950	402.91	237.41	0	0	63.69	0	0	27.14	0	0	0	19.93	0	0	0	0	0	19.7	42.16	0	0	0	0	32.32	0	Panc.AdenoCA	MMRP
SP116962	117.96	28.41	0	0	42.68	3.98	0	18.76	0	0	0	17.88	2.57	0	0	0	0	0	7.09	6.57	0	0	14.11	21.13	0	Panc.AdenoCA	MMRP
SP116965	459.85	140.58	0	0	184.06	821.68	0	177.66	111.9	0	0	47.28	3.53	0	27.36	0	0	0	66.03	0	0	0	44.15	0	169.01	Panc.AdenoCA	MMRP
SP116968	428.73	88.25	0	0	72.07	9.78	0	26.51	10.07	0	0	20.68	3.39	0	0	0	0	0	19.51	11.96	0	0	11.91	16.87	0	Panc.AdenoCA	MMRP
SP116985	193.37	88.66	0	0	61.75	5.17	0	11.28	11.39	0	0	56.64	0	0	6.87	0	0	25.75	20.57	0	0	0	14.25	0	0	Panc.AdenoCA	MMRP
SP117001	198.28	95.53	0	0	69.38	4.78	0	15.05	0	0	0	18.18	4.38	0	7.34	0	0	0	18.82	5.84	0	0	20.31	0	0	Panc.AdenoCA	MMRP
SP117002	306.77	189.51	0	0	70.49	13.11	0	22.39	13.82	0	0	15.72	10.14	0	11.46	0	0	0	63.67	0	0	0	21.53	0	0	Panc.AdenoCA	MMRP
SP117037	164.15	47.16	0	0	36.52	6.42	0	12.92	15.04	0	0	28.52	25.8	0	5.3	0	0	8.48	4.81	0	0	0	12.39	0	22.21	Panc.AdenoCA	MMRP
SP117040	301.78	137.19	0	0	49.31	7.78	0	18.16	11.54	0	0	35.64	0	0	0	0	0	0	30.06	0	0	0	24.82	18.04	0	Panc.AdenoCA	MMRP
SP117076	126.85	13.07	0	0	30.16	14.1	0	19.32	13.37	0	0	18.26	17.2	0	0	0	0	9.29	12.53	0	0	5.22	0	5.03	0	Panc.AdenoCA	MMRP
SP117158	80.58	37.34	0	0	59.56	3.78	0	22.97	26.99	0	0	29.71	0	0	0	0	0	14.09	12.35	0	0	0	0	0	0	Panc.AdenoCA	MMRP
SP117164	163.7	79.13	0	0	38.15	11.18	0	13.39	15.56	0	0	20.06	5.28	0	5.6	0	0	10.14	14.72	0	0	0	0	0	0	Panc.AdenoCA	MMRP
SP117165	139.35	74.36	0	0	94.08	12.56	0	31.19	22.43	0	0	15.42	0	0	7.47	0	0	29.97	20.44	0	0	0	14.91	0	0	Panc.AdenoCA	MMRP
SP117201	314.23	151.64	0	0	101.46	26.84	0	17.09	19.18	0	0	30.15	0	0	0	0	0	19.8	26.32	2.74	0	0	0	0	0	Panc.AdenoCA	MMRP
SP117214	287.26	88.23	0	0	65.77	17.41	0	19.11	17.34	0	0	18.36	8.51	0	4.08	0	0	0	22.86	0	0	4.19	13.3	0	0	Panc.AdenoCA	MMRP
SP117215	170.87	72.86	0	0	67.16	10.34	0	19.03	41.43	0	0	24.76	6.51	0	0	0	0	0	5.78	0	0	0	8.45	0	0	Panc.AdenoCA	MMRP
SP117216	182.85	152.81	0	0	66.5	11.87	0	13.58	17.9	0	0	26.02	3.85	0	0	0	0	7.06	14.23	12.54	0	0	15.99	21.39	0	Panc.AdenoCA	MMRP
SP117261	96.82	36.36	0	0	54.92	3.11	0	7.62	17.1	0	0	17.72	0	0	1.95	0	0	7.04	9.62	0	0	0	7.22	0	0	Panc.AdenoCA	MMRP
SP117290	845.35	118.67	0	0	70.14	16.18	0	23.01	18.8	0	0	30.75	3.82	0	15.38	0	0	0	53.64	0	0	14.72	0	0	0	Panc.AdenoCA	MMRP
SP117291	345.96	125.25	0	0	71.38	12.24	0	22.96	33.54	0	11.99	0	0	0	2.23	0	0	0	16.76	19.43	0	0	20.76	0	0	Panc.AdenoCA	MMRP
SP117309	458.69	109.33	0	0	55.73	2.75	0	25.56	11.54	0	0	30.5	0	0	5.5	0	0	0	27.91	15.17	0	0	23.64	0	0	Panc.AdenoCA	MMRP
SP117323	265.4	185.23	0	0	167.28	26.09	0	25.43	46.97	0	0	21.93	36.56	0	10	0	0	22.81	26.08	0	0	7.63	40.16	0	0	Panc.AdenoCA	MMRP
SP117340	175.25	252.45	0	0	114.34	42.74	0	37.13	32.96	0	0	35.42	0	0	5.33	0	0	37.41	12.37	0	0	0	36.7	0	0	Panc.AdenoCA	MMRP
SP117351	113.3	72.5	0	0	31.38	0	0	9.19	15.65	0	0	12.28	8.64	0	9.51	0	36.97	0	7.37	5.89	0	0	8.7	0	0	Panc.AdenoCA	MMRP
SP117412	339.1	109.94	0	0	115.23	235.09	0	136.65	40.68	0	0	12.24	0	0	11.34	0	0	0	9.52	0	0	0	22.08	0	0	Panc.AdenoCA	MMRP
SP117440	309.11	93.32	0	0	76.93	6.05	0	23.5	22.48	0	0	20.79	4.46	0	7.44	0	0	29.07	17.59	0	0	0	0	0	0	Panc.AdenoCA	MMRP
SP117441	192.99	78.48	0	0	83.16	0	0	24.36	17.08	0	0	25.93	2.73	0	0	0	0	21.98	23.51	0	0	6.7	0	11.02	0	Panc.AdenoCA	MMRP
SP117463	214.36	189.33	0	0	58.18	0	0	14.66	10.22	0	0	15.16	11.45	0	7.81	0	0	10.01	41.22	13.84	0	0	0	0	0	Panc.AdenoCA	MMRP
SP117476	178.09	120.89	0	0	72.54	10.51	0	19.62	0	0	0	15.26	13.13	0	0	0	0	25.58	21.45	0	0	0	0	11.19	0	Panc.AdenoCA	MMRP
SP117522	236.61	57.08	0	0	52.43	5.78	0	25.21	18.96	0	0	24.91	3.11	0	7.58	0	0	18.6	27.46	19.2	0	0	0	0	0	Panc.AdenoCA	MMRP
SP117523	216.87	42.33	0	0	54.18	6.92	0	22.98	18.83	0	0	22.41	11.43	0	7.41	0	0	19.6	20.43	22.54	0	0	0	0	0	Panc.AdenoCA	MMRP
SP117568	292.47	164.91	0	0	123.27	21.11	0	14.39	38.63	0	0	25.11	20.2	0	9.4	0	0	15.17	19.38	0	0	0	22.35	0	0	Panc.AdenoCA	MMRP
SP117643	261.75	153.96	0	0	125.43	671.07	0	273.07	41.35	0	0	22.82	0	0	0	0	0	33.03	53.32	23.6	0	0	0	37.86	0	Panc.AdenoCA	MMRP
SP117648	84.06	25.55	0	0	51.21	12.33	0	22.79	25.67	0	0	19.84	2.31	0	0	0	0	0	17.99	0	0	0	16.57	0	0	Panc.AdenoCA	MMRP
SP117650	41.52	15.84	0	0	83.62	8.27	0	42.4	17.53	0	5.22	0	2.52	0	0	0	0	0	4.3	6.5	0	0	9.4	13.31	0	Panc.AdenoCA	MMRP
SP117653	89.76	43.33	0	0	33.95	4.53	0	11.18	10.41	0	0	15.09	0	0	0	0	0	0	10.87	8.25	0	0	21.38	0	0	Panc.AdenoCA	MMRP
SP117656	137.7	54.98	0	0	92.09	91.38	0	91.07	35.72	0	0	20.23	0	0	0	0	0	0	7.42	0	0	0	17.27	12.6	0	Panc.AdenoCA	MMRP
SP117660	238.46	66.68	0	0	69.73	12.88	0	24.78	0	0	0	12.51	8.68	0	0	0	0	0	28.94	13.86	0	0	14.53	28.04	0	Panc.AdenoCA	MMRP
SP117661	258.94	222.92	0	0	72.35	14.14	0	22.71	26	0	0	17.01	14.3	0	9.22	0	0	0	30.96	0	0	0	10.69	0	0	Panc.AdenoCA	MMRP
SP117690	150.5	66.12	0	0	63.91	3.99	0	15.39	13.5	0	0	12.58	4.79	0	0	0	0	15.39	10.84	18.63	0	0	0	0	0	Panc.AdenoCA	MMRP
SP117722	183.89	97.7	0	0	62.18	6.54	0	11.45	14.34	0	0	24.84	10.38	0	0	0	0	0	18.56	0	0	0	16.08	15.72	0	Panc.AdenoCA	MMRP
SP117745	573.65	289.16	0	0	39.11	0	0	15.35	0	0	0	26.13	5.02	0	0	0	0	0	55.17	22.88	0	0	12.4	18.66	0	Panc.AdenoCA	MMRP
SP117760	149.72	55.39	0	0	67.57	8.89	0	19.25	8.3	0	0	10.93	13.72	0	5.78	0	0	0	27.85	0	0	3.89	11.94	0	0	Panc.AdenoCA	MMRP
SP117878	225.05	148.85	0	0	43.83	6.63	0	15.98	22.1	0	0	8.77	0	0	0	0	0	11.88	10.13	0	0	4.96	8.18	7.48	0	Panc.AdenoCA	MMRP
SP117908	196.79	72.99	0	0	59.27	6.5	0	26.5	22.34	0	0	14.33	14.85	0	9.16	0	0	24.4	16.73	0	0	0	0	0	0	Panc.AdenoCA	MMRP
SP117911	279.84	163.27	0	0	55.16	4.38	0	16.38	10.89	0	0	23.99	3.51	0	0	0	0	0	24.45	5.91	0	0	27.79	0	0	Panc.AdenoCA	MMRP
SP117949	263.69	360.37	0	0	72.14	16.87	0	19.12	16.42	0	0	9.72	34.38	0	0	0	0	0	37.2	23.75	0	0	18.22	16.52	0	Panc.AdenoCA	MMRP
SP117972	169.61	84.59	0	0	76.58	7.9	0	15.78	18.4	0	0	9.63	15.93	0	9.48	0	0	9.19	24.66	17.87	0	0	0	0	0	Panc.AdenoCA	MMRP
SP117974	323.88	136.23	0	0	70.37	4.09	0	23.9	0	0	0	30.25	0	0	0	0	0	15.35	37.49	0	0	0	0	12.65	0	Panc.AdenoCA	MMRP
SP117980	222.01	8.33	0	0	76.67	18.02	0	19.9	12.86	0	0	26.89	36.23	0	5.71	0	0	15.76	20.88	24.17	0	8.6	0	0	0	Panc.AdenoCA	MMRP
SP117981	147.35	0	0	0	74.73	9.06	0	28.93	13.51	0	0	18.1	0	0	8.51	0	0	13.39	19.91	3.98	0	0	0	0	0	Panc.AdenoCA	MMRP
SP118046	420.66	157.6	0	0	82.72	11.04	0	11.36	11.45	0	0	25.08	7.56	0	5.85	0	0	0	21.55	19.35	0	0	0	0	0	Panc.AdenoCA	MMRP
SP118048	373.54	559.75	0	0	92.76	15.29	0	23.2	0	0	0	23.46	10.62	0	91.19	0	0	0	54.85	35.4	0	0	41.59	82.59	0	Panc.AdenoCA	MMRP
SP118083	77.75	28.5	0	0	136.66	56.12	0	47.32	55.29	0	0	18.39	9.32	0	0	0	0	20.98	10.91	15.57	0	0	36.73	28.45	0	Panc.AdenoCA	MMRP
SP125685	170.39	62.13	0	0	63.86	7.45	0	11.68	18.36	0	0	21.68	15.92	0	5.55	0	0	26.85	5.11	0	0	0	13.78	0	0	Panc.AdenoCA	MMRP
SP125686	280.93	50.02	0	0	46.84	7.55	0	27.13	15.67	0	0	25.68	24.81	0	5.59	0	0	0	29.46	0	0	9.24	23.36	0	0	Panc.AdenoCA	MMRP
SP125689	444.11	128.99	0	0	149.33	42.53	0	47.62	33.41	0	0	43.03	13.3	0	0	0	0	25.57	49.48	28.83	0	0	0	49.69	0	Panc.AdenoCA	MMRP
SP125691	588.39	452.68	0	0	148.32	0	0	37.96	28.13	0	0	38.49	0	0	0	0	0	23.82	85.93	0	0	0	0	26.66	0	Panc.AdenoCA	MMRP
SP125693	554.2	295.36	0	0	52.5	0	0	37.64	23.95	0	0	31.62	31.25	0	9.2	0	0	30.22	73.64	37.13	0	0	0	0	82.31	Panc.AdenoCA	MMRP
SP125694	217.71	79.75	0	0	48.48	16.99	0	20.74	14.06	0	0	11.12	14.8	0	9.76	0	0	22.24	34.85	15.75	0	9.81	0	0	0	Panc.AdenoCA	MMRP
SP125695	125.03	39.46	0	0	50.11	21.01	0	17.23	15.42	0	0	17.63	24.46	0	8.93	0	0	23.34	12.81	0	0	0	7.7	0	0	Panc.AdenoCA	MMRP
SP125696	170.37	105.62	0	0	93.13	9.4	0	29.49	21.24	0	0	10.81	18.82	0	5.4	0	0	0	99.21	20.5	0	5.01	11.61	0	0	Panc.AdenoCA	MMRP
SP125698	177.1	171.09	0	0	122.14	429.26	0	170.87	56.1	0	0	0	17.28	0	15.15	0	0	28.54	21.14	0	0	12.14	0	0	0	Panc.AdenoCA	MMRP
SP125699	167.44	251.14	0	0	58.11	0	0	20.4	30.83	0	4.8	0	5.1	0	2.06	0	0	26.86	23.06	0	0	0	30.15	0	0	Panc.AdenoCA	MMRP
SP125703	196.48	92.47	0	0	67.04	8.16	0	9.29	17.42	0	0	15.32	30.77	0	0	0	0	0	20.99	19.73	0	0	16.84	11.57	0	Panc.AdenoCA	MMRP
SP125704	141.94	84.63	0	0	56.16	11.38	0	9.87	11.32	0	0	17.11	3.23	0	0	0	0	16.38	9.5	0	0	0	0	23.65	0	Panc.AdenoCA	MMRP
SP125705	168.9	150.85	0	0	64.27	11.47	0	9.47	19.7	0	0	7.82	5.7	0	7.44	0	0	0	10.43	13.43	0	0	14.15	0	0	Panc.AdenoCA	MMRP
SP125706	274.08	95.57	0	0	142.08	473.72	0	208.05	40.32	0	0	0	24.8	0	24.92	0	0	0	21.17	0	0	41.95	0	0	0	Panc.AdenoCA	MMRP
SP125707	0	0	0	0	0	3.68	0	0	0	0	0	1.1	7.58	0	0	0	0	0	0	0	0	11.37	0	0	0	Panc.AdenoCA	MMRP
SP125710	232.46	48.16	0	0	52.71	10.92	0	18.56	0	0	29.6	0	26.43	0	0	0	0	12.92	25.34	3.02	0	7.63	0	11.43	0	Panc.AdenoCA	MMRP
SP125711	168.85	67.8	0	0	54.16	10.53	0	9.15	28.6	0	0	20.61	79.35	0	0	0	0	0	12.06	29.09	0	40.49	35.56	8.14	0	Panc.AdenoCA	MMRP
SP125712	212.15	80.64	0	0	36.72	6.98	0	22.27	25.97	0	0	15.87	23.65	0	0	0	0	0	51.72	26.33	0	0	29.66	20.37	0	Panc.AdenoCA	MMRP
SP125713	150.41	171.98	0	0	295.4	704.39	0	277.26	48.53	0	0	0	31.44	0	0	0	0	45.67	26.99	19.19	0	0	0	46.09	0	Panc.AdenoCA	MMRP
SP125714	254.24	109.21	0	0	63.94	9.43	0	14.67	13.03	0	0	15.04	20.88	0	38.28	0	0	0	19.12	2.58	0	8.3	23.91	0	0	Panc.AdenoCA	MMRP
SP125715	26.78	4.87	0	0	34.16	0	0	15.52	6.7	0	0	4.99	16.08	0	0	0	0	5.21	5.18	1.29	0	0	0	0	0	Panc.AdenoCA	MMRP
SP125716	304.63	103.15	0	0	61.64	23.97	0	29.55	19.72	0	0	24.4	56.71	0	6.74	0	0	22.16	22.73	21.11	0	57.3	0	0	0	Panc.AdenoCA	MMRP
SP125717	138.57	137.24	0	0	52.3	6.98	0	10.56	12.24	0	0	12.91	19.44	0	1.66	0	0	11.76	15.9	12.93	0	24.54	0	0	0	Panc.AdenoCA	MMRP
SP125719	115.69	36.44	0	0	68.84	7.48	0	12.15	22.96	0	0	13.7	3.81	0	7.76	0	0	12.71	3.63	0	0	0	0	0	0	Panc.AdenoCA	MMRP
SP125721	220.85	74.69	0	0	46.92	10.75	0	19.67	12.15	0	0	13.33	43.49	0	0	0	0	8.32	12.31	0	0	0	12.62	10.77	0	Panc.AdenoCA	MMRP
SP125722	85.1	45.72	0	0	39.68	8.25	0	14.59	7.25	0	0	14	18.27	0	0	0	0	0	6.08	2.79	0	0	7.29	0	0	Panc.AdenoCA	MMRP
SP125723	130.73	58.17	0	0	68.66	16.7	0	17.7	13.01	0	0	37.25	18.77	0	0	0	0	43.07	17.9	16.09	0	0	16.56	11.21	0	Panc.AdenoCA	MMRP
SP125724	137.04	162.5	0	0	66.78	5.75	0	19.59	0	0	0	5.67	34.62	0	5.29	0	0	30.81	12.32	0	0	9.05	92.13	0	0	Panc.AdenoCA	MMRP
SP125725	202.45	145.1	0	0	81.5	18.87	0	33.05	14.12	0	0	21.97	49.04	0	25.15	0	0	28.33	32.95	22.99	0	12.86	0	0	0	Panc.AdenoCA	MMRP
SP125726	275.13	180.33	0	0	68.61	0	0	24.78	17.54	0	0	15.41	4.16	0	9.78	0	0	0	16.89	11.95	0	5.57	0	0	0	Panc.AdenoCA	MMRP
SP125730	102.71	52.03	0	0	33.96	3.48	0	10.51	9.14	0	5.5	0	7.23	0	1.82	0	0	5.21	6.47	6.69	0	0	0	0	0	Panc.AdenoCA	MMRP
SP125731	203.49	65.94	0	0	74.2	0	0	17.01	0	0	0	11.21	5.24	0	0	0	0	0	11.51	0	0	0	9.55	36.66	0	Panc.AdenoCA	MMRP
SP125733	179.3	70.41	0	0	61.43	0	0	12.77	8.76	0	0	16.34	22.95	0	0	0	0	5.91	10.05	14.97	0	0	0	14.28	0	Panc.AdenoCA	MMRP
SP125737	130.12	64.08	0	0	103.77	28.94	0	31.62	43.28	0	0	19.26	14.13	0	3.82	0	0	18.44	14.9	13.1	0	4.5	18.39	0	0	Panc.AdenoCA	MMRP
SP125738	81.77	46.34	0	0	49.11	8.25	0	11.36	15.5	0	0	5.47	24.27	0	5.63	0	0	0	4.39	0	0	0	14.02	0	0	Panc.AdenoCA	MMRP
SP125741	453.39	99.11	0	0	47.78	0	0	27.33	0	0	0	28.89	14.88	0	0	0	0	13.28	64.98	0	0	0	0	38.53	0	Panc.AdenoCA	MMRP
SP125742	145.69	21.78	0	0	145.04	30	0	106.85	25.77	0	9.07	0	34.14	0	0	0	0	0	10.33	0	0	6.11	21.25	11.03	0	Panc.AdenoCA	MMRP
SP125744	155.99	148.43	0	0	45.01	12.02	0	6.03	12.68	0	0	15.87	20.32	0	3.9	0	0	0	24.29	13.86	0	0	10.26	0	0	Panc.AdenoCA	MMRP
SP125745	184.11	63.81	0	0	54.53	6.14	0	10.9	15.65	0	0	11.6	1.72	0	0	0	0	0	20.79	8.52	0	0	0	0	0	Panc.AdenoCA	MMRP
SP125749	96.33	29.15	0	0	72.68	6.21	0	13.44	26.38	0	0	0	14.28	0	0	0	0	0	4.85	0	0	0	11.33	13.96	0	Panc.AdenoCA	MMRP
SP125752	397.89	153.31	0	0	62.94	12.82	0	26.97	0	0	0	13.6	11.3	0	0	0	0	23.44	26.02	33.49	0	0	0	20.16	0	Panc.AdenoCA	MMRP
SP125753	191.45	167.44	0	0	34.72	11.31	0	11.76	16.95	0	0	20.09	20.28	0	3.45	0	0	13.54	54.97	19.77	0	0	0	0	0	Panc.AdenoCA	MMRP
SP125755	251.86	46.47	0	0	79.46	10.62	0	40.89	0	0	0	17.58	18.17	0	0	0	0	24.09	19.55	9.59	0	0	0	37.31	0	Panc.AdenoCA	MMRP
SP125756	97.53	209.02	0	0	128.44	285.47	0	233.07	41.32	0	0	18.52	33.3	0	46.24	0	0	0	13.74	0	0	32.08	18.05	0	0	Panc.AdenoCA	MMRP
SP125757	211.14	81.77	0	0	49.48	9.2	0	28.09	20.28	0	0	10.42	44.32	0	0	0	0	17.66	13.35	0	0	0	0	13	0	Panc.AdenoCA	MMRP
SP125758	132.34	82.6	0	0	50.64	9.66	0	19.03	14.99	0	0	21.64	25.72	0	5.36	0	0	5.88	13.62	0	0	0	17.05	0	0	Panc.AdenoCA	MMRP
SP125760	146.81	60.06	0	0	51.25	8.41	0	18.39	8.35	0	0	17.45	28.22	0	0	0	0	18.14	14.06	15.42	0	0	0	11.37	0	Panc.AdenoCA	MMRP
SP125761	106.87	41.91	0	0	24.22	11.4	0	18.33	38.27	0	0	22	19.23	0	0	0	0	0	4.84	14.03	0	0	9.5	19.51	18.86	Panc.AdenoCA	MMRP
SP125762	274.32	43.44	0	0	65.14	4.16	0	19.05	23.99	0	0	26.81	7.02	0	13.54	0	0	6.36	27.83	10.92	0	5.45	23.42	0	0	Panc.AdenoCA	MMRP
SP125763	580.17	164.31	0	0	103	20.57	0	32.07	39.08	0	0	30.46	39.34	0	11.05	0	0	26.72	68.55	46.79	0	34.74	0	0	0	Panc.AdenoCA	MMRP
SP125764	440.11	213.95	0	0	166.96	651.12	0	208.63	0	0	0	22.72	0	0	0	0	0	0	37.04	0	0	29.48	0	37.09	0	Panc.AdenoCA	MMRP
SP125766	162.87	84.26	0	0	59.81	0	0	11.93	0	0	0	16.51	28.46	0	23.68	0	0	22.32	12.49	0	0	0	19.82	43.4	0	Panc.AdenoCA	MMRP
SP125768	687.9	355.26	0	0	84.69	28.67	0	13.27	0	0	0	25.56	38.22	0	0	0	0	43.44	39.8	0	0	0	0	41.38	61.88	Panc.AdenoCA	MMRP
SP125769	88.69	40.5	0	0	49.07	7.52	0	9.5	16.13	0	0	7.37	34.77	0	0	0	0	7.32	8.32	0	0	0	0	0	0	Panc.AdenoCA	MMRP
SP125771	474.85	284.57	0	0	160.64	33.23	0	42.25	91.94	0	0	49.7	36.56	0	17.61	0	0	19.46	78.29	53.36	0	15.03	0	0	0	Panc.AdenoCA	MMRP
SP125772	125.49	15.57	0	0	25.09	0	0	10.77	12.36	0	0	7.23	6.46	0	0	0	0	10.91	14.72	4.83	0	0	0	6.95	0	Panc.AdenoCA	MMRP
SP125775	144.57	47.43	0	0	29.1	4.55	0	18.56	9.26	0	0	20.5	26.23	0	0	0	0	0	20.39	10.27	0	0	12.85	23.15	16.12	Panc.AdenoCA	MMRP
[truncated: 781 more rows]

## Sheet: Supplementary_Table_4
sample_id	SBS1	SBS2	SBS3	SBS4	SBS5	SBS6	SBS7a	SBS7b	SBS7c	SBS7d	SBS8	SBS9	SBS10a	SBS10b	SBS10c	SBS10d	SBS11	SBS12	SBS13	SBS14	SBS15	SBS16	SBS17a	SBS17b	SBS18	SBS19	SBS20	SBS21	SBS22	SBS23	SBS24	SBS25	SBS26	SBS27	SBS28	SBS29	SBS30	SBS31	SBS32	SBS33	SBS34	SBS35	SBS36	SBS37	SBS38	SBS39	SBS40	SBS41	SBS42
SP99301	2030.31	0	0	0	0	0	0	0	0	0	0	0	0	0	0	0	0	0	0	614.11	2275.97	0	0	0	0	0	576.53	891.18	0	0	0	0	0	0	0	0	0	0	0	0	0	0	0	0	0	0	0	0	0
SP99325	16700.8	0	0	0	0	0	0	0	0	0	0	0	0	0	0	0	0	0	0	0	17025.9	0	0	0	0	0	20369.2	36684	0	0	0	0	35240.6	0	0	0	0	0	0	0	0	0	0	0	0	0	0	0	0
SP117017	585.46	0	0	0	2855.84	0	0	0	0	0	0	0	0	0	0	0	0	0	0	0	0	0	0	0	0	0	0	0	0	0	0	0	0	0	0	0	853.52	0	1740.83	0	145.95	0	156.34	0	0	0	0	0	0
SP117031	1756.73	766.3	0	0	3691.87	0	0	0	0	0	1435.37	0	0	0	0	0	0	0	619.66	0	0	0	18.36	253.56	0	0	0	0	0	0	0	0	0	0	0	0	0	0	0	0	353.08	0	894.09	0	0	0	0	0	0
SP117332	409.51	504.36	0	0	1353.7	0	0	0	0	0	507.41	0	0	0	0	0	0	0	531.98	0	0	0	0	0	0	0	0	0	0	0	0	0	0	0	0	0	0	0	0	0	52.71	0	0	0	0	0	0	0	0
SP117425	833.35	3735.48	0	0	4005.55	0	0	0	0	0	0	0	0	0	0	0	0	0	3098.58	0	0	0	100.36	336.29	919.76	0	0	0	0	0	0	0	0	0	0	0	0	0	0	0	253.77	0	0	0	0	0	0	0	0
SP117556	863.14	107.23	0	0	2556.02	0	0	0	0	0	0	0	0	0	0	0	0	0	85.32	0	0	0	26.96	63.65	912.16	0	0	0	0	0	0	0	0	0	0	0	0	0	0	0	263.43	0	0	0	0	0	0	0	0
SP117621	2022.73	1765.65	0	0	5407.87	0	0	0	0	0	0	0	0	0	0	0	0	0	1395.99	0	0	0	118.14	145.17	1199.14	0	0	0	0	0	0	0	0	0	0	0	0	0	0	0	291.96	0	0	0	0	0	0	0	0
SP117627	985.47	515.42	0	0	2070.15	0	0	0	0	0	0	0	0	0	0	0	0	0	136.22	0	0	0	0	0	815.15	0	0	0	0	0	0	0	0	0	0	0	567.26	0	194.81	0	144.99	0	0	0	0	0	0	0	0
SP117655	1313.26	1668.44	2898.52	0	4354.81	0	0	0	0	0	1872.66	0	0	0	0	0	0	0	1052.48	0	0	0	76.84	415.11	0	0	0	0	0	0	0	0	0	0	0	0	0	0	0	0	544.87	0	647.55	0	0	0	0	0	0
SP117712	0	150.55	0	0	4393.23	0	0	0	0	0	0	0	0	0	0	0	0	1862.67	3.69	0	0	0	0	0	0	0	0	0	597.25	0	2273.04	0	0	0	0	0	0	0	0	0	155.85	0	454.03	0	0	0	0	0	0
SP117759	2207.96	1308.34	0	0	4607.1	0	0	0	0	0	0	0	0	0	0	0	0	0	584.72	0	0	0	110.16	169.32	2733.76	0	0	0	0	0	0	0	0	0	0	0	0	0	668	0	520.85	0	0	0	0	0	0	0	0
SP117775	1583.5	1449.76	0	0	5426.55	0	0	0	0	0	0	0	0	0	0	0	0	0	1397.91	0	0	0	50.42	168.39	1608.15	0	0	0	0	0	0	0	0	0	0	0	0	0	0	0	247.93	0	0	0	0	0	0	0	0
SP117930	1143.57	540.43	0	0	5615.14	0	0	0	0	0	0	0	0	0	0	0	0	0	352.16	0	0	0	0	0	2766.58	0	0	0	0	0	0	0	0	0	0	0	0	0	0	0	502.56	0	0	0	0	0	0	0	0
SP99113	95.56	0	0	0	2158.53	0	0	0	0	0	0	0	0	0	0	0	0	0	0	0	0	0	0	0	151.78	0	0	0	0	0	0	0	0	0	0	0	0	0	0	0	43.97	0	0	0	0	0	0	0	0
SP99185	0	0	0	0	6446.35	0	0	0	0	0	1847.91	0	0	0	0	0	0	0	0	0	0	0	0	0	560.87	0	0	0	0	0	0	0	0	0	0	0	0	0	0	0	0	0	0	0	0	0	0	0	0
SP99209	190.88	0	0	0	5258.92	0	0	0	0	0	1749.71	0	0	0	0	0	0	1534.3	0	0	0	0	0	0	0	0	0	0	300.21	0	0	0	0	0	0	0	0	0	0	0	0	0	311.42	0	0	0	0	0	0
SP99213	687.15	429.35	0	0	2295.39	0	0	0	0	0	661.91	0	0	0	0	0	0	0	326.49	0	0	0	118.05	331.89	0	0	0	0	0	0	0	0	0	0	0	0	0	0	0	0	119.64	0	259	0	0	0	0	0	0
SP99221	84.83	48.37	0	0	1267.21	0	0	0	0	0	0	0	0	0	0	0	0	0	20.6	0	0	0	0	0	105.04	0	0	0	0	0	0	0	0	0	0	0	0	0	0	0	61.79	0	0	0	0	0	0	0	0
SP99225	247.65	0	0	0	2672.37	0	0	0	0	0	0	0	0	0	0	0	0	0	0	0	0	0	0	0	337.17	0	0	0	0	0	0	0	0	0	0	0	0	0	0	0	70.33	0	0	0	0	0	0	0	0
SP99241	0	0	0	0	9743.43	0	0	0	0	0	3769.75	0	0	0	0	0	0	3708.66	0	0	0	0	0	0	0	0	0	0	0	0	0	0	0	0	0	0	0	0	0	0	0	0	0	0	0	0	0	0	0
SP99287	149.01	0	0	0	2608.19	0	0	0	0	0	639.58	0	0	0	0	0	0	0	0	0	0	0	0	0	0	0	0	0	0	0	0	0	0	0	0	0	0	0	0	0	0	0	126.32	0	0	0	0	0	0
SP99289	0	0	0	0	5513.91	0	0	0	0	0	2961.57	0	0	0	0	0	0	5556.02	0	0	0	0	0	0	574.59	0	0	0	0	0	0	0	0	0	0	0	674.69	0	0	0	0	0	0	0	0	0	0	0	0
SP99293	123.81	437.09	0	0	2649.38	0	0	0	0	0	0	0	0	0	0	0	0	1227.75	347.44	0	0	704.76	0	0	1197.97	0	0	0	332.94	0	0	0	0	0	0	0	516.24	0	0	0	0	0	0	0	0	0	0	0	0
SP99297	90.66	59	332.01	0	0	0	0	0	0	0	128.55	0	0	0	0	0	0	174.06	17.19	0	0	262.47	0	0	308.99	0	0	0	0	0	0	0	0	0	0	0	174.24	0	0	0	72.29	0	0	0	0	0	0	0	0
SP99305	227.17	107.65	0	0	2796.16	0	0	0	0	0	0	0	0	0	0	0	0	0	98.18	0	0	0	0	0	419.53	0	0	0	0	0	0	0	0	0	0	0	0	0	0	0	89.51	0	0	0	0	0	0	0	0
SP99309	195.37	304.98	0	0	3669.53	0	0	0	0	0	757.15	0	0	0	0	0	0	0	73.5	0	0	0	0	0	0	0	0	0	0	0	0	0	0	0	0	0	0	0	0	0	173.49	0	602.34	0	0	0	0	0	0
SP99313	0	0	0	0	5001.96	0	0	0	0	0	0	0	0	0	0	0	0	0	0	0	0	0	136.08	672.03	0	0	0	0	0	0	0	0	0	0	0	0	0	0	0	0	0	0	282.48	0	0	0	0	0	0
SP99317	62.5	27.14	0	0	1027.75	0	0	0	0	0	0	0	0	0	0	0	0	0	14.21	0	0	90.99	0	0	217.9	0	0	0	0	0	0	0	0	0	0	0	0	0	0	0	0	0	0	0	0	0	0	0	0
SP99321	858.83	109.85	0	0	1650.52	0	0	0	0	0	482.26	0	0	0	0	0	0	0	74.12	0	0	0	0	25.08	0	0	0	0	0	0	0	0	0	0	0	0	0	0	0	0	101.95	0	211.84	0	0	0	0	0	0
SP99329	344.45	320.5	3701.77	0	2454.59	0	0	0	0	0	2066.72	0	0	0	0	0	0	0	601.4	0	0	0	0	0	0	0	0	0	0	0	0	0	0	0	0	0	0	0	0	0	265.12	0	0	0	0	0	0	0	0
SP99333	305.1	67.11	0	0	1568.9	0	0	0	0	0	349.18	0	0	0	0	0	0	0	7.26	0	0	0	0	0	289.75	0	0	0	0	0	0	0	0	0	0	0	0	0	0	0	82.94	0	0	0	0	0	0	0	0
SP99337	192.71	63.47	0	0	2564.23	0	0	0	0	0	517.05	0	0	0	0	0	0	0	50.02	0	0	0	0	0	450.79	0	0	0	0	0	0	0	0	0	0	0	0	0	0	0	75.22	0	0	0	0	0	0	0	0
SP99341	302.75	111.56	0	0	2121.7	0	0	0	0	0	722.16	0	0	0	0	0	0	0	48.06	0	0	0	35.9	91.33	0	0	0	0	0	0	0	0	0	0	0	0	0	0	0	0	69.63	0	168.18	0	0	0	0	0	0
SP99345	0	0	0	0	2042.08	0	0	0	0	0	0	0	0	0	0	0	0	396.18	0	0	0	0	0	0	0	0	0	0	598.72	0	135.1	0	0	0	0	0	0	0	0	0	60.26	0	206.63	0	0	0	0	0	0
SP1003	535.95	6964.28	0	0	4195.69	0	0	0	0	0	0	0	0	0	0	0	0	0	8521.06	0	0	0	0	0	735.48	0	0	0	0	0	0	0	0	0	0	0	0	0	0	0	0	0	0	0	0	0	0	0	0
SP1009	458.34	2706.98	0	0	3372.52	0	0	0	0	0	1184.79	0	0	0	0	0	0	0	3142.04	0	0	0	0	0	920.92	0	0	0	0	0	0	0	0	0	0	0	0	0	0	0	0	0	0	0	0	0	1399.92	0	0
SP1059	0	9758.58	7340.49	0	0	0	0	0	0	0	6914.11	0	0	0	0	0	0	0	13678.8	0	0	0	0	0	1757.6	0	0	0	0	0	0	0	0	0	0	0	0	0	0	0	0	0	0	0	0	0	8991.85	0	0
SP1086	656.77	1710.29	0	0	2646.37	0	0	0	0	0	0	0	0	0	0	0	0	0	2540.54	0	0	0	0	0	713.75	0	0	0	0	0	0	0	0	0	0	0	0	0	0	0	0	0	0	0	0	0	1796.76	0	0
SP1114	385.36	845.99	0	0	1420.54	0	0	0	0	0	0	0	0	0	0	0	0	0	680.94	0	0	0	0	0	0	0	0	0	0	0	0	0	0	0	0	0	0	0	0	0	0	0	0	0	0	0	0	0	0
SP1132	672.9	921.18	2143.02	0	3006.92	0	0	0	0	0	2663.6	0	0	0	0	0	0	0	788.05	0	0	0	0	0	1938.46	0	0	0	0	0	0	0	0	0	0	0	0	0	0	0	0	0	0	0	0	0	0	0	0
SP1144	2811.38	5334.53	1636.89	0	2424.99	0	0	0	0	0	0	0	0	0	0	0	0	0	5664.24	0	0	0	0	0	471.39	0	0	0	0	0	0	0	0	0	0	0	0	0	0	0	0	0	0	0	0	0	0	0	0
SP1174	945.05	1959.7	0	0	5209.06	0	0	0	0	0	0	0	0	0	0	0	0	0	2453.08	0	0	0	0	0	1907.61	0	0	0	0	0	0	0	0	0	0	0	0	0	0	0	0	0	0	0	0	0	0	0	0
SP1305	0	1274.43	0	0	18899.2	0	0	0	0	0	0	0	0	0	0	0	0	0	645.87	0	0	0	0	0	0	0	0	0	0	0	0	0	0	0	0	0	0	0	0	0	0	0	0	0	0	0	0	0	0
SP1365	953.23	917.35	0	0	2970	0	0	0	0	0	1872.41	0	0	0	0	0	0	0	1248.07	0	0	0	0	0	0	0	0	0	0	0	0	0	0	0	0	0	0	0	0	0	0	0	0	0	0	0	1487.03	0	0
SP1377	759.17	1666.88	0	0	1332.64	0	0	0	0	0	0	0	0	0	0	0	0	0	3944.64	0	0	0	0	0	0	0	0	0	0	0	0	0	0	0	0	0	0	0	0	0	0	0	0	0	0	0	733.92	0	0
SP1419	1342.49	1482.17	1709.48	0	3732.16	0	0	0	0	0	1634.42	0	0	0	0	0	0	0	1860.59	0	0	0	0	0	0	0	0	0	0	0	0	0	0	0	0	0	0	0	0	0	0	0	0	0	0	0	630.62	0	0
SP1431	652.03	2635.65	0	0	2271.88	0	0	0	0	0	0	0	0	0	0	0	0	0	2756.65	0	0	0	0	0	324.68	0	0	0	0	0	0	0	0	0	0	0	0	0	0	0	0	0	0	0	0	0	411.61	0	0
SP1491	438.58	1558.57	0	0	6135.41	0	0	0	0	0	0	0	0	0	0	0	0	0	1108.49	0	0	0	0	0	0	0	0	0	0	0	0	0	0	0	0	0	0	0	0	0	0	0	0	0	0	0	0	0	0
SP1677	659.07	10799.4	0	0	2634.43	0	0	0	0	0	0	0	0	0	0	0	0	0	10261.8	0	0	0	0	0	0	0	0	0	0	0	0	0	0	0	0	0	0	0	0	0	0	0	0	0	0	0	0	0	0
SP1712	571.12	2927.99	0	0	2275.4	0	0	0	0	0	0	0	0	0	0	0	0	0	4058.1	0	0	0	0	0	0	0	0	0	0	0	0	0	0	0	0	0	0	0	0	0	0	0	0	0	0	0	0	0	0
SP1724	475.94	4305.87	0	0	1874.93	0	0	0	0	0	0	0	0	0	0	0	0	0	5414.62	0	0	0	0	0	0	0	0	0	0	0	0	0	0	0	0	0	0	0	0	0	0	0	0	0	0	0	0	0	0
SP1781	1124.73	13419.1	2940.11	0	0	0	0	0	0	0	0	0	0	0	0	0	0	0	18919.5	0	0	0	0	0	0	0	0	0	0	0	0	0	0	0	0	0	0	0	0	0	0	0	0	0	0	0	0	0	0
SP953	788.76	7830.65	0	0	3567.19	0	0	0	0	0	0	0	0	0	0	0	0	0	10584	0	0	0	0	0	1034.96	0	0	0	0	0	0	0	0	0	0	0	0	0	0	0	0	0	0	0	0	0	0	0	0
SP96136	504.81	17462	0	0	20376.4	0	0	0	0	0	0	0	0	0	0	0	0	0	12775	0	0	0	0	0	0	0	0	0	0	0	0	0	0	0	0	0	0	0	0	0	0	0	0	0	0	0	0	0	0
SP963	754.85	12064.5	0	0	2949.21	0	0	0	0	0	0	0	0	0	0	0	0	0	14931.7	0	0	0	0	0	0	0	0	0	0	0	0	0	0	0	0	0	0	0	0	0	0	0	0	0	0	0	0	0	0
SP967	871.72	173.86	0	0	1441.37	0	0	0	0	0	0	0	0	0	0	0	0	0	22.62	0	0	0	0	0	513.9	0	0	0	0	0	0	0	0	0	0	0	0	0	0	0	0	0	0	0	0	0	0	0	0
SP975	1282.18	1015.8	0	0	8789.52	0	0	0	0	0	0	0	0	0	0	0	0	0	562.84	0	0	0	0	0	0	0	0	0	0	0	0	0	0	0	0	0	0	0	0	0	0	0	0	0	0	0	7239.65	0	0
SP116393	18.7	0	54.4	0	0	0	0	0	0	0	0	0	0	0	0	0	0	0	0	0	0	0	0	0	14.89	0	0	0	0	0	0	0	0	0	0	0	15.54	0	0	0	0	0	0	0	0	0	0	0	0
SP116442	46.46	0	0	0	122.99	0	0	0	0	0	162.52	0	0	0	0	0	0	0	0	0	0	0	0	0	0	0	0	0	0	0	0	0	0	0	0	0	41.14	0	0	0	0	0	0	0	0	0	0	0	0
SP116446	19.46	9.41	0	0	99.94	0	0	0	0	0	0	0	0	0	0	0	0	0	0	0	0	0	6.22	1.82	0	0	0	0	0	0	0	0	0	0	0	0	0	0	0	0	0	0	0	0	0	0	0	18.46	0
SP116448	3.74	5.06	0	0	44.44	0	0	0	0	0	0	0	0	0	0	0	0	0	0	0	0	0	0	0	0	0	0	0	0	0	0	0	0	0	0	0	0	0	0	0	0	0	0	0	0	0	0	16.26	0
SP116536	203.16	0	0	0	920.04	0	0	0	0	0	483.15	0	0	0	0	0	0	0	0	0	0	0	0	0	0	0	0	0	0	0	0	0	0	0	0	0	0	0	0	0	0	0	0	0	0	0	0	0	0
SP116539	54.13	0	0	0	281.42	0	0	0	0	0	265.77	0	0	0	0	0	0	0	0	0	0	0	0	0	0	0	0	0	0	0	0	0	0	0	0	0	72.55	0	0	0	0	0	0	0	0	0	0	0	0
SP116542	100.3	0	0	0	416.97	0	0	0	0	0	229.24	0	0	0	0	0	0	0	0	0	0	0	0	0	0	0	0	0	0	0	0	0	0	0	0	0	0	0	0	0	0	0	0	0	0	0	0	0	0
SP116545	73.62	0	0	0	342.26	0	0	0	0	0	192.77	0	0	0	0	0	0	0	0	0	0	0	0	0	0	0	0	0	0	0	0	0	0	0	0	0	0	0	0	0	0	0	0	0	0	0	0	0	0
SP116548	110.32	0	0	0	479.45	0	0	0	0	0	237.57	0	0	0	0	0	0	0	0	0	0	0	0	0	0	0	0	0	0	0	0	0	0	0	0	0	0	0	0	0	0	0	0	0	0	0	0	0	0
SP116550	41.34	0	0	0	296.47	0	0	0	0	0	0	0	0	0	0	0	0	0	0	0	0	0	0	0	0	0	0	0	0	0	0	0	0	0	0	0	0	0	0	0	0	0	0	0	0	0	0	0	0
SP116553	53.67	0	0	0	404.64	0	0	0	0	0	0	0	0	0	0	0	0	0	0	0	0	0	0	0	70.99	0	0	0	0	0	0	0	0	0	0	0	0	0	0	0	0	0	0	0	0	0	0	55.66	0
SP116557	41.24	14.77	64.82	0	156.17	0	0	0	0	0	89.55	0	0	0	0	0	0	0	2.51	0	0	0	0	0	0	0	0	0	0	0	0	0	0	0	0	0	0	0	0	0	0	0	0	0	0	0	0	0	0
SP116559	71.47	0	0	0	284.65	0	0	0	0	0	406.61	0	0	0	0	0	0	0	0	0	0	0	0	0	0	0	0	0	0	0	0	0	0	0	0	0	80.73	0	0	0	0	0	0	0	0	0	0	0	0
SP116562	83.75	0	0	0	638.45	0	0	0	0	0	0	0	0	0	0	0	0	0	0	0	0	0	0	0	129.3	0	0	0	0	0	0	0	0	0	0	0	0	0	0	0	0	0	0	0	0	0	0	109.2	0
SP116564	68.27	0	0	0	305.09	0	0	0	0	0	258.56	0	0	0	0	0	0	0	0	0	0	0	0	0	0	0	0	0	0	0	0	0	0	0	0	0	76.48	0	0	0	0	0	0	0	0	0	0	0	0
SP116571	72.19	67.76	0	0	512.83	0	0	0	0	0	0	0	0	0	0	0	0	0	82	0	0	0	0	0	144.68	0	0	0	0	0	0	0	0	0	0	0	0	0	0	0	0	0	0	0	0	0	0	0	0
SP116383	351.21	923.75	0	0	2615.22	0	0	0	0	0	0	0	0	0	0	0	0	0	561.57	0	0	0	0	0	0	0	0	0	0	0	0	0	0	0	0	0	0	0	0	0	0	0	0	0	0	0	0	566.55	0
SP116385	200.34	76.26	0	0	1855.46	0	0	0	0	0	0	0	0	0	0	0	0	0	102.5	0	0	0	0	0	0	0	0	0	0	0	0	0	0	0	0	0	0	0	0	0	0	0	0	0	0	0	0	0	0
SP116391	197.86	0	0	0	762.74	0	0	0	0	0	0	0	0	0	0	0	0	0	0	0	0	0	0	0	423.41	0	0	0	0	0	0	0	0	0	0	0	0	0	0	0	0	0	0	0	0	0	0	0	0
SP116401	274.85	50.25	0	0	1090.82	0	0	0	0	0	0	0	0	0	0	0	0	0	64.16	0	0	0	0	0	197.29	0	0	0	0	0	0	0	0	0	0	0	0	0	0	0	0	0	0	0	0	0	0	0	0
SP116409	0	0	0	0	1626.7	0	0	0	0	0	0	0	0	0	0	0	0	0	0	0	0	0	76.34	193.73	440.7	0	0	0	0	0	0	0	0	0	0	0	0	0	0	0	0	0	0	0	0	0	0	0	0
SP116416	128.8	0	0	0	599.07	0	0	0	0	0	0	0	0	0	0	0	0	0	0	0	0	0	0	0	191.2	0	0	0	0	0	0	0	0	0	0	0	0	0	0	0	0	0	0	0	0	0	0	105.87	0
SP116419	195.38	0	0	0	1462.92	0	0	0	0	0	1050.1	0	0	0	0	0	0	0	0	0	0	0	0	0	0	0	0	0	0	0	0	0	0	0	0	0	0	0	0	0	0	0	0	0	0	0	0	0	0
SP116424	141.67	0	0	0	491.19	0	0	0	0	0	0	0	0	0	0	0	0	0	0	0	0	0	0	0	81.21	0	0	0	0	0	0	0	0	0	0	0	0	0	0	0	0	0	0	0	0	0	0	0	0
SP116440	236.83	0	0	0	1358.29	0	0	0	0	0	0	0	0	0	0	0	0	0	0	0	0	0	0	0	0	0	0	0	0	0	0	0	0	0	0	0	0	0	0	0	0	0	0	0	0	0	0	0	0
SP116450	221.6	343	0	0	2137.16	0	0	0	0	0	0	0	0	0	0	0	0	0	366.1	0	0	0	0	0	0	0	0	0	0	0	0	0	0	0	0	0	0	0	0	0	0	0	0	0	0	0	0	359.15	0
SP116493	145.16	0	0	0	1391.49	0	0	0	0	0	0	0	0	0	0	0	0	0	0	0	0	0	0	0	0	0	0	0	0	0	0	0	0	0	0	0	0	0	0	0	0	0	0	0	0	0	0	0	0
SP116406	205.54	140.76	837.25	0	776.24	0	0	0	0	0	568.67	0	0	0	0	0	0	0	170.02	0	0	0	0	0	0	0	0	0	0	0	0	0	0	0	0	0	0	0	0	0	0	0	0	0	0	0	0	0	0
SP116412	140.72	144.25	882.33	0	391.91	0	0	0	0	0	404.96	0	0	0	0	0	0	0	242.72	0	0	0	40.89	27.41	0	0	0	0	0	0	0	0	0	0	0	0	0	0	0	0	0	0	0	0	0	0	0	176.13	0
SP116431	197.39	344.55	2057.71	0	2082.39	0	0	0	0	0	1750.99	0	0	0	0	0	0	0	101.59	0	0	0	258.12	1159.13	0	0	0	0	0	0	0	0	0	0	0	0	0	0	0	0	0	0	0	0	0	0	0	945.9	0
SP116434	56.45	0	128.05	0	96.46	0	0	0	0	0	69.92	0	0	0	0	0	0	0	0	0	0	0	0	0	0	0	0	0	0	0	0	0	0	0	0	0	43.6	0	0	0	0	0	0	0	0	0	0	0	0
SP116437	165.12	60.1	0	0	683.53	0	0	0	0	0	284.94	0	0	0	0	0	0	0	64.81	0	0	0	0	0	0	0	0	0	0	0	0	0	0	0	0	0	0	0	0	0	0	0	0	0	0	0	0	0	0
SP116453	215.87	0	0	0	898.86	0	0	0	0	0	770.14	0	0	0	0	0	0	0	0	0	0	0	0	0	0	0	0	0	0	0	0	0	0	0	0	0	314.94	0	0	0	0	0	0	0	0	0	0	194.36	0
SP116456	170.16	100.4	0	0	1638.34	0	0	0	0	0	0	0	0	0	0	0	0	0	73.94	0	0	0	0	0	0	0	0	0	0	0	0	0	0	0	0	0	0	0	0	0	0	154.67	0	0	0	0	0	0	0
SP116459	322.08	392.22	1560.55	0	0	0	0	0	0	0	1475.85	0	0	0	0	0	0	632.36	444.04	0	0	0	6.19	134.31	0	0	0	0	0	0	0	0	0	0	0	0	421.84	0	0	0	0	0	0	0	0	0	0	346.78	0
SP116462	104.77	93.28	0	0	785.19	0	0	0	0	0	555.96	0	0	0	0	0	0	0	128.09	0	0	0	0	21.02	0	0	0	0	0	0	0	0	0	0	0	0	0	0	0	0	0	0	0	0	0	0	0	0	0
SP116465	103.98	46.02	507.1	0	627.37	0	0	0	0	0	307.95	0	0	0	0	0	0	0	53.22	0	0	0	65.9	47.94	0	0	0	0	0	0	0	0	0	0	0	0	0	0	0	0	0	0	0	0	0	0	0	231.98	0
SP116469	179.86	39.44	0	0	1203.58	0	0	0	0	0	786.9	0	0	0	0	0	0	0	88.18	0	0	0	0	0	0	0	0	0	0	0	0	0	0	0	0	0	0	482.23	0	0	0	0	0	0	0	0	0	0	0
SP116472	135.54	95.42	1912.58	0	1210.61	0	0	0	0	0	739.36	0	0	0	0	0	0	0	123.87	0	0	0	299.83	887.1	0	0	0	0	0	0	0	0	0	0	0	0	0	0	0	0	0	0	0	0	0	0	0	596.36	0
SP116475	144.49	113.08	867.36	0	942.7	0	0	0	0	0	681.37	0	0	0	0	0	0	0	98.15	0	0	0	0	0	0	0	0	0	0	0	0	0	0	0	0	0	0	0	0	0	0	0	0	0	0	0	0	0	0
SP116478	203.16	553.04	1266.86	0	1443.29	0	0	0	0	0	474.07	0	0	0	0	0	0	0	469.21	0	0	0	0	0	0	0	0	0	0	0	0	0	0	0	0	0	0	0	0	0	0	0	0	0	0	0	0	0	0
SP116481	222.61	491.54	1039.41	0	0	0	0	0	0	0	683.41	0	0	0	0	0	0	304.77	442.34	0	0	0	0	0	0	0	0	0	0	0	0	0	0	0	0	0	262.82	0	0	0	0	0	0	0	0	0	0	205.46	0
SP116484	122	32.25	204.71	0	378.25	0	0	0	0	0	271.93	0	0	0	0	0	0	0	25.88	0	0	0	0	0	0	0	0	0	0	0	0	0	0	0	0	0	101.93	0	0	0	0	0	0	0	0	0	0	0	0
SP116487	130.59	111.38	555.87	0	457.28	0	0	0	0	0	364.78	0	0	0	0	0	0	0	114.35	0	0	0	0	0	0	0	0	0	0	0	0	0	0	0	0	0	0	0	0	0	0	0	0	0	0	0	0	0	0
SP116490	188.52	201.64	1181.4	0	1372.84	0	0	0	0	0	1702.7	0	0	0	0	0	0	0	251.02	0	0	0	0	0	0	0	0	0	0	0	0	0	0	0	0	0	0	0	0	0	0	0	0	0	0	0	0	0	0
SP116496	226.79	330.27	4024.4	0	2564.78	0	0	0	0	0	0	0	0	0	0	0	0	0	570.34	0	0	0	413.42	1076.78	0	0	0	0	0	0	0	0	0	0	0	0	0	0	0	0	0	0	0	0	0	0	0	0	0
SP116499	249.97	236.5	2263.43	0	0	0	0	0	0	0	716.71	0	0	0	0	0	0	448.14	218.62	0	0	0	0	0	0	0	0	0	0	0	0	0	0	0	0	0	0	0	0	0	0	0	0	0	0	0	0	454.47	0
SP116505	246.81	96.86	0	0	904.04	0	0	0	0	0	723.45	0	0	0	0	0	0	0	50.95	0	0	0	0	0	0	0	0	0	0	0	0	0	0	0	0	0	267.06	0	0	0	0	0	0	0	0	0	0	190.9	0
SP116509	0	0	2100.35	0	1277.27	0	0	0	0	0	0	0	0	0	0	0	0	0	0	0	0	0	112.35	103.46	0	0	0	0	0	0	0	0	0	0	0	0	3451.68	0	0	0	0	0	0	0	0	0	0	0	0
SP116512	158.51	161.12	2366.36	0	0	0	0	0	0	0	1419.7	0	0	0	0	0	0	586.07	205.73	0	0	0	0	0	0	0	0	0	0	0	0	0	0	0	0	0	0	0	0	0	0	0	0	0	0	0	0	798.59	0
SP116515	96.27	90.13	0	0	630.81	0	0	0	0	0	583.12	0	0	0	0	0	0	0	82.07	0	0	0	0	0	0	0	0	0	0	0	0	0	0	0	0	0	0	425.36	0	0	0	0	0	0	0	0	0	0	0
SP116518	247.35	830.71	3216.53	0	3187.94	0	0	0	0	0	3763.92	0	0	0	0	0	0	0	705.09	0	0	0	218.98	657.56	0	0	0	0	0	0	0	0	0	0	0	0	0	0	0	0	0	0	0	0	0	0	0	1130.6	0
SP116520	147.74	507.09	2044.48	0	0	0	0	0	0	0	1335.27	0	0	0	0	0	0	535.84	375.71	0	0	0	57.16	91.51	0	0	0	0	0	0	0	0	0	0	0	0	526.36	0	0	0	0	0	0	0	0	0	0	478.02	0
SP116523	366.1	11.8	0	0	1686.67	0	0	0	0	0	0	0	0	0	0	0	0	0	87.77	0	0	0	0	0	0	0	0	0	0	0	0	0	0	0	0	0	0	0	0	0	0	283.54	0	0	0	0	0	405.14	0
SP116525	422.22	374.69	0	0	1829.73	0	0	0	0	0	1356.99	0	0	0	0	0	0	0	293.79	0	0	0	0	0	0	0	0	0	0	0	0	0	0	0	0	0	464.93	0	0	0	0	0	0	0	0	0	0	0	0
SP116528	441.87	168.38	1465.93	0	1494.02	0	0	0	0	0	698.65	0	0	0	0	0	0	412.24	233.16	0	0	0	0	0	0	0	0	0	0	0	0	0	0	0	0	0	0	0	0	0	0	0	0	0	0	0	0	0	0
SP116531	115.78	52.67	0	0	672.31	0	0	0	0	0	296.56	0	0	0	0	0	0	0	20.1	0	0	0	0	0	0	0	0	0	0	0	0	0	0	0	0	0	0	0	0	0	0	0	0	0	0	0	0	0	0
SP116534	84.8	87.63	294.97	0	491.71	0	0	0	0	0	469.69	0	0	0	0	0	0	0	70.65	0	0	0	6.63	28.89	0	0	0	0	0	0	0	0	0	0	0	0	0	0	0	0	0	0	0	0	0	0	0	0	0
SP116578	199.33	112.37	1601.17	0	1934.43	0	0	0	0	0	888.62	0	0	0	0	0	0	0	179.88	0	0	0	18.9	111.63	0	0	0	0	0	0	0	0	0	0	0	0	0	0	0	0	0	0	0	0	0	0	0	0	0
SP116582	396.8	417.62	1518.8	0	1741.16	0	0	0	0	0	989.03	0	0	0	0	0	0	256.31	390.51	0	0	0	89.26	189.7	0	0	0	0	0	0	0	0	0	0	0	0	459.67	0	0	0	0	0	0	0	0	0	0	457.42	0
SP116586	151.18	88.15	1265.61	0	594.33	0	0	0	0	0	844.29	0	0	0	0	0	0	304.52	118.52	0	0	0	0	0	0	0	0	0	0	0	0	0	0	0	0	0	0	0	0	0	0	0	0	0	0	0	0	264.79	0
SP116589	287.85	112.22	3461.05	0	0	0	0	0	0	0	2705.47	0	0	0	0	0	0	1102.78	192.26	0	0	0	0	0	0	0	0	0	0	0	0	0	0	0	0	0	564.5	0	0	0	0	0	0	0	0	0	0	513.25	0
SP116593	60.05	359.8	0	0	1813.54	0	0	0	0	0	764.16	0	0	0	0	0	0	0	236.98	0	0	0	90.19	114.59	0	0	0	0	0	0	0	0	0	0	0	0	0	0	0	0	0	0	0	0	0	0	0	0	0
SP116596	306.98	139.75	1876.64	0	1884.33	0	0	0	0	0	1700.58	0	0	0	0	0	0	0	311.51	0	0	0	147.87	207.75	0	0	0	0	0	0	0	0	0	0	0	0	0	0	0	0	0	0	0	0	0	0	0	0	0
SP116599	299.87	161.74	636.19	0	810.25	0	0	0	0	0	569.77	0	0	0	0	0	0	0	87.41	0	0	0	0	0	0	0	0	0	0	0	0	0	0	0	0	0	0	0	0	0	0	0	0	0	0	0	0	0	0
SP10084	583.05	246.49	1331.13	0	2791.84	0	0	0	0	0	3112.85	0	0	0	0	0	0	0	366.66	0	0	0	0	0	0	0	0	0	0	0	0	0	0	0	0	0	0	0	0	0	131.98	0	0	0	0	0	0	0	0
SP10150	590.78	2176.54	0	0	1827.77	0	0	0	0	0	0	0	0	0	0	0	0	0	2772.49	0	0	0	0	0	168.94	0	0	0	0	0	0	0	0	0	0	0	0	0	0	0	144.76	0	0	0	0	0	0	0	0
SP10470	343.4	175.66	5558.76	0	1937.13	0	0	0	0	0	1482.25	0	0	0	0	0	0	0	772.93	0	0	0	0	0	0	0	0	0	0	0	0	0	0	0	0	0	0	0	0	0	0	0	0	0	0	0	0	0	0
SP10563	566.27	1381.26	0	0	2029.31	0	0	0	0	0	0	0	0	0	0	0	0	0	464.47	0	0	0	0	0	358.29	0	0	0	0	0	0	0	0	0	0	0	0	0	0	0	94.87	0	0	0	0	0	0	0	0
SP10635	288.62	85.25	0	0	1290.54	0	0	0	0	0	0	0	0	0	0	0	0	0	30.79	0	0	0	0	0	162.46	0	0	0	0	0	0	0	0	0	0	0	0	0	0	0	70.62	0	0	0	0	0	0	0	0
SP10944	986.58	3347.83	0	0	4962.55	0	0	0	0	0	0	0	0	0	0	0	0	0	2829.53	0	0	0	0	0	686.71	0	0	0	0	0	0	0	0	0	0	0	0	0	0	0	240.83	0	0	0	0	0	0	0	0
SP11045	179.12	1306.33	0	0	997.51	0	0	0	0	0	0	0	0	0	0	0	0	0	1227.01	0	0	0	0	0	93.46	0	0	0	0	0	0	0	0	0	0	0	0	0	0	0	50.15	0	0	0	0	0	0	0	0
SP11171	355.51	68.25	2404.91	0	1267.53	0	0	0	0	0	1341.54	0	0	0	0	0	0	0	144.48	0	0	0	0	0	0	0	0	0	0	0	0	0	0	0	0	0	0	0	0	0	0	0	0	0	0	0	0	0	0
SP11235	325.55	159.38	0	0	2282.78	0	0	0	0	0	0	0	0	0	0	0	0	0	230.94	0	0	0	0	0	873.07	0	0	0	0	0	0	0	0	0	0	0	0	0	0	0	103.9	0	0	0	0	0	0	0	0
SP11292	219.09	309.02	2273.99	0	1073.4	0	0	0	0	0	526.24	0	0	0	0	0	0	0	745.76	0	0	0	0	0	0	0	0	0	0	0	0	0	0	0	0	0	0	0	0	0	0	0	0	0	0	0	0	0	0
SP116331	426.23	86.74	0	0	2552.19	0	0	0	0	0	0	0	0	0	0	0	0	0	166.82	0	0	0	0	0	1351.57	0	0	0	0	0	0	0	0	0	0	0	0	0	0	0	170.1	0	0	0	0	0	0	0	0
SP116333	352.11	148.62	1576.65	0	1656.89	0	0	0	0	0	0	0	0	0	0	0	0	0	264.85	0	0	0	0	0	277.14	0	0	0	0	0	0	0	0	0	0	0	0	0	0	0	104.66	0	0	0	0	0	0	0	0
SP116335	373.82	0	1953.71	0	2188.33	0	0	0	0	0	821.74	0	0	0	0	0	0	0	0	0	0	0	177.21	398.36	404.39	0	0	0	0	0	0	0	0	0	0	0	0	0	0	0	0	0	0	0	0	0	0	0	0
SP116339	311.86	56.23	0	0	1870.5	0	0	0	0	0	0	0	0	0	0	0	0	0	150.62	0	0	0	0	0	1034.83	0	0	0	0	0	0	0	0	0	0	0	0	0	0	0	94.39	0	0	0	0	0	0	0	0
SP116341	244.31	557.83	3999.24	0	2264.19	0	0	0	0	0	1005.01	0	0	0	0	0	0	0	1279.56	0	0	0	0	0	0	0	0	0	0	0	0	0	0	0	0	0	0	0	0	0	0	0	0	0	0	0	0	0	0
SP116343	636.8	221.39	0	0	3683.19	0	0	0	0	0	0	0	0	0	0	0	0	0	398.32	0	0	0	0	0	821.86	0	0	0	0	0	0	0	0	0	0	0	0	0	0	0	105.61	0	0	0	0	0	0	0	0
SP116345	359.66	109.01	0	0	1689.01	0	0	0	0	0	0	0	0	0	0	0	0	0	68.08	0	0	0	0	29.68	384.23	0	0	0	0	0	0	0	0	0	0	0	0	0	0	0	125.37	0	0	0	0	0	0	0	0
SP116347	531.16	0	0	0	1523.11	0	0	0	0	0	0	0	0	0	0	0	0	0	0	0	0	0	0	0	480.55	0	0	0	0	0	0	0	0	0	0	0	0	0	0	0	69.3	0	0	0	0	0	0	0	0
SP116349	354.11	75.9	0	0	1918.29	0	0	0	0	0	0	0	0	0	0	0	0	0	21.27	0	0	0	0	0	236	0	0	0	0	0	0	0	0	0	0	0	0	0	0	0	76.56	0	0	0	0	0	0	0	0
SP116351	436.53	135.69	0	0	1687.77	0	0	0	0	0	0	0	0	0	0	0	0	0	76.37	0	0	0	0	0	691.21	0	0	0	0	0	0	0	0	0	0	0	0	0	0	0	102.24	0	0	0	0	0	0	0	0
SP116353	911.22	352.08	0	0	5471.45	0	0	0	0	0	0	0	0	0	0	0	0	0	347.31	0	0	0	0	0	1730.9	0	0	0	0	0	0	0	0	0	0	0	0	0	0	0	174.66	0	0	0	0	0	0	0	0
SP116355	341.12	309.13	4053.37	0	1498.55	0	0	0	0	0	1482.95	0	0	0	0	0	0	0	1066.89	0	0	0	0	0	476.84	0	0	0	0	0	0	0	0	0	0	0	0	0	0	0	0	0	0	0	0	0	0	0	0
SP116357	263.26	195.39	3910.09	0	1178.55	0	0	0	0	0	613.68	0	0	0	0	0	0	0	605.55	0	0	0	0	0	0	0	0	0	0	0	0	0	0	0	0	0	0	0	0	0	0	0	0	0	0	0	0	0	0
SP116359	370.88	693.46	3447.11	0	1896.03	0	0	0	0	0	868.72	0	0	0	0	0	0	0	1426.99	0	0	0	0	0	0	0	0	0	0	0	0	0	0	0	0	0	0	0	0	0	0	0	0	0	0	0	0	0	0
SP116361	206.09	2583.6	3026.28	0	0	0	0	0	0	0	0	0	0	0	0	0	0	0	4507.23	0	0	0	0	0	0	0	0	0	0	0	0	0	0	0	0	0	0	0	0	0	0	0	0	0	0	0	0	0	0
SP116363	286.99	159.85	3106.26	0	1188.71	0	0	0	0	0	912.21	0	0	0	0	0	0	0	377.24	0	0	0	0	0	0	0	0	0	0	0	0	0	0	0	0	0	0	0	0	0	0	0	0	0	0	0	0	0	0
SP116365	281.26	393.13	3369.29	0	901.78	0	0	0	0	0	0	0	0	0	0	0	0	0	1020.81	0	0	0	0	0	0	0	0	0	0	0	0	0	0	0	0	0	0	0	0	0	0	0	0	0	0	0	0	0	0
SP116367	728.98	126.75	4459.56	0	1471.33	0	0	0	0	0	0	0	0	0	0	0	0	0	194.33	0	0	0	0	0	702.25	0	0	0	0	0	0	0	0	0	0	0	0	0	0	0	0	0	0	0	0	0	0	0	0
SP116369	400.23	357.35	6828.2	0	1722.56	0	0	0	0	0	0	0	0	0	0	0	0	0	756.91	0	0	0	0	0	711.22	0	0	0	0	0	0	0	0	0	0	0	0	0	0	0	0	0	0	0	0	0	0	0	0
SP116371	238.17	479.41	1050.26	0	1562.06	0	0	0	0	0	409.59	0	0	0	0	0	0	0	393.15	0	0	0	0	0	286.89	0	0	0	0	0	0	0	0	0	0	0	0	0	0	0	77.33	0	0	0	0	0	0	0	0
SP116373	423.72	146.68	6460.53	0	0	0	0	0	0	0	585.98	0	0	0	0	0	0	0	529.38	0	0	0	0	0	0	0	0	0	0	0	0	0	0	0	0	0	0	0	0	0	0	0	0	0	0	0	0	0	0
SP116375	1104.34	133.29	0	0	4259.41	0	0	0	0	0	0	0	0	0	0	0	0	0	163.36	0	0	0	0	0	1579.81	0	0	0	0	0	0	0	0	0	0	0	0	0	0	0	183.63	0	0	0	0	0	0	0	0
SP116377	612.01	281.52	0	0	4503.88	0	0	0	0	0	0	0	0	0	0	0	0	0	742.21	0	0	0	0	0	1377.06	0	0	0	0	0	0	0	0	0	0	0	0	0	0	0	195.11	0	0	0	0	0	0	0	0
SP116379	618.2	96.4	0	0	2495.17	0	0	0	0	0	0	0	0	0	0	0	0	0	32.68	0	0	0	0	0	1401.95	0	0	0	0	0	0	0	0	0	0	0	0	0	0	0	195.16	0	0	0	0	0	0	0	0
SP116946	390.34	95.1	0	0	1802.18	0	0	0	0	0	0	0	0	0	0	0	0	0	44.76	0	0	0	0	0	423.8	0	0	0	0	0	0	0	0	0	0	0	0	0	0	0	46.52	0	0	0	0	0	0	0	0
SP116947	365.81	124.36	0	0	1772.31	0	0	0	0	0	0	0	0	0	0	0	0	0	87.88	0	0	0	0	0	180.95	0	0	0	0	0	0	0	0	0	0	0	0	0	0	0	64.77	0	0	0	0	0	0	0	0
SP116948	363.8	215.68	0	0	1902.11	0	0	0	0	0	0	0	0	0	0	0	0	0	52.82	0	0	0	0	0	347.43	0	0	0	0	0	0	0	0	0	0	0	0	0	0	0	70.21	0	0	0	0	0	0	0	0
SP116963	314.31	69.76	0	0	941.9	0	0	0	0	0	0	0	0	0	0	0	0	0	21.84	0	0	0	0	0	147.35	0	0	0	0	0	0	0	0	0	0	0	0	0	0	0	52.31	0	0	0	0	0	0	0	0
SP116991	338.54	296.49	0	0	1317.28	0	0	0	0	0	0	0	0	0	0	0	0	0	81.64	0	0	0	0	0	299.08	0	0	0	0	0	0	0	0	0	0	0	0	0	0	0	72.24	0	0	0	0	0	0	0	0
SP117011	245.86	21556	0	0	1730.74	0	0	0	0	0	0	0	0	0	0	0	0	0	12885.1	0	0	0	0	0	0	0	0	0	0	0	0	0	0	0	0	0	0	0	0	0	0	0	0	0	0	0	0	0	0
SP117032	287.55	43.55	0	0	1479.33	0	0	0	0	0	0	0	0	0	0	0	0	0	75.74	0	0	0	0	0	191.43	0	0	0	0	0	0	0	0	0	0	0	0	0	0	0	78.19	0	0	0	0	0	0	0	0
SP117057	208.23	561.06	0	0	1326.17	0	0	0	0	0	0	0	0	0	0	0	0	0	286.91	0	0	0	0	0	425.01	0	0	0	0	0	0	0	0	0	0	0	0	0	0	0	0	0	0	0	0	0	0	0	0
SP117078	405.91	463.45	0	0	3321.82	0	0	0	0	0	0	0	0	0	0	0	0	0	254.72	0	0	0	0	0	1030.82	0	0	0	0	0	0	0	0	0	0	0	0	0	0	0	179.97	0	0	0	0	0	0	0	0
SP117079	196.75	1125.75	0	0	1044.91	0	0	0	0	0	0	0	0	0	0	0	0	0	698.21	0	0	0	0	0	0	0	0	0	0	0	0	0	0	0	0	0	0	0	0	0	0	0	0	0	0	0	0	0	0
SP117105	520.48	324.77	0	0	1923.92	0	0	0	0	0	0	0	0	0	0	0	0	0	323.52	0	0	0	10.39	24.1	364.54	0	0	0	0	0	0	0	0	0	0	0	0	0	0	0	63.96	0	0	0	0	0	0	0	0
SP117108	324.25	34.58	0	0	954.41	0	0	0	0	0	0	0	0	0	0	0	0	0	18.11	0	0	0	0	0	575.33	0	0	0	0	0	0	0	0	0	0	0	0	0	0	0	24.2	0	0	0	0	0	0	0	0
SP117113	367.18	96.66	0	0	1074.31	0	0	0	0	0	0	0	0	0	0	0	0	0	0	0	0	0	0	0	479.12	0	0	0	0	0	0	0	0	0	0	0	0	0	0	0	60.87	0	0	0	0	0	0	0	0
SP117126	443	94.4	0	0	1347.51	0	0	0	0	0	0	0	0	0	0	0	0	0	50.3	0	0	0	0	0	204.77	0	0	0	0	0	0	0	0	0	0	0	0	0	0	0	47.54	0	0	0	0	0	0	0	0
SP117127	260.51	44.67	0	0	810.92	0	0	0	0	0	0	0	0	0	0	0	0	0	0.84	0	0	0	0	0	321.8	0	0	0	0	0	0	0	0	0	0	0	0	0	0	0	29.09	0	0	0	0	0	0	0	0
SP117136	247.06	41.5	0	0	922.77	0	0	0	0	0	0	0	0	0	0	0	0	0	0	0	0	0	0	0	190.28	0	0	0	0	0	0	0	0	0	0	0	0	0	0	0	36.73	0	0	0	0	0	0	0	0
SP117162	512.05	127.56	0	0	1442.83	0	0	0	0	0	666.48	0	0	0	0	0	0	0	122.49	0	0	0	0	0	0	0	0	0	0	0	0	0	0	0	0	0	0	0	0	0	0	0	0	0	0	0	0	0	0
SP117244	168.76	638.46	0	0	748.71	0	0	0	0	0	0	0	0	0	0	0	0	0	507.81	0	0	0	0	0	149.1	0	0	0	0	0	0	0	0	0	0	0	0	0	0	0	0	0	0	0	0	0	0	0	0
SP117245	364.15	302.83	0	0	1319.5	0	0	0	0	0	0	0	0	0	0	0	0	0	151.67	0	0	0	0	0	234.77	0	0	0	0	0	0	0	0	0	0	0	0	0	0	0	41.59	0	0	0	0	0	0	0	0
SP117250	238.05	3682	0	0	1313.62	0	0	0	0	0	0	0	0	0	0	0	0	0	3027.92	0	0	0	0	0	133.17	0	0	0	0	0	0	0	0	0	0	0	0	0	0	0	0	0	0	0	0	0	0	0	0
SP117257	223.16	231.58	0	0	725.24	0	0	0	0	0	0	0	0	0	0	0	0	0	62.2	0	0	0	0	0	154.06	0	0	0	0	0	0	0	0	0	0	0	0	0	0	0	29.12	0	0	0	0	0	0	0	0
SP117312	350.02	200.14	0	0	1036.75	0	0	0	0	0	0	0	0	0	0	0	0	0	404.89	0	0	0	0	0	112.93	0	0	0	0	0	0	0	0	0	0	0	0	0	0	0	59.84	0	0	0	0	0	0	0	0
SP117344	292.19	124.81	1733.27	0	1295.79	0	0	0	0	0	900.35	0	0	0	0	0	0	0	130.51	0	0	0	0	0	0	0	0	0	0	0	0	0	0	0	0	0	0	0	0	0	119.38	0	0	0	0	0	0	0	0
SP117354	395.65	123.34	0	0	1739.17	0	0	0	0	0	0	0	0	0	0	0	0	0	84.38	0	0	0	0	0	688.49	0	0	0	0	0	0	0	0	0	0	0	0	0	0	0	100.58	0	0	0	0	0	0	0	0
SP117363	343.67	198.11	0	0	1701.83	0	0	0	0	0	1292.24	0	0	0	0	0	0	0	101.42	0	0	0	0	0	730.95	0	0	0	0	0	0	0	0	0	0	0	0	0	0	0	0	0	0	0	0	0	0	0	0
SP117369	182.04	30612.5	0	0	942.55	0	0	0	0	0	0	0	0	0	0	0	0	0	24097.8	0	0	0	0	0	0	0	0	0	0	0	0	0	0	0	0	0	0	0	0	0	0	0	0	0	0	0	0	0	0
SP117370	327.46	116.23	0	0	916.18	0	0	0	0	0	0	0	0	0	0	0	0	0	27.86	0	0	0	0	0	299.98	0	0	0	0	0	0	0	0	0	0	0	0	0	0	0	35.03	0	0	0	0	0	0	0	0
SP117372	259.01	4870.43	0	0	1246.68	0	0	0	0	0	0	0	0	0	0	0	0	0	6144.65	0	0	0	0	0	0	0	0	0	0	0	0	0	0	0	0	0	0	0	0	0	77.71	0	0	0	0	0	0	0	0
SP117378	197.01	40.12	0	0	1334.06	0	0	0	0	0	0	0	0	0	0	0	0	0	9.14	0	0	0	0	0	70.74	0	0	0	0	0	0	0	0	0	0	0	0	0	0	0	33.48	0	0	0	0	0	0	0	0
SP117402	312.81	799.3	0	0	1469.46	0	0	0	0	0	0	0	0	0	0	0	0	0	943.49	0	0	0	0	0	229.55	0	0	0	0	0	0	0	0	0	0	0	0	0	0	0	63.7	0	0	0	0	0	0	0	0
SP117409	276.05	292.19	3886.88	0	1795.65	0	0	0	0	0	0	0	0	0	0	0	0	0	343.21	0	0	0	0	0	781.18	0	0	0	0	0	0	0	0	0	0	0	0	0	0	0	161.67	0	0	0	0	0	0	0	0
SP117454	368.85	49.91	0	0	1060.2	0	0	0	0	0	0	0	0	0	0	0	0	0	66.39	0	0	0	0	0	0	0	0	0	0	0	0	0	0	0	0	0	0	0	0	0	0	0	0	0	0	0	0	0	0
SP117538	284.12	484.14	4484.95	0	1698.97	0	0	0	0	0	975.12	0	0	0	0	0	0	0	720.88	0	0	0	0	0	582.14	0	0	0	0	0	0	0	0	0	0	0	0	0	0	0	0	0	0	0	0	0	0	0	0
SP117552	235.37	50.32	0	0	620.62	0	0	0	0	0	138.78	0	0	0	0	0	0	0	14.75	0	0	0	0	0	132.23	0	0	0	0	0	0	0	0	0	0	0	0	0	0	0	24.28	0	0	0	0	0	0	0	0
SP117593	354.75	35.17	0	0	1009.1	0	0	0	0	0	0	0	0	0	0	0	0	0	15	0	0	0	0	0	124.88	0	0	0	0	0	0	0	0	0	0	0	0	0	0	0	0	0	0	0	0	0	0	0	0
SP117598	190.97	42.55	0	0	1368.89	0	0	0	0	0	0	0	0	0	0	0	0	0	17.48	0	0	0	7.69	24.93	121.04	0	0	0	0	0	0	0	0	0	0	0	0	0	0	0	38.58	0	0	0	0	0	0	0	0
SP117614	378.21	100.86	2190.93	0	1620.05	0	0	0	0	0	945.05	0	0	0	0	0	0	0	208.81	0	0	0	0	0	0	0	0	0	0	0	0	0	0	0	0	0	0	0	0	0	0	0	0	0	0	0	0	0	0
SP117618	213.21	30.84	0	0	850.39	0	0	0	0	0	0	0	0	0	0	0	0	0	0	0	0	0	0	0	167.13	0	0	0	0	0	0	0	0	0	0	0	0	0	0	0	40.01	0	0	0	0	0	0	0	0
SP117629	264.45	243.97	3079.32	0	1129.13	0	0	0	0	0	0	0	0	0	0	0	0	0	429.01	0	0	0	0	0	261.27	0	0	0	0	0	0	0	0	0	0	0	0	0	0	0	66.24	0	0	0	0	0	0	0	0
SP117639	702.57	1245.01	0	0	2700.9	0	0	0	0	0	0	0	0	0	0	0	0	0	232.94	0	0	0	0	0	491.1	0	0	0	0	0	0	0	0	0	0	0	0	0	0	0	218.59	0	0	0	0	0	0	0	0
SP117676	206.82	198.57	0	0	1239.17	0	0	0	0	0	0	0	0	0	0	0	0	0	28.83	0	0	0	0	0	126.91	0	0	0	0	0	0	0	0	0	0	0	0	0	0	0	28.41	0	0	0	0	0	0	0	0
SP117710	250.73	498.82	0	0	1470.46	0	0	0	0	0	0	0	0	0	0	0	0	0	44.81	0	0	0	0	0	204.93	0	0	0	0	0	0	0	0	0	0	0	0	0	0	0	68.29	0	0	0	0	0	0	0	0
SP117724	496.17	110.16	0	0	1684.56	0	0	0	0	0	0	0	0	0	0	0	0	0	166.64	0	0	0	0	0	211.33	0	0	0	0	0	0	0	0	0	0	0	0	0	0	0	56.97	0	0	0	0	0	0	0	0
SP117728	276.19	59.35	0	0	1278.47	0	0	0	0	0	0	0	0	0	0	0	0	0	15.51	0	0	0	0	0	254.14	0	0	0	0	0	0	0	0	0	0	0	0	0	0	0	72.59	0	0	0	0	0	0	0	0
SP117778	315.66	78.87	0	0	1967.44	0	0	0	0	0	0	0	0	0	0	0	0	0	26.11	0	0	0	0	0	231.48	0	0	0	0	0	0	0	0	0	0	0	0	0	0	0	74.74	0	0	0	0	0	0	0	0
SP117785	304.06	360.4	0	0	2235.4	0	0	0	0	0	0	0	0	0	0	0	0	0	1065.81	0	0	0	0	0	223.01	0	0	0	0	0	0	0	0	0	0	0	0	0	0	0	122.28	0	0	0	0	0	0	0	0
SP117800	493.99	287.3	0	0	2141.25	0	0	0	0	0	0	0	0	0	0	0	0	0	303.36	0	0	0	0	0	614.9	0	0	0	0	0	0	0	0	0	0	0	0	0	0	0	105.76	0	0	0	0	0	0	0	0
SP117812	268.89	40.87	0	0	920.15	0	0	0	0	0	276.7	0	0	0	0	0	0	0	4.2	0	0	0	0	0	96.95	0	0	0	0	0	0	0	0	0	0	0	0	0	0	0	0	0	0	0	0	0	0	0	0
SP117834	459.11	168.52	1640.23	0	1855.23	0	0	0	0	0	359.26	0	0	0	0	0	0	0	129.59	0	0	0	0	0	454.21	0	0	0	0	0	0	0	0	0	0	0	0	0	0	0	128.76	0	0	0	0	0	0	0	0
SP117840	265.03	93.96	0	0	1285.09	0	0	0	0	0	0	0	0	0	0	0	0	0	82.69	0	0	0	0	0	138.49	0	0	0	0	0	0	0	0	0	0	0	0	0	0	0	66.02	0	0	0	0	0	0	0	0
SP117850	324.21	329.32	0	0	1019.63	0	0	0	0	0	0	0	0	0	0	0	0	0	208.53	0	0	0	0	0	82.04	0	0	0	0	0	0	0	0	0	0	0	0	0	0	0	36.29	0	0	0	0	0	0	0	0
SP117882	259.15	246.27	0	0	863.48	0	0	0	0	0	0	0	0	0	0	0	0	0	241.44	0	0	0	0	0	266.51	0	0	0	0	0	0	0	0	0	0	0	0	0	0	0	64.39	0	0	0	0	0	0	0	0
SP117887	386.19	259.87	2955.46	0	1564.29	0	0	0	0	0	1642.53	0	0	0	0	0	0	0	279.9	0	0	0	0	0	0	0	0	0	0	0	0	0	0	0	0	0	0	0	0	0	0	0	0	0	0	0	0	0	0
SP117901	271.37	1061.51	1811.75	0	1486.25	0	0	0	0	0	769.29	0	0	0	0	0	0	0	1171.92	0	0	0	0	0	0	0	0	0	0	0	0	0	0	0	0	0	0	0	0	0	101.98	0	0	0	0	0	0	0	0
SP117919	321.45	537.89	4135.39	0	1910.49	0	0	0	0	0	677.68	0	0	0	0	0	0	0	765.54	0	0	0	0	0	427.33	0	0	0	0	0	0	0	0	0	0	0	0	0	0	0	196.39	0	0	0	0	0	0	0	0
SP117933	161.78	0	0	0	856.17	0	0	0	0	0	0	0	0	0	0	0	0	0	0	0	0	0	0	0	90.93	0	0	0	0	0	0	0	0	0	0	0	0	0	0	0	0	0	0	0	0	0	0	0	0
SP117944	271.74	813.18	2404.7	0	1968.36	0	0	0	0	0	1301.01	0	0	0	0	0	0	0	1256.81	0	0	0	0	0	0	0	0	0	0	0	0	0	0	0	0	0	0	0	0	0	0	0	0	0	0	0	0	0	0
SP117956	218.96	41.85	0	0	1267.93	0	0	0	0	0	0	0	0	0	0	0	0	0	19.88	0	0	0	0	0	117.88	0	0	0	0	0	0	0	0	0	0	0	0	0	0	0	31.16	0	0	0	0	0	0	0	0
SP117975	446.87	135.52	0	0	1466.08	0	0	0	0	0	0	0	0	0	0	0	0	0	73.46	0	0	0	0	0	209.86	0	0	0	0	0	0	0	0	0	0	0	0	0	0	0	37.29	0	0	0	0	0	0	0	0
SP117983	278.91	488.14	0	0	1500.41	0	0	0	0	0	0	0	0	0	0	0	0	0	504.63	0	0	0	0	0	503.59	0	0	0	0	0	0	0	0	0	0	0	0	0	0	0	85.83	0	0	0	0	0	0	0	0
SP118012	259.93	111.45	0	0	1051.76	0	0	0	0	0	0	0	0	0	0	0	0	0	11.51	0	0	0	0	0	196.25	0	0	0	0	0	0	0	0	0	0	0	0	0	0	0	0	0	0	0	0	0	0	0	0
SP118038	242.67	2721.34	949.37	0	1178.24	0	0	0	0	0	637.3	0	0	0	0	0	0	0	2904.12	0	0	0	0	0	501.96	0	0	0	0	0	0	0	0	0	0	0	0	0	0	0	137.44	0	0	0	0	0	0	0	0
SP118073	377.45	45.12	0	0	1032.92	0	0	0	0	0	0	0	0	0	0	0	0	0	0.87	0	0	0	0	0	313.62	0	0	0	0	0	0	0	0	0	0	0	0	0	0	0	55.75	0	0	0	0	0	0	0	0
SP118074	958.55	223.14	0	0	3521.29	0	0	0	0	0	0	0	0	0	0	0	0	0	422.41	0	0	0	0	0	1173.86	0	0	0	0	0	0	0	0	0	0	0	0	0	0	0	222.76	0	0	0	0	0	0	0	0
SP118077	389.87	149.77	0	0	1327.34	0	0	0	0	0	0	0	0	0	0	0	0	0	72.37	0	0	0	0	0	255.09	0	0	0	0	0	0	0	0	0	0	0	0	0	0	0	89.77	0	0	0	0	0	0	0	0
SP11808	689.24	176.45	1003.59	0	1046.68	0	0	0	0	0	0	0	0	0	0	0	0	0	104.44	0	0	0	0	0	465.75	0	0	0	0	0	0	0	0	0	0	0	0	0	0	0	94.75	0	0	0	0	0	0	0	0
SP11878	814.56	859.87	2993.49	0	2618.83	0	0	0	0	0	0	0	0	0	0	0	0	0	1820.28	0	0	0	0	0	0	0	0	0	0	0	0	0	0	0	0	0	0	0	0	0	0	0	0	0	0	0	0	0	0
SP11948	406.31	283.67	4314.22	0	1229.51	0	0	0	0	0	844.85	0	0	0	0	0	0	0	550.02	0	0	0	0	0	364.17	0	0	0	0	0	0	0	0	0	0	0	0	0	0	0	0	0	0	0	0	0	0	0	0
SP12049	631.72	323.18	6865.72	0	3173.23	0	0	0	0	0	3682.95	0	0	0	0	0	0	0	634.21	0	0	0	0	0	0	0	0	0	0	0	0	0	0	0	0	0	0	0	0	0	0	0	0	0	0	0	0	0	0
SP12186	670.27	2885.25	0	0	1740.93	0	0	0	0	0	0	0	0	0	0	0	0	0	3094.42	0	0	0	0	0	950.4	0	0	0	0	0	0	0	0	0	0	0	0	0	0	0	102.02	0	0	0	0	0	0	0	0
SP124193	261.06	771.8	0	0	1206.19	0	0	0	0	0	0	0	0	0	0	0	0	0	212.54	0	0	0	0	0	110.53	0	0	0	0	0	0	0	0	0	0	0	0	0	0	0	43.23	0	0	0	0	0	0	0	0
SP124195	457.63	113.56	0	0	1065.57	0	0	0	0	0	0	0	0	0	0	0	0	0	44.08	0	0	0	0	0	220.28	0	0	0	0	0	0	0	0	0	0	0	0	0	0	0	74.28	0	0	0	0	0	0	0	0
SP124197	235.23	6437.5	5947.62	0	0	0	0	0	0	0	1905.24	0	0	0	0	0	0	0	7366.56	0	0	0	0	153.45	968.75	0	0	0	0	0	0	0	0	0	0	0	0	0	0	0	0	0	0	0	0	0	0	0	0
SP124199	455.18	361.51	0	0	1754.72	0	0	0	0	0	0	0	0	0	0	0	0	0	9.41	0	0	0	0	0	199.23	0	0	0	0	0	0	0	0	0	0	0	0	0	0	0	38.27	0	0	0	0	0	0	0	0
SP124207	273.45	264.94	0	0	4912.44	0	0	0	0	0	0	0	0	0	0	0	0	0	310.04	0	0	0	154.55	194.71	1554.04	0	0	0	0	0	0	0	0	0	0	0	0	0	0	0	287.56	0	0	0	0	0	0	0	0
SP13036	600.04	2939.49	0	0	7974.55	0	0	0	0	0	0	0	0	0	0	0	0	0	1314.44	0	0	0	2682.32	5700.38	1880.63	0	0	0	0	0	0	0	0	0	0	0	0	0	0	0	485.73	0	0	0	0	0	0	0	0
SP2144	242.08	313.71	3373.2	0	761.05	0	0	0	0	0	0	0	0	0	0	0	0	0	686.69	0	0	0	32.36	96.7	283.96	0	0	0	0	0	0	0	0	0	0	0	0	0	0	0	0	0	0	0	0	0	0	0	0
SP2145	172.26	487.71	2288.56	0	1415.85	0	0	0	0	0	592.61	0	0	0	0	0	0	0	449.13	0	0	0	0	0	300.8	0	0	0	0	0	0	0	0	0	0	0	0	0	0	0	0	0	0	0	0	0	0	0	0
SP2146	242.62	310.36	2170.04	0	955.84	0	0	0	0	0	633.54	0	0	0	0	0	0	0	496.64	0	0	0	0	0	0	0	0	0	0	0	0	0	0	0	0	0	0	0	0	0	0	0	0	0	0	0	0	0	0
SP2147	354.47	465.56	4791.1	0	3164.67	0	0	0	0	0	1485.44	0	0	0	0	0	0	0	618.94	0	0	0	0	0	826.21	0	0	0	0	0	0	0	0	0	0	0	0	0	0	0	270.28	0	0	0	0	0	0	0	0
SP2148	225.82	1136.93	2487.23	0	742.27	0	0	0	0	0	0	0	0	0	0	0	0	0	1641.96	0	0	0	0	0	293.24	0	0	0	0	0	0	0	0	0	0	0	0	0	0	0	0	0	0	0	0	0	0	0	0
SP2149	469.53	79.4	5020.21	0	2185.44	0	0	0	0	0	1696.65	0	0	0	0	0	0	0	378.75	0	0	0	0	0	0	0	0	0	0	0	0	0	0	0	0	0	0	0	0	0	0	0	0	0	0	0	0	0	0
SP2150	416.91	151.65	0	0	2024.47	0	0	0	0	0	0	0	0	0	0	0	0	0	82.58	0	0	0	0	0	376.55	0	0	0	0	0	0	0	0	0	0	0	0	0	0	0	106.56	0	0	0	0	0	0	0	0
SP2151	139.2	258.95	0	0	996.72	0	0	0	0	0	0	0	0	0	0	0	0	0	419.44	0	0	0	0	23.71	86.18	0	0	0	0	0	0	0	0	0	0	0	0	0	0	0	48.69	0	0	0	0	0	0	0	0
SP2152	321.09	126.23	0	0	856.09	0	0	0	0	0	0	0	0	0	0	0	0	0	103.46	0	0	0	0	0	529.41	0	0	0	0	0	0	0	0	0	0	0	0	0	0	0	0	0	0	0	0	0	0	0	0
SP2153	938.22	877.06	3228.61	0	3338.45	0	0	0	0	0	0	0	0	0	0	0	0	0	1468.28	0	0	0	0	0	978.61	0	0	0	0	0	0	0	0	0	0	0	0	0	0	0	345.41	0	0	0	0	0	0	0	0
SP2154	372.84	258.53	4455.84	0	2402.14	0	0	0	0	0	1202.15	0	0	0	0	0	0	0	374.85	0	0	0	80.62	201.87	707.84	0	0	0	0	0	0	0	0	0	0	0	0	0	0	0	179.96	0	0	0	0	0	0	0	0
SP2155	194.47	490.92	3550.31	0	1781.86	0	0	0	0	0	1542.01	0	0	0	0	0	0	0	907.25	0	0	0	0	0	0	0	0	0	0	0	0	0	0	0	0	0	0	0	0	0	0	0	0	0	0	0	0	0	0
SP2156	312.38	342.11	0	0	2820.66	0	0	0	0	0	0	0	0	0	0	0	0	0	592.95	0	0	0	0	0	171.98	0	0	0	0	0	0	0	0	0	0	0	0	0	0	0	0	0	0	0	0	0	0	0	0
SP2158	659.3	732.8	0	0	2793.72	0	0	0	0	0	0	0	0	0	0	0	0	0	339.49	0	0	0	0	0	561.45	0	0	0	0	0	0	0	0	0	0	0	0	0	0	0	232.58	0	0	0	0	0	0	0	0
SP2159	316.5	2658.51	0	0	1394.42	0	0	0	0	0	0	0	0	0	0	0	0	0	2583.96	0	0	0	0	0	72	0	0	0	0	0	0	0	0	0	0	0	0	0	0	0	0	0	0	0	0	0	0	0	0
SP2160	188.79	148.29	0	0	1462.82	0	0	0	0	0	0	0	0	0	0	0	0	0	126.07	0	0	0	0	21.07	286.61	0	0	0	0	0	0	0	0	0	0	0	0	0	0	0	82.67	0	0	0	0	0	0	0	0
SP2293	539.62	32389	0	0	1413.99	0	0	0	0	0	0	0	0	0	0	0	0	0	31751.3	0	0	0	0	0	0	0	0	0	0	0	0	0	0	0	0	0	0	0	0	0	0	0	0	0	0	0	0	0	0
SP2349	598.93	777.18	0	0	2596.5	0	0	0	0	0	0	0	0	0	0	0	0	0	633.32	0	0	0	13.18	56.09	957.97	0	0	0	0	0	0	0	0	0	0	0	0	0	0	0	131.12	0	0	0	0	0	0	0	0
SP2357	302.4	691.58	3993.39	0	2193.07	0	0	0	0	0	1372.31	0	0	0	0	0	0	0	271.37	0	0	0	0	0	620.12	0	0	0	0	0	0	0	0	0	0	0	0	0	0	0	0	0	0	0	0	0	0	0	0
SP2714	441.48	834.44	6853.99	0	1261.64	0	0	0	0	0	0	0	0	0	0	0	0	0	2268.29	0	0	0	0	0	0	0	0	0	0	0	0	0	0	0	0	0	0	0	0	0	150.46	0	0	0	0	0	0	0	0
SP2731	252.78	430.71	0	0	1237.45	0	0	0	0	0	0	0	0	0	0	0	0	0	298.31	0	0	0	0	0	390.52	0	0	0	0	0	0	0	0	0	0	0	0	0	0	0	72.15	0	0	0	0	0	0	0	0
SP2766	323.67	86.09	2931.03	0	2125.8	0	0	0	0	0	1468.56	0	0	0	0	0	0	0	385.06	0	0	0	0	0	0	0	0	0	0	0	0	0	0	0	0	0	0	0	0	0	0	0	0	0	0	0	0	0	0
SP2793	337.8	147.78	5800.5	0	3334.84	0	0	0	0	0	2058.25	0	0	0	0	0	0	0	659.3	0	0	0	0	0	1116.5	0	0	0	0	0	0	0	0	0	0	0	0	0	0	0	0	0	0	0	0	0	0	0	0
SP2799	273.9	90.33	0	0	1516.45	0	0	0	0	0	0	0	0	0	0	0	0	0	8.16	0	0	0	0	0	375.56	0	0	0	0	0	0	0	0	0	0	0	0	0	0	0	77.38	0	0	0	0	0	0	0	0
SP2801	407.53	289.42	0	0	2354.86	0	0	0	0	0	0	0	0	0	0	0	0	0	83.12	0	0	0	0	0	829.93	0	0	0	0	0	0	0	0	0	0	0	0	0	0	0	152.85	0	0	0	0	0	0	0	0
SP2826	309.3	111.35	0	0	1787.25	0	0	0	0	0	0	0	0	0	0	0	0	0	219.27	0	0	0	0	0	289.25	0	0	0	0	0	0	0	0	0	0	0	0	0	0	0	67.08	0	0	0	0	0	0	0	0
SP2881	444.83	221.75	2535.29	0	2896.34	0	0	0	0	0	1621.96	0	0	0	0	0	0	0	287.41	0	0	0	0	0	672.58	0	0	0	0	0	0	0	0	0	0	0	0	0	0	0	0	0	0	0	0	0	0	0	0
SP2997	356.51	103.89	910.25	0	1090.46	0	0	0	0	0	277.54	0	0	0	0	0	0	0	90.72	0	0	0	91.23	296	210.32	0	0	0	0	0	0	0	0	0	0	0	0	0	0	0	0	0	0	0	0	0	0	0	0
SP3016	332.45	210.84	0	0	4789.53	0	0	0	0	0	0	0	0	0	0	0	0	0	809.04	0	0	0	0	0	663.96	0	0	0	0	0	0	0	0	0	0	0	0	0	0	0	135.44	0	0	0	0	0	0	0	0
SP3415	347.09	577.46	4772.15	0	884.08	0	0	0	0	0	0	0	0	0	0	0	0	0	1873.59	0	0	0	0	0	0	0	0	0	0	0	0	0	0	0	0	0	0	0	0	0	0	0	0	0	0	0	0	0	0
SP3631	443.68	12423.1	791.33	0	1064.14	0	0	0	0	0	0	0	0	0	0	0	0	0	17140.2	0	0	0	0	0	0	0	0	0	0	0	0	0	0	0	0	0	0	0	0	0	0	0	0	0	0	0	0	0	0
SP4265	385.1	131.52	1853.15	0	795	0	0	0	0	0	606.41	0	0	0	0	0	0	0	249.23	0	0	0	0	0	272.98	0	0	0	0	0	0	0	0	0	0	0	0	0	0	0	0	0	0	0	0	0	0	0	0
SP4472	245.55	288.67	3186.52	0	1557.56	0	0	0	0	0	0	0	0	0	0	0	0	0	572.81	0	0	0	0	0	704.09	0	0	0	0	0	0	0	0	0	0	0	0	0	0	0	91.2	0	0	0	0	0	0	0	0
SP4523	320.31	144.85	0	0	2128.99	0	0	0	0	0	0	0	0	0	0	0	0	0	232.72	0	0	0	0	0	590.7	0	0	0	0	0	0	0	0	0	0	0	0	0	0	0	79.21	0	0	0	0	0	0	0	0
SP4535	457.31	77.88	0	0	1185.64	0	0	0	0	0	0	0	0	0	0	0	0	0	21.5	0	0	0	0	0	179.65	0	0	0	0	0	0	0	0	0	0	0	0	0	0	0	40.73	0	0	0	0	0	0	0	0
SP4557	316.18	235.33	0	0	1943.16	0	0	0	0	0	0	0	0	0	0	0	0	0	204.84	0	0	0	0	0	1655.25	0	0	0	0	0	0	0	0	0	0	0	0	0	0	0	61.63	0	0	0	0	0	0	0	0
SP4593	330.92	168.77	0	0	1380.99	0	0	0	0	0	0	0	0	0	0	0	0	0	45.7	0	0	0	0	0	166.17	0	0	0	0	0	0	0	0	0	0	0	0	0	0	0	26.68	0	0	0	0	0	0	0	0
SP4820	324.05	56.14	3627.45	0	2174.26	0	0	0	0	0	645.86	0	0	0	0	0	0	0	160.94	0	0	0	0	0	0	0	0	0	0	0	0	0	0	0	0	0	0	0	0	0	0	0	0	0	0	0	0	0	0
SP4875	238.31	62.88	3187.23	0	1488.6	0	0	0	0	0	2259.02	0	0	0	0	0	0	0	188.79	0	0	0	84.91	144.8	0	0	0	0	0	0	0	0	0	0	0	0	0	0	0	0	0	0	0	0	0	0	0	0	0
SP5017	453.43	83.89	0	0	2105.6	0	0	0	0	0	0	0	0	0	0	0	0	0	101.46	0	0	0	0	0	450.33	0	0	0	0	0	0	0	0	0	0	0	0	0	0	0	139.02	0	0	0	0	0	0	0	0
SP5052	506.97	286.84	7354.51	0	2965.13	0	0	0	0	0	5546.24	0	0	0	0	0	0	0	672.76	0	0	0	0	0	0	0	0	0	0	0	0	0	0	0	0	0	0	0	0	0	0	0	0	0	0	0	0	0	0
SP5279	740.07	1497.49	0	0	3157.14	0	0	0	0	0	822.72	0	0	0	0	0	0	0	1015.76	0	0	0	0	0	747.61	0	0	0	0	0	0	0	0	0	0	0	0	0	0	0	211.65	0	0	0	0	0	0	0	0
SP5381	227.11	27.69	0	0	645.61	0	0	0	0	0	0	0	0	0	0	0	0	0	11.06	0	0	0	0	0	178.23	0	0	0	0	0	0	0	0	0	0	0	0	0	0	0	50.21	0	0	0	0	0	0	0	0
SP5393	554.17	152.87	0	0	2371.89	0	0	0	0	0	0	0	0	0	0	0	0	0	211.59	0	0	0	0	0	300.83	0	0	0	0	0	0	0	0	0	0	0	0	0	0	0	113.7	0	0	0	0	0	0	0	0
SP5448	547	1041.05	0	0	3098.09	0	0	0	0	0	0	0	0	0	0	0	0	0	1357.02	0	0	0	0	0	302.79	0	0	0	0	0	0	0	0	0	0	0	0	0	0	0	138.71	0	0	0	0	0	0	0	0
SP5473	494.6	258.95	0	0	3485.01	0	0	0	0	0	0	0	0	0	0	0	0	0	675.09	0	0	0	43.01	144.49	343.77	0	0	0	0	0	0	0	0	0	0	0	0	0	0	0	0	0	0	0	0	0	0	0	0
SP5559	402.55	5377.45	0	0	5769.34	0	0	0	0	0	0	0	0	0	0	0	0	0	7921.13	0	0	0	295.36	147.91	343.64	0	0	0	0	0	0	0	0	0	0	0	0	0	0	0	327.66	0	0	0	0	0	0	0	0
SP5636	346.64	93.21	0	0	1590.76	0	0	0	0	0	0	0	0	0	0	0	0	0	136.92	0	0	0	15.32	27.2	641.65	0	0	0	0	0	0	0	0	0	0	0	0	0	0	0	120.58	0	0	0	0	0	0	0	0
SP5784	431.85	461.37	1560.28	0	2609.18	0	0	0	0	0	1990.46	0	0	0	0	0	0	0	433.69	0	0	0	583.36	1150.59	0	0	0	0	0	0	0	0	0	0	0	0	0	0	0	0	0	0	0	0	0	0	0	0	0
SP5808	510.8	482.55	5508.22	0	2269.26	0	0	0	0	0	1064.05	0	0	0	0	0	0	0	448.86	0	0	0	0	0	709.21	0	0	0	0	0	0	0	0	0	0	0	0	0	0	0	225.85	0	0	0	0	0	0	0	0
SP5820	806.94	342.76	0	0	2234.44	0	0	0	0	0	0	0	0	0	0	0	0	0	289.28	0	0	0	0	0	536.94	0	0	0	0	0	0	0	0	0	0	0	0	0	0	0	85.93	0	0	0	0	0	0	0	0
SP5844	1166.56	113.78	0	0	2325.67	0	0	0	0	0	0	0	0	0	0	0	0	0	144.26	0	0	0	0	0	342.75	0	0	0	0	0	0	0	0	0	0	0	0	0	0	0	127.12	0	0	0	0	0	0	0	0
SP5980	400.07	274.82	4904.96	0	1826.05	0	0	0	0	0	1303.88	0	0	0	0	0	0	0	875.12	0	0	0	0	0	0	0	0	0	0	0	0	0	0	0	0	0	0	0	0	0	0	0	0	0	0	0	0	0	0
SP6115	259.11	59.63	0	0	1298.7	0	0	0	0	0	0	0	0	0	0	0	0	0	158.02	0	0	0	0	0	185.89	0	0	0	0	0	0	0	0	0	0	0	0	0	0	0	0	0	0	0	0	0	0	0	0
SP6223	412.46	305.42	2982.97	0	1884.17	0	0	0	0	0	1708.04	0	0	0	0	0	0	0	561.15	0	0	0	0	0	0	0	0	0	0	0	0	0	0	0	0	0	0	0	0	0	0	0	0	0	0	0	0	0	0
SP6429	388.7	85.51	4753.94	0	2205.4	0	0	0	0	0	0	0	0	0	0	0	0	0	359.18	0	0	0	0	0	0	0	0	0	0	0	0	0	0	0	0	0	0	0	0	0	0	0	0	0	0	0	0	0	0
SP6519	372.98	65.71	0	0	1472.45	0	0	0	0	0	0	0	0	0	0	0	0	0	50.66	0	0	0	0	0	208.34	0	0	0	0	0	0	0	0	0	0	0	0	0	0	0	40.23	0	0	0	0	0	0	0	0
SP6673	391.27	3865.23	5951.97	0	3430.01	0	0	0	0	0	4165.36	0	0	0	0	0	0	0	4390.47	0	0	0	0	196.74	0	0	0	0	0	0	0	0	0	0	0	0	0	0	0	0	0	0	0	0	0	0	0	0	0
SP6730	691.17	227.94	0	0	2479.79	0	0	0	0	0	0	0	0	0	0	0	0	0	144.82	0	0	0	0	0	654.5	0	0	0	0	0	0	0	0	0	0	0	0	0	0	0	152.66	0	0	0	0	0	0	0	0
SP6766	228.04	0	0	0	1519.2	0	0	0	0	0	0	0	0	0	0	0	0	0	0	0	0	0	0	0	133.95	0	0	0	0	0	0	0	0	0	0	0	0	0	0	0	47.68	0	0	0	0	0	0	0	0
SP6813	463.92	4241.72	0	0	3020.16	0	0	0	0	0	0	0	0	0	0	0	0	0	3290.68	0	0	0	44.75	138.97	412.92	0	0	0	0	0	0	0	0	0	0	0	0	0	0	0	99.8	0	0	0	0	0	0	0	0
SP6825	1215.6	2889.95	0	0	5274.03	0	0	0	0	0	0	0	0	0	0	0	0	0	2618.38	0	0	0	0	0	1847.95	0	0	0	0	0	0	0	0	0	0	0	0	0	0	0	462.99	0	0	0	0	0	0	0	0
SP7171	314.08	480.43	0	0	2039.29	0	0	0	0	0	0	0	0	0	0	0	0	0	154.08	0	0	0	0	33.99	490.41	0	0	0	0	0	0	0	0	0	0	0	0	0	0	0	100.9	0	0	0	0	0	0	0	0
SP7291	335.17	85.73	0	0	1490.58	0	0	0	0	0	0	0	0	0	0	0	0	0	43.23	0	0	0	0	0	650.42	0	0	0	0	0	0	0	0	0	0	0	0	0	0	0	80.58	0	0	0	0	0	0	0	0
SP7378	302.66	159.1	0	0	1252.04	0	0	0	0	0	0	0	0	0	0	0	0	0	188.25	0	0	0	0	0	986.18	0	0	0	0	0	0	0	0	0	0	0	0	0	0	0	61.31	0	0	0	0	0	0	0	0
SP7421	559.22	641.25	5622.83	0	3649.91	0	0	0	0	0	0	0	0	0	0	0	0	0	1227.44	0	0	0	0	0	675.22	0	0	0	0	0	0	0	0	0	0	0	0	0	0	0	222.08	0	0	0	0	0	0	0	0
SP7692	1043.88	8979.11	0	0	2924.82	0	0	0	0	0	0	0	0	0	0	0	0	0	6569.95	0	0	0	0	0	2198.41	0	0	0	0	0	0	0	0	0	0	0	0	0	0	0	0	0	0	0	0	0	0	0	0
SP7785	429.93	347.96	3105.63	0	2738.88	0	0	0	0	0	1718.67	0	0	0	0	0	0	0	643.6	0	0	0	0	0	0	0	0	0	0	0	0	0	0	0	0	0	0	0	0	0	0	0	0	0	0	0	0	0	0
SP8085	376.34	336	0	0	1689.97	0	0	0	0	0	0	0	0	0	0	0	0	0	438.14	0	0	0	0	0	1049.77	0	0	0	0	0	0	0	0	0	0	0	0	0	0	0	98.11	0	0	0	0	0	0	0	0
SP8157	362.81	114.81	0	0	1942.16	0	0	0	0	0	0	0	0	0	0	0	0	0	459.35	0	0	0	0	0	442.13	0	0	0	0	0	0	0	0	0	0	0	0	0	0	0	0	0	0	0	0	0	0	0	0
SP8229	540.54	158.35	0	0	1922.54	0	0	0	0	0	0	0	0	0	0	0	0	0	218.73	0	0	0	0	0	470.27	0	0	0	0	0	0	0	0	0	0	0	0	0	0	0	72.81	0	0	0	0	0	0	0	0
SP8394	646.45	744.94	0	0	2223.72	0	0	0	0	0	0	0	0	0	0	0	0	0	401.33	0	0	0	5.96	45.42	152.56	0	0	0	0	0	0	0	0	0	0	0	0	0	0	0	82.42	0	0	0	0	0	0	0	0
SP8564	689.53	384.4	0	0	2841.43	0	0	0	0	0	0	0	0	0	0	0	0	0	252.3	0	0	0	0	0	842.7	0	0	0	0	0	0	0	0	0	0	0	0	0	0	0	125.43	0	0	0	0	0	0	0	0
SP8660	347.31	208.28	4829.05	0	1502.87	0	0	0	0	0	0	0	0	0	0	0	0	0	528.17	0	0	0	0	0	551.09	0	0	0	0	0	0	0	0	0	0	0	0	0	0	0	0	0	0	0	0	0	0	0	0
SP8795	578.69	147.66	0	0	3238.75	0	0	0	0	0	0	0	0	0	0	0	0	0	492.44	0	0	0	0	0	647	0	0	0	0	0	0	0	0	0	0	0	0	0	0	0	179.42	0	0	0	0	0	0	0	0
SP8831	394.11	794.42	9840.1	0	2428.67	0	0	0	0	0	0	0	0	0	0	0	0	0	1654.73	0	0	0	84.02	314.57	1045.87	0	0	0	0	0	0	0	0	0	0	0	0	0	0	0	0	0	0	0	0	0	0	0	0
SP8891	297.33	1225.39	3044.85	0	1314.39	0	0	0	0	0	793.01	0	0	0	0	0	0	0	831.78	0	0	0	0	0	364.78	0	0	0	0	0	0	0	0	0	0	0	0	0	0	0	142.2	0	0	0	0	0	0	0	0
SP8987	439.03	622.97	6106.31	0	1331.22	0	0	0	0	0	0	0	0	0	0	0	0	0	1121.44	0	0	0	0	0	618.84	0	0	0	0	0	0	0	0	0	0	0	0	0	0	0	0	0	0	0	0	0	0	0	0
SP9251	350.44	195.25	2762.37	0	1179.32	0	0	0	0	0	0	0	0	0	0	0	0	0	325.61	0	0	0	0	0	206.8	0	0	0	0	0	0	0	0	0	0	0	0	0	0	0	0	0	0	0	0	0	0	0	0
SP9433	577.3	4488.99	0	0	1822.67	0	0	0	0	0	0	0	0	0	0	0	0	0	7261.35	0	0	0	0	0	0	0	0	0	0	0	0	0	0	0	0	0	0	0	0	0	0	0	0	0	0	0	0	0	0
SP9481	375.42	0	0	0	1177.64	0	0	0	0	0	0	0	0	0	0	0	0	0	0	0	0	0	0	0	244.32	0	0	0	0	0	0	0	0	0	0	0	0	0	0	0	24.43	0	0	0	0	0	0	0	0
SP96147	412.91	92.53	0	0	2069.02	0	0	0	0	0	0	0	0	0	0	0	0	0	83.13	0	0	0	0	0	520.27	0	0	0	0	0	0	0	0	0	0	0	0	0	0	0	73.59	0	0	0	0	0	0	0	0
SP96163	341.95	804.82	4882.48	0	1735.86	0	0	0	0	0	0	0	0	0	0	0	0	0	1669.95	0	0	0	0	0	0	0	0	0	0	0	0	0	0	0	0	0	0	0	0	0	0	0	0	0	0	0	0	0	0
SP9648	489.54	132.92	4641.38	0	3466.13	0	0	0	0	0	1872.96	0	0	0	0	0	0	0	263.47	0	0	0	0	0	0	0	0	0	0	0	0	0	0	0	0	0	0	0	0	0	0	0	0	0	0	0	0	0	0
SP96511	512.96	574.49	7497.4	0	2535.58	0	0	0	0	0	1190	0	0	0	0	0	0	0	1543.55	0	0	0	0	0	0	0	0	0	0	0	0	0	0	0	0	0	0	0	0	0	0	0	0	0	0	0	0	0	0
SP9816	303.5	271.21	3087.07	0	1587.1	0	0	0	0	0	786.34	0	0	0	0	0	0	0	667.53	0	0	0	0	0	0	0	0	0	0	0	0	0	0	0	0	0	0	0	0	0	0	0	0	0	0	0	0	0	0
SP9930	302.65	3215.09	6711.65	0	0	0	0	0	0	0	0	0	0	0	0	0	0	0	5004.53	0	0	0	0	0	0	0	0	0	0	0	0	0	0	0	0	0	0	0	0	0	0	0	0	0	0	0	0	0	0
SP9979	285.49	72.37	0	0	1093.57	0	0	0	0	0	0	0	0	0	0	0	0	0	33.21	0	0	0	0	0	157.32	0	0	0	0	0	0	0	0	0	0	0	0	0	0	0	30.53	0	0	0	0	0	0	0	0
SP117698	274.03	52.62	0	0	1518.12	0	0	0	0	0	0	0	0	0	0	0	0	0	15.05	0	0	0	0	0	0	0	0	0	0	0	0	0	0	0	0	0	0	0	0	0	57.38	0	0	0	0	0	0	0	0
SP124201	185.37	72.34	0	0	1176.39	0	0	0	0	0	0	0	0	0	0	0	0	0	64.81	0	0	0	0	0	0	0	0	0	0	0	0	0	0	0	0	0	0	0	0	0	68.05	0	0	0	0	0	0	0	0
SP2143	228.58	82.88	0	0	1356.35	0	0	0	0	0	0	0	0	0	0	0	0	0	42.32	0	0	0	0	0	0	0	0	0	0	0	0	0	0	0	0	0	0	0	0	0	39.78	0	0	0	0	0	0	0	0
SP117247	390.56	0	0	0	2162.35	0	0	0	0	0	0	0	0	0	0	0	0	0	0	0	0	0	0	0	0	0	0	0	0	0	0	0	0	0	0	0	0	0	0	0	0	0	0	0	0	0	0	0	0
SP117362	344.86	289.81	0	0	1209.7	0	0	0	0	0	0	0	0	0	0	0	0	0	50.12	0	0	0	0	0	421.2	0	0	0	0	0	0	0	0	0	0	0	0	0	0	0	0	0	0	0	0	0	0	0	0
SP117470	510.76	494.33	8522.68	0	0	0	0	0	0	0	0	0	0	0	0	0	0	0	434.1	0	0	0	0	0	0	0	0	0	0	0	0	0	0	0	0	0	0	0	0	0	0	0	0	0	0	0	0	0	0
SP117586	186.2	132.77	0	0	807.63	0	0	0	0	0	0	0	0	0	0	0	0	0	37.33	0	0	0	0	0	199.32	0	0	0	0	0	0	0	0	0	0	0	0	0	0	0	0	0	0	0	0	0	0	0	0
SP117709	233	145.57	0	0	1198.73	0	0	0	0	0	0	0	0	0	0	0	0	0	34.23	0	0	0	0	0	178.87	0	0	0	0	0	0	0	0	0	0	0	0	0	0	0	0	0	0	0	0	0	0	0	0
SP124191	235.99	0	0	0	1657.96	0	0	0	0	0	0	0	0	0	0	0	0	0	0	0	0	0	0	0	0	0	0	0	0	0	0	0	0	0	0	0	0	0	0	0	0	0	0	0	0	0	0	0	0
SP12856	0	22613.7	0	0	2434.48	0	0	0	0	0	0	0	0	0	0	0	0	0	19042.8	0	0	0	0	0	0	0	0	0	0	0	0	0	0	0	0	0	0	0	0	0	0	0	0	0	0	0	0	0	0
SP2157	229.84	154.09	0	0	1060.45	0	0	0	0	0	0	0	0	0	0	0	0	0	189.03	0	0	0	0	0	0	0	0	0	0	0	0	0	0	0	0	0	0	0	0	0	0	0	0	0	0	0	0	0	0
SP2781	665.69	357.74	0	0	1714.9	0	0	0	0	0	0	0	0	0	0	0	0	0	77.56	0	0	0	0	0	302.36	0	0	0	0	0	0	0	0	0	0	0	0	0	0	0	0	0	0	0	0	0	0	0	0
SP3368	396.35	0	0	0	1521.51	0	0	0	0	0	764.1	0	0	0	0	0	0	0	0	0	0	0	0	0	0	0	0	0	0	0	0	0	0	0	0	0	0	0	0	0	0	0	0	0	0	0	0	0	0
SP5666	431.35	1021.89	0	0	1647.34	0	0	0	0	0	0	0	0	0	0	0	0	0	1432.23	0	0	0	0	0	416.17	0	0	0	0	0	0	0	0	0	0	0	0	0	0	0	0	0	0	0	0	0	0	0	0
SP7456	334.05	0	0	0	1568.49	0	0	0	0	0	0	0	0	0	0	0	0	0	0	0	0	0	0	0	709.33	0	0	0	0	0	0	0	0	0	0	0	0	0	0	0	0	0	0	0	0	0	0	0	0
SP8532	388.39	4890.23	1878.88	0	0	0	0	0	0	0	0	0	0	0	0	0	0	0	9005.69	0	0	0	0	0	0	0	0	0	0	0	0	0	0	0	0	0	0	0	0	0	0	0	0	0	0	0	0	0	0
SP23925	438.33	0	1647.42	0	1518.7	0	0	0	0	0	477.07	0	0	0	0	0	0	1706.58	332.35	0	901.12	0	0	0	0	0	0	0	0	0	0	0	0	0	0	0	0	0	0	0	0	0	0	0	0	0	0	0	0
SP23622	1497.76	37.7	0	0	2089.86	0	0	0	0	0	1258.64	0	0	0	0	0	0	0	91.3	0	0	0	0	0	0	0	0	0	0	0	0	0	0	0	0	0	0	0	0	0	0	0	0	0	0	0	0	0	0
SP23639	2315.23	89.39	0	0	3089.62	0	0	0	0	0	1368.69	0	0	0	0	0	0	0	127.03	0	0	0	0	0	0	0	0	0	0	0	0	0	0	0	0	0	0	0	0	0	0	0	0	0	0	0	0	0	0
SP23739	1498.63	55.87	0	0	2741.26	0	0	0	0	0	1236.02	0	0	0	0	0	0	0	134.51	0	0	0	0	0	0	0	0	0	0	0	0	0	0	0	0	0	855.97	0	0	0	0	0	0	0	0	0	0	0	0
SP23754	1055.46	40.49	0	0	1359.96	0	0	0	0	0	485.36	0	0	0	0	0	0	0	51.32	0	0	0	0	0	0	0	0	0	0	0	0	0	0	0	0	0	0	0	0	0	0	0	0	0	0	0	0	0	0
SP23775	2604.18	176.57	0	0	3924.66	0	0	0	0	0	2272.81	0	0	0	0	0	0	2326.9	326.94	0	0	0	0	0	0	0	0	0	0	0	0	0	0	0	0	0	0	0	0	0	0	0	0	0	0	0	0	0	0
SP24135	2622.7	253.66	0	0	3184.03	0	0	0	0	0	1288.39	0	0	0	0	0	0	0	146.37	0	0	0	0	0	0	0	0	0	0	0	0	0	0	0	0	0	0	977.3	0	0	0	0	0	0	0	0	0	0	0
SP24236	2780.94	83	0	0	3480.97	0	0	0	0	0	4194.68	0	0	0	0	0	0	0	180.91	0	0	0	0	0	0	0	0	0	0	0	0	0	0	0	0	0	0	0	0	0	0	0	0	0	0	0	0	0	0
SP24301	2389	50.73	0	0	3057.19	0	0	0	0	0	1543.2	0	0	0	0	0	0	0	165.87	0	0	0	0	0	0	0	0	0	0	0	0	0	0	0	0	0	0	0	0	0	0	0	0	0	0	0	0	0	0
SP24391	2217.66	0	0	0	2965.55	0	0	0	0	0	1527.28	0	0	0	0	0	0	0	0	0	0	0	0	0	0	0	0	0	0	0	0	0	0	0	0	0	0	0	0	0	0	0	0	0	0	0	0	0	0
SP24565	1828.9	0	0	0	2431.83	0	0	0	0	0	1176.47	0	0	0	0	0	0	0	0	0	0	0	0	0	0	0	0	0	0	0	0	0	0	0	0	0	0	0	0	0	0	0	0	0	0	0	0	0	0
SP24702	1621.13	18.45	0	0	3910.75	0	0	0	0	0	2130.58	0	0	0	0	0	0	0	194.27	0	0	0	0	0	0	0	0	0	0	0	0	0	0	0	0	0	0	0	0	0	0	0	0	0	0	0	0	0	0
SP24708	2520.06	0	0	0	2353.05	0	0	0	0	0	2029.12	0	0	0	0	0	0	0	0	0	0	0	0	0	0	0	0	0	0	0	0	0	0	0	0	0	705.64	0	0	0	0	0	0	0	0	0	0	0	0
SP24815	2833.75	279.71	0	0	4162.98	0	0	0	0	0	3535.86	0	0	0	0	0	0	0	250.99	0	0	0	0	0	0	0	0	0	0	0	0	0	0	0	0	0	0	0	0	0	0	0	0	0	0	0	0	0	0
SP25332	440.46	0	0	0	924.97	0	0	0	0	0	305.49	0	0	0	0	0	0	0	0	0	0	0	0	0	0	0	0	0	0	0	0	0	0	0	0	0	86.82	0	0	0	0	0	0	0	0	0	0	0	0
SP25350	2304.54	0	0	0	2510.94	0	0	0	0	0	1659.23	0	0	0	0	0	0	0	0	0	0	0	0	0	0	0	0	0	0	0	0	0	0	0	0	0	359.75	0	0	0	0	0	0	0	0	0	0	0	0
SP25380	2349.62	61.08	0	0	3295.74	0	0	0	0	0	1928.64	0	0	0	0	0	0	0	283.77	0	0	0	0	0	0	0	0	0	0	0	0	0	0	0	0	0	0	0	0	0	0	0	0	0	0	0	0	0	0
SP25494	783.35	0	0	0	14265.8	0	0	0	0	0	0	0	0	0	0	0	192815	0	0	0	0	0	0	0	0	0	0	0	0	0	0	0	0	0	0	0	37145.8	0	0	0	0	0	0	0	0	0	0	0	0
SP25518	3150.93	0	0	0	3599.26	0	0	0	0	0	3071.88	0	0	0	0	0	0	0	0	0	0	0	0	0	0	0	0	0	0	0	0	0	0	0	0	0	646.43	0	0	0	0	0	0	0	0	0	0	0	0
SP25833	1250.66	71.43	0	0	2981.33	0	0	0	0	0	2307.32	0	0	0	0	0	0	0	156.08	0	0	0	0	0	0	0	0	0	0	0	0	0	0	0	0	0	0	0	0	0	0	0	0	0	0	0	0	0	0
SP25905	1371.18	25.73	0	0	2608.13	0	0	0	0	0	1886.91	0	0	0	0	0	0	0	104.12	0	0	0	0	0	0	0	0	0	0	0	0	0	0	0	0	0	0	0	0	0	0	0	0	0	0	0	0	0	0
SP26439	598.52	0	0	0	3859.88	0	0	0	0	0	0	0	0	0	0	0	0	0	0	0	0	0	0	0	0	0	0	0	0	0	0	0	0	0	0	0	0	0	0	0	0	0	0	0	0	0	0	0	0
SP26475	1218.91	55.41	0	0	2642.31	0	0	0	0	0	1906.81	0	0	0	0	0	0	0	98.21	0	0	0	0	0	0	0	0	0	0	0	0	0	0	0	0	0	0	0	0	0	0	0	0	0	0	0	0	0	0
SP26499	957.04	4.01	0	0	1526.87	0	0	0	0	0	715.94	0	0	0	0	0	0	0	69.94	0	0	0	0	0	0	0	0	0	0	0	0	0	0	0	0	0	206.64	0	0	0	0	0	0	0	0	0	0	0	0
SP26649	2072.6	53.01	0	0	1761.71	0	0	0	0	0	944.82	0	0	0	0	0	0	0	76.26	0	0	0	0	0	0	0	0	0	0	0	0	0	0	0	0	0	0	0	0	0	0	0	0	0	0	0	0	0	0
SP26709	1032.52	0	0	0	2072.63	0	0	0	0	0	1007.39	0	0	0	0	0	0	0	0	0	0	0	0	0	0	0	0	0	0	0	0	0	0	0	0	0	252.34	0	0	0	0	0	0	0	0	0	0	0	0
SP27201	2564.1	0	0	0	2451.39	0	0	0	0	0	1589.86	0	0	0	0	0	0	0	0	0	0	0	0	0	0	0	0	0	0	0	0	0	0	0	0	0	0	0	0	0	0	0	0	0	0	0	0	0	0
SP27339	1798.38	0	0	0	1936.85	0	0	0	0	0	1125.98	0	0	0	0	0	0	0	0	0	0	0	0	0	0	0	0	0	0	0	0	0	0	0	0	0	284.53	0	0	0	0	0	0	0	0	0	0	0	0
SP27603	2666.48	0	0	0	3762.67	0	0	0	0	0	2116.37	0	0	0	0	0	0	0	0	0	0	0	0	0	0	0	0	0	0	0	0	0	0	0	0	0	0	0	0	0	0	0	0	0	0	0	0	0	0
SP27825	2420.75	89.97	0	0	2640.76	0	0	0	0	0	2020.85	0	0	0	0	0	0	694.56	278.58	0	0	0	0	0	0	0	0	0	0	0	0	0	0	0	0	0	0	0	0	0	0	0	0	0	0	0	0	0	0
SP27939	2354.84	0	0	0	1955.02	0	0	0	0	0	845.77	0	0	0	0	0	0	0	77.34	0	0	0	0	0	0	0	0	0	0	0	0	0	0	0	0	0	391.33	0	0	0	0	0	0	0	0	0	0	0	0
SP27957	3023.46	102.9	0	0	2819.97	0	0	0	0	0	2162.38	0	0	0	0	0	0	0	199.77	0	0	0	0	0	0	0	0	0	0	0	0	0	0	0	0	0	0	0	0	0	0	0	0	0	0	0	0	0	0
SP28041	4204.5	0	0	0	3980.58	0	0	0	0	0	2926.02	0	0	0	0	0	0	0	0	0	0	0	0	0	0	0	0	0	0	0	0	0	0	0	0	0	0	0	0	0	0	0	0	0	0	0	0	0	0
SP28275	2090.23	0	0	0	3596.31	0	0	0	0	0	0	0	0	0	0	0	0	0	0	0	0	0	0	0	0	0	0	0	0	0	0	0	0	0	0	0	0	0	0	0	0	0	0	0	0	0	0	0	0
SP28335	1873.3	0	0	0	3284.54	0	0	0	0	0	1921.6	0	0	0	0	0	0	0	0	0	0	0	0	0	0	0	0	0	0	0	0	0	0	0	0	0	0	794.12	0	0	0	0	0	0	0	0	0	0	0
SP28581	2427.36	164.38	0	0	2784.02	0	0	0	0	0	856.14	0	0	0	0	0	0	0	143.3	0	0	0	0	0	0	0	0	0	0	0	0	0	0	0	0	0	0	752.83	0	0	0	0	0	0	0	0	0	0	0
SP28659	3169.52	0	0	0	4890.32	0	0	0	0	0	1741.07	0	0	0	0	0	0	0	0	0	0	0	0	0	0	0	0	0	0	0	0	0	0	0	0	0	0	0	0	0	0	0	0	0	0	0	0	0	0
SP28791	527.75	56.12	0	0	1627.73	0	0	0	0	0	681.28	0	0	0	0	0	0	223.34	71.33	0	0	0	0	0	0	0	0	0	0	0	0	0	0	0	0	0	0	0	0	0	0	0	0	0	0	0	0	0	0
SP29331	2299.36	0	0	0	3596.7	0	0	0	0	0	1748.78	0	0	0	0	0	0	0	0	0	0	0	0	0	0	0	0	0	0	0	0	0	0	0	0	0	0	0	0	0	0	0	0	0	0	0	0	0	0
SP29559	405.77	0	0	0	2600.43	0	0	0	0	0	1219.08	0	0	0	0	0	0	408.63	144.86	0	0	0	0	0	0	0	0	0	0	0	0	0	0	0	0	0	0	0	0	0	0	0	0	0	0	0	0	0	0
SP29697	1379.35	0	0	0	1606.37	0	0	0	0	0	794.99	0	0	0	0	0	0	0	0	0	0	0	0	0	0	0	0	0	0	0	0	0	0	0	0	0	314.86	0	0	0	0	0	0	0	0	0	0	0	0
SP107356	836.77	0	0	0	1026.54	0	0	0	0	0	0	0	0	0	0	0	0	0	0	0	0	0	0	0	265.72	0	0	0	0	0	0	0	0	0	0	0	0	0	0	0	0	0	0	0	0	0	0	0	0
SP107357	760.46	0	0	0	1541.81	0	0	0	0	0	372.71	0	0	0	0	0	0	0	0	0	0	0	0	0	320.96	0	0	0	0	0	0	0	0	0	0	0	0	0	0	0	0	0	0	0	0	0	0	0	0
SP107358	270.3	0	0	0	857.5	0	0	0	0	0	0	0	0	0	0	0	0	0	0	0	0	0	0	0	91.72	0	0	0	0	0	0	0	0	0	0	0	0	0	0	0	0	0	0	0	0	0	0	0	0
SP107359	931.92	0	0	0	1303.09	0	0	0	0	0	0	0	0	0	0	0	0	0	0	0	0	0	0	0	320.06	0	0	0	0	0	0	0	0	0	0	0	0	0	0	0	0	0	0	0	0	0	0	0	0
SP107360	547.66	0	0	0	705.85	0	0	0	0	0	0	0	0	0	0	0	0	0	0	0	0	0	0	0	198.71	0	0	0	0	0	0	0	0	0	0	0	0	0	0	0	0	0	0	0	0	0	0	0	0
SP107361	1223.03	0	0	0	1771.57	0	0	0	0	0	0	0	0	0	0	0	0	0	0	0	0	0	0	0	467.47	0	0	0	0	0	0	0	0	0	0	0	0	0	0	0	0	0	0	0	0	0	0	0	0
SP107362	860.02	0	0	0	1479.98	0	0	0	0	0	0	0	0	0	0	0	0	0	0	0	0	0	0	0	321.54	0	0	0	0	0	0	0	0	0	0	0	0	0	0	0	0	0	0	0	0	0	0	0	0
SP107363	609.6	0	0	0	1290.42	0	0	0	0	0	0	0	0	0	0	0	0	0	0	0	0	0	0	0	230.61	0	0	0	0	0	0	0	0	0	0	0	0	0	0	0	0	0	0	0	0	0	0	0	0
SP107365	354.45	0	0	0	671.99	0	0	0	0	0	0	0	0	0	0	0	0	0	0	0	0	0	0	0	101.69	0	0	0	0	0	0	0	0	0	0	0	0	0	0	0	0	0	0	0	0	0	0	0	0
SP107369	590.37	0	0	0	1078.75	0	0	0	0	0	731.59	0	0	0	0	0	0	0	0	0	0	0	0	0	0	0	0	0	0	0	0	0	0	0	0	0	0	0	0	0	0	0	0	0	0	0	0	0	0
SP107371	684.85	0	0	0	1561.38	0	0	0	0	0	0	0	0	0	0	0	0	0	0	0	0	0	0	0	302.15	0	0	0	0	0	0	0	0	0	0	0	0	0	0	0	0	0	0	0	0	0	0	0	0
SP107373	669.47	0	0	0	1485.19	0	0	0	0	0	0	0	0	0	0	0	0	0	0	0	0	0	0	0	231.82	0	0	0	0	0	0	0	0	0	0	0	0	0	0	0	0	0	0	0	0	0	0	0	0
SP107375	452.33	0	0	0	2218.91	0	0	0	0	0	755.04	0	0	0	0	0	0	0	0	0	0	0	0	0	434.41	0	0	0	0	0	0	0	0	0	0	0	0	0	0	0	0	0	0	0	0	0	0	0	0
SP107377	947.36	0	0	0	1707.65	0	0	0	0	0	0	0	0	0	0	0	0	0	0	0	0	0	0	0	380.83	0	0	0	0	0	0	0	0	0	0	0	0	0	0	0	0	0	0	0	0	0	0	0	0
SP107379	1137.21	0	0	0	1725.47	0	0	0	0	0	792.16	0	0	0	0	0	0	0	0	0	0	0	0	0	0	0	0	0	0	0	0	0	0	0	0	0	0	0	0	0	0	0	0	0	0	0	0	0	0
SP107381	534.59	0	0	0	1116.46	0	0	0	0	0	0	0	0	0	0	0	0	0	0	0	0	0	0	0	230.32	0	0	0	0	0	0	0	0	0	0	0	0	0	0	0	0	0	0	0	0	0	0	0	0
SP107384	919.57	0	0	0	1973.77	0	0	0	0	0	1165.95	0	0	0	0	0	0	0	0	0	0	0	0	0	0	0	0	0	0	0	0	0	0	0	0	0	0	1000.44	0	0	0	0	0	0	0	0	0	0	0
SP107386	641.56	0	0	0	988.59	0	0	0	0	0	0	0	0	0	0	0	0	0	0	0	0	0	0	0	216.38	0	0	0	0	0	0	0	0	0	0	0	0	0	0	0	0	0	0	0	0	0	0	0	0
SP107403	1424.59	0	0	0	3158.24	0	0	0	0	0	0	0	0	0	0	0	0	0	0	0	0	0	0	0	535.74	0	0	0	0	0	0	0	0	0	0	0	0	0	0	0	0	0	0	0	0	0	0	0	0
SP107404	649.08	0	0	0	985.99	0	0	0	0	0	0	0	0	0	0	0	0	0	0	0	0	0	0	0	270.07	0	0	0	0	0	0	0	0	0	0	0	0	0	0	0	0	0	0	0	0	0	0	0	0
SP107405	1013.87	0	0	0	1974.73	0	0	0	0	0	0	0	0	0	0	0	0	0	0	0	0	0	0	0	270.99	0	0	0	0	0	0	0	0	0	0	0	0	0	0	0	0	0	0	0	0	0	0	0	0
SP107406	554.68	0	0	0	2348.3	0	0	0	0	0	0	0	0	0	0	0	0	0	0	0	0	0	0	0	380.32	0	0	0	0	0	0	0	0	0	0	0	0	0	0	0	0	0	0	0	0	0	0	0	0
SP107407	1139.86	0	0	0	2315.91	0	0	0	0	0	860.03	0	0	0	0	0	0	0	0	0	0	0	0	0	0	0	0	0	0	0	0	0	0	0	0	0	0	0	0	0	0	0	0	0	0	0	0	0	0
SP107408	798.72	0	0	0	1359.52	0	0	0	0	0	0	0	0	0	0	0	0	0	0	0	0	0	0	0	223.29	0	0	0	0	0	0	0	0	0	0	0	0	0	0	0	0	0	0	0	0	0	0	0	0
SP107435	933.59	0	0	0	1473.88	0	0	0	0	0	0	0	0	0	0	0	0	0	0	0	0	0	0	0	323.55	0	0	0	0	0	0	0	0	0	0	0	0	0	0	0	0	0	0	0	0	0	0	0	0
SP107436	180.29	0	0	0	655.92	0	0	0	0	0	0	0	0	0	0	0	0	0	0	0	0	0	0	0	120.65	0	0	0	0	0	0	0	0	0	0	0	0	0	0	0	0	0	0	0	0	0	0	0	0
SP107437	646.88	0	0	0	1411.14	0	0	0	0	0	0	0	0	0	0	0	0	0	0	0	0	0	0	0	293.79	0	0	0	0	0	0	0	0	0	0	0	0	0	0	0	0	0	0	0	0	0	0	0	0
SP107438	131.61	0	541.98	0	557.59	0	0	0	0	0	400.1	0	0	0	0	0	0	0	0	0	0	0	0	0	0	0	0	0	0	0	0	0	0	0	0	0	0	0	0	0	0	0	0	0	0	0	0	0	0
SP107439	159.13	0	0	0	1538.12	0	0	0	0	0	0	0	0	0	0	0	0	0	0	0	0	0	0	0	0	0	0	0	0	0	0	0	0	0	0	0	0	0	0	0	0	0	0	0	0	0	0	0	0
SP107440	250.08	0	0	0	448.82	0	0	0	0	0	0	0	0	0	0	0	0	0	0	0	0	0	0	0	189.19	0	0	0	0	0	0	0	0	0	0	0	0	0	0	0	0	0	0	0	0	0	0	0	0
SP107441	202.31	0	679.71	0	463.82	0	0	0	0	0	0	0	0	0	0	0	0	0	0	0	0	0	0	0	205.76	0	0	0	0	0	0	0	0	0	0	0	0	0	0	0	0	0	0	0	0	0	0	0	0
SP107443	61.94	0	109.3	0	0	0	0	0	0	0	0	0	0	0	0	0	0	0	0	0	0	0	0	0	19.39	0	0	0	0	0	0	0	0	0	0	0	0	0	0	0	0	0	0	49.64	0	0	0	0	0
SP107444	56.31	0	0	0	452.61	0	0	0	0	0	0	0	0	0	0	0	0	0	0	0	0	0	0	0	0	0	0	0	0	0	0	0	0	0	0	0	0	0	0	0	0	0	0	0	0	0	0	0	0
SP107446	89.62	0	436.79	0	294.27	0	0	0	0	0	0	0	0	0	0	0	0	0	0	0	0	0	0	0	0	0	0	0	0	0	0	0	0	0	0	0	0	0	0	0	0	0	0	0	0	0	0	0	0
SP107448	212.93	0	0	0	666.63	0	0	0	0	0	0	0	0	0	0	0	0	0	0	0	0	0	0	0	0	0	0	0	0	0	0	0	0	0	0	0	0	0	0	0	0	0	0	0	0	0	0	0	0
SP107449	188.92	0	584.92	0	350.44	0	0	0	0	0	231.42	0	0	0	0	0	0	0	0	0	0	0	0	0	181.8	0	0	0	0	0	0	0	0	0	0	0	0	0	0	0	0	0	0	0	0	0	0	0	0
SP107451	122.41	0	0	0	677.82	0	0	0	0	0	0	0	0	0	0	0	0	0	0	0	0	0	0	0	94.89	0	0	0	0	0	0	0	0	0	0	0	0	0	0	0	0	0	0	0	0	0	0	0	0
SP107453	127.46	0	0	0	438.56	0	0	0	0	0	0	0	0	0	0	0	0	0	0	0	0	0	0	0	0	0	0	0	0	0	0	0	0	0	0	0	0	0	0	0	0	0	0	0	0	0	0	0	0
SP107454	201.54	0	0	0	660.68	0	0	0	0	0	0	0	0	0	0	0	0	0	0	0	0	0	0	0	0	0	0	0	0	0	0	0	0	0	0	0	0	0	0	0	0	0	0	0	0	0	0	0	0
SP107455	148.69	0	373.98	0	474.14	0	0	0	0	0	231.72	0	0	0	0	0	0	0	0	0	0	0	0	0	0	0	0	0	0	0	0	0	0	0	0	0	0	0	0	0	0	0	0	182.99	0	0	0	0	0
SP107457	160.48	0	0	0	623.68	0	0	0	0	0	0	0	0	0	0	0	0	0	0	0	0	0	0	0	139.08	0	0	0	0	0	0	0	0	0	0	0	0	0	0	0	0	0	0	0	0	0	0	0	0
SP107458	392.08	0	0	0	1465.45	0	0	0	0	0	0	0	0	0	0	0	0	0	0	0	0	0	0	0	199.45	0	0	0	0	0	0	0	0	0	0	0	0	0	0	0	0	0	0	0	0	0	0	0	0
SP107459	290.92	0	0	0	380.45	0	0	0	0	0	0	0	0	0	0	0	0	0	0	0	0	0	0	0	0	0	0	0	0	0	0	0	0	0	0	0	0	0	0	0	0	0	0	0	0	0	0	0	0
SP107460	282.05	0	0	0	996.53	0	0	0	0	0	0	0	0	0	0	0	0	0	0	0	0	0	0	0	150.16	0	0	0	0	0	0	0	0	0	0	0	0	0	0	0	0	0	0	0	0	0	0	0	0
SP107461	127.88	0	0	0	385.74	0	0	0	0	0	0	0	0	0	0	0	0	0	0	0	0	0	0	0	0	0	0	0	0	0	0	0	0	0	0	0	0	0	0	0	0	0	0	0	0	0	0	0	0
SP107462	139.74	0	0	0	818.68	0	0	0	0	0	0	0	0	0	0	0	0	0	0	0	0	0	0	0	359.19	0	0	0	0	0	0	0	0	0	0	0	0	0	0	0	0	0	0	0	0	0	0	0	0
SP107463	723.36	0	0	0	954.66	0	0	0	0	0	0	0	0	0	0	0	0	0	0	0	0	0	0	0	239.61	0	0	0	0	0	0	0	0	0	0	0	0	0	0	0	0	0	0	0	0	0	0	0	0
SP107464	638.57	0	0	0	970.38	0	0	0	0	0	0	0	0	0	0	0	0	0	0	0	0	0	0	0	192.27	0	0	0	0	0	0	0	0	0	0	0	0	0	0	0	0	0	0	0	0	0	0	0	0
SP107466	426.62	0	0	0	649.55	0	0	0	0	0	0	0	0	0	0	0	0	0	0	0	0	0	0	0	145.48	0	0	0	0	0	0	0	0	0	0	0	0	0	0	0	0	0	0	0	0	0	0	0	0
SP107467	116.5	0	301.95	0	536.64	0	0	0	0	0	309.86	0	0	0	0	0	0	0	0	0	0	0	0	0	0	0	0	0	0	0	0	0	0	0	0	0	0	0	0	0	0	0	0	0	0	0	0	0	0
SP107468	147.95	0	0	0	562.87	0	0	0	0	0	0	0	0	0	0	0	0	0	0	0	0	0	0	0	0	0	0	0	0	0	0	0	0	0	0	0	0	0	0	0	0	0	0	0	0	0	0	0	0
SP107469	44.99	0	0	0	223.31	0	0	0	0	0	0	0	0	0	0	0	0	0	0	0	0	0	0	0	0	0	0	0	0	0	0	0	0	0	0	0	0	0	0	0	0	0	0	0	0	0	0	0	0
SP107470	203.41	0	0	0	550.77	0	0	0	0	0	0	0	0	0	0	0	0	0	0	0	0	0	0	0	0	0	0	0	0	0	0	0	0	0	0	0	0	0	0	0	0	0	0	0	0	0	0	0	0
SP107472	193.28	0	0	0	489.69	0	0	0	0	0	289.48	0	0	0	0	0	0	0	0	0	0	0	0	0	0	0	0	0	0	0	0	0	0	0	0	0	0	0	0	0	0	0	0	0	0	0	0	0	0
SP107473	201.67	0	0	0	799.6	0	0	0	0	0	0	0	0	0	0	0	0	0	0	0	0	0	0	0	133.46	0	0	0	0	0	0	0	0	0	0	0	0	0	0	0	0	0	0	173.56	0	0	0	0	0
SP107474	129.95	0	1192.73	0	457.5	0	0	0	0	0	0	0	0	0	0	0	0	0	0	0	0	0	0	0	0	0	0	0	0	0	0	0	0	0	0	0	0	0	0	0	0	0	0	0	0	0	0	0	0
SP107477	200.51	0	0	0	690.45	0	0	0	0	0	0	0	0	0	0	0	0	0	0	0	0	0	0	0	282.45	0	0	0	0	0	0	0	0	0	0	0	0	0	0	0	0	0	0	0	0	0	0	0	0
SP107478	158.77	0	0	0	639.07	0	0	0	0	0	0	0	0	0	0	0	0	0	0	0	0	0	0	0	191.6	0	0	0	0	0	0	0	0	0	0	0	0	0	0	0	0	0	0	0	0	0	0	0	0
SP107479	136.1	0	0	0	479.77	0	0	0	0	0	0	0	0	0	0	0	0	0	0	0	0	0	0	0	0	0	0	0	0	0	0	0	0	0	0	0	0	0	0	0	0	0	0	0	0	0	0	0	0
SP107480	133.47	0	0	0	379.37	0	0	0	0	0	0	0	0	0	0	0	0	0	0	0	0	0	0	0	0	0	0	0	0	0	0	0	0	0	0	0	0	0	0	0	0	0	0	0	0	0	0	0	0
SP107545	159.1	0	0	0	410.7	0	0	0	0	0	0	0	0	0	0	0	0	0	0	0	0	0	0	0	0	0	0	0	0	0	0	0	0	0	0	0	0	0	0	0	0	0	0	0	0	0	0	0	0
SP107546	305.35	0	0	0	379.58	0	0	0	0	0	0	0	0	0	0	0	0	0	0	0	0	0	0	0	325.74	0	0	0	0	0	0	0	0	0	0	0	0	0	0	0	0	0	0	0	0	0	0	0	0
SP107547	71.6	0	0	0	255.91	0	0	0	0	0	0	0	0	0	0	0	0	0	0	0	0	0	0	0	0	0	0	0	0	0	0	0	0	0	0	0	0	0	0	0	0	0	0	0	0	0	0	0	0
SP107548	178.24	0	0	0	619.89	0	0	0	0	0	0	0	0	0	0	0	0	0	0	0	0	0	0	0	171.78	0	0	0	0	0	0	0	0	0	0	0	0	0	0	0	0	0	0	0	0	0	0	0	0
SP107549	116.18	0	0	0	425.96	0	0	0	0	0	0	0	0	0	0	0	0	0	0	0	0	0	0	0	0	0	0	0	0	0	0	0	0	0	0	0	0	0	0	0	0	0	0	0	0	0	0	0	0
SP107550	95.94	0	54.17	0	96.44	0	0	0	0	0	0	0	0	0	0	0	0	0	0	0	0	0	0	0	88.43	0	0	0	0	0	0	0	0	0	0	0	0	0	0	0	0	0	0	48.51	0	0	0	0	0
SP107552	119.14	0	0	0	370.31	0	0	0	0	0	0	0	0	0	0	0	0	0	0	0	0	0	0	0	0	0	0	0	0	0	0	0	0	0	0	0	0	0	0	0	0	0	0	0	0	0	0	0	0
SP107553	66.4	0	0	0	130.08	0	0	0	0	0	0	0	0	0	0	0	0	0	0	0	0	0	0	0	0	0	0	0	0	0	0	0	0	0	0	0	0	0	0	0	0	0	0	0	0	0	0	0	0
SP107554	236.46	0	799.01	0	807.96	0	0	0	0	0	0	0	0	0	0	0	0	0	0	0	0	0	0	0	232.75	0	0	0	0	0	0	0	0	0	0	0	0	0	0	0	0	0	0	0	0	0	0	0	0
SP107555	128.49	0	0	0	651.64	0	0	0	0	0	222.58	0	0	0	0	0	0	0	0	0	0	0	0	0	0	0	0	0	0	0	0	0	0	0	0	0	0	0	0	0	0	0	0	0	0	0	0	0	0
SP107556	380.9	0	0	0	780.95	0	0	0	0	0	335.48	0	0	0	0	0	0	0	0	0	0	0	0	0	186.41	0	0	0	0	0	0	0	0	0	0	0	0	0	0	0	0	0	0	0	0	0	0	0	0
SP107557	95.58	0	0	0	332.6	0	0	0	0	0	0	0	0	0	0	0	0	0	0	0	0	0	0	0	0	0	0	0	0	0	0	0	0	0	0	0	0	0	0	0	0	0	0	0	0	0	0	0	0
SP78659	216.33	0	0	0	384.08	0	0	0	0	0	0	0	0	0	0	0	0	0	0	0	0	0	0	0	0	0	0	0	0	0	0	0	0	0	0	0	0	0	0	0	0	0	0	0	0	0	0	0	0
SP78660	75.16	0	0	0	391.28	0	0	0	0	0	0	0	0	0	0	0	0	0	0	0	0	0	0	0	0	0	0	0	0	0	0	0	0	0	0	0	0	0	0	0	0	0	0	0	0	0	0	0	0
SP78661	340.61	0	0	0	623.62	0	0	0	0	0	0	0	0	0	0	0	0	0	0	0	0	0	0	0	161.07	0	0	0	0	0	0	0	0	0	0	0	0	0	0	0	0	0	0	0	0	0	0	0	0
SP78662	134.3	0	0	0	684.61	0	0	0	0	0	531.53	0	0	0	0	0	0	0	0	0	0	0	0	0	0	0	0	0	0	0	0	0	0	0	0	0	0	0	0	0	0	0	0	128.6	0	0	0	0	0
SP78663	306.95	0	0	0	951.48	0	0	0	0	0	0	0	0	0	0	0	0	0	0	0	0	0	0	0	278.87	0	0	0	0	0	0	0	0	0	0	0	0	0	0	0	0	0	0	0	0	0	0	0	0
SP78664	140.63	0	0	0	682.32	0	0	0	0	0	0	0	0	0	0	0	0	0	0	0	0	0	0	0	118.51	0	0	0	0	0	0	0	0	0	0	0	0	0	0	0	0	0	0	0	0	0	0	0	0
SP78665	131.83	0	0	0	608.4	0	0	0	0	0	0	0	0	0	0	0	0	0	0	0	0	0	0	0	0	0	0	0	0	0	0	0	0	0	0	0	0	0	0	0	0	0	0	0	0	0	0	0	0
SP78666	396.58	0	0	0	440.59	0	0	0	0	0	0	0	0	0	0	0	0	0	0	0	0	0	0	0	0	0	0	0	0	0	0	0	0	0	0	0	0	0	0	0	0	0	0	0	0	0	0	0	0
SP78668	113.74	0	0	0	192.26	0	0	0	0	0	0	0	0	0	0	0	0	0	0	0	0	0	0	0	0	0	0	0	0	0	0	0	0	0	0	0	0	0	0	0	0	0	0	0	0	0	0	0	0
SP78671	262.6	0	0	0	857.3	0	0	0	0	0	0	0	0	0	0	0	0	0	0	0	0	0	0	0	84.36	0	0	0	0	0	0	0	0	0	0	0	0	0	0	0	0	0	0	0	0	0	0	0	0
SP78672	115.02	0	232.97	0	111.81	0	0	0	0	0	0	0	0	0	0	0	0	0	0	0	0	0	0	0	101.18	0	0	0	0	0	0	0	0	0	0	0	0	0	0	0	0	0	0	0	0	0	0	0	0
SP78673	203.95	0	0	0	741.19	0	0	0	0	0	0	0	0	0	0	0	0	0	0	0	0	0	0	0	60.15	0	0	0	0	0	0	0	0	0	0	0	0	0	0	0	0	0	0	0	0	0	0	0	0
SP78674	317	0	0	0	669.85	0	0	0	0	0	0	0	0	0	0	0	0	0	0	0	0	0	0	0	503.13	0	0	0	0	0	0	0	0	0	0	0	0	0	0	0	0	0	0	0	0	0	0	0	0
SP78675	161.08	0	0	0	604.29	0	0	0	0	0	0	0	0	0	0	0	0	0	0	0	0	0	0	0	175.69	0	0	0	0	0	0	0	0	0	0	0	0	0	0	0	0	0	0	0	0	0	0	0	0
SP78676	323.64	0	0	0	616.07	0	0	0	0	0	143.15	0	0	0	0	0	0	0	0	0	0	0	0	0	144.67	0	0	0	0	0	0	0	0	0	0	0	0	0	0	0	0	0	0	0	0	0	0	0	0
SP78677	169.31	0	0	0	229.75	0	0	0	0	0	0	0	0	0	0	0	0	0	0	0	0	0	0	0	0	0	0	0	0	0	0	0	0	0	0	0	0	0	0	0	0	0	0	0	0	0	0	0	0
SP78679	316	0	0	0	1017.71	0	0	0	0	0	1070.8	0	0	0	0	0	0	0	0	0	0	0	0	0	0	0	0	0	0	0	0	0	0	0	0	0	0	0	0	0	0	0	0	0	0	0	0	0	0
SP78680	67.03	0	0	0	367.42	0	0	0	0	0	0	0	0	0	0	0	0	0	0	0	0	0	0	0	0	0	0	0	0	0	0	0	0	0	0	0	0	0	0	0	0	0	0	0	0	0	0	0	0
SP78709	269.56	0	0	0	676.87	0	0	0	0	0	0	0	0	0	0	0	0	0	0	0	0	0	0	0	291.6	0	0	0	0	0	0	0	0	0	0	0	0	0	0	0	0	0	0	0	0	0	0	0	0
SP78711	21.67	0	0	0	59.37	0	0	0	0	0	0	0	0	0	0	0	0	0	0	0	0	0	0	0	0	0	0	0	0	0	0	0	0	0	0	0	0	0	0	0	0	0	0	0	0	0	0	0	0
SP78713	526.45	0	0	0	1026.32	0	0	0	0	0	512.97	0	0	0	0	0	0	0	0	0	0	0	0	0	0	0	0	0	0	0	0	0	0	0	0	0	0	0	0	0	0	0	0	0	0	0	0	0	0
SP78714	142.5	0	0	0	467.37	0	0	0	0	0	0	0	0	0	0	0	0	0	0	0	0	0	0	0	0	0	0	0	0	0	0	0	0	0	0	0	0	0	0	0	0	0	0	0	0	0	0	0	0
SP78716	752.03	0	0	0	2139.56	0	0	0	0	0	1450.93	0	0	0	0	0	0	0	0	0	0	0	0	0	0	0	0	0	0	0	0	0	0	0	0	0	0	0	0	0	0	0	0	0	0	0	0	0	0
SP78717	152.36	0	0	0	193.16	0	0	0	0	0	0	0	0	0	0	0	0	0	0	0	0	0	0	0	0	0	0	0	0	0	0	0	0	0	0	0	0	0	0	0	0	0	0	0	0	0	0	0	0
SP78718	207.42	0	0	0	559.16	0	0	0	0	0	0	0	0	0	0	0	0	0	0	0	0	0	0	0	763.48	0	0	0	0	0	0	0	0	0	0	0	0	0	0	0	0	0	0	0	0	0	0	0	0
SP78719	34.89	0	0	0	74.54	0	0	0	0	0	0	0	0	0	0	0	0	0	0	0	0	0	0	0	0	0	0	0	0	0	0	0	0	0	0	0	0	0	0	0	0	0	0	0	0	0	0	0	0
SP78720	99.19	0	0	0	463.48	0	0	0	0	0	267.27	0	0	0	0	0	0	0	0	0	0	0	0	0	0	0	0	0	0	0	0	0	0	0	0	0	0	0	0	0	0	0	0	144.64	0	0	0	0	0
SP78721	120.85	0	0	0	176.89	0	0	0	0	0	0	0	0	0	0	0	0	0	0	0	0	0	0	0	0	0	0	0	0	0	0	0	0	0	0	0	0	0	0	0	0	0	0	0	0	0	0	0	0
SP78722	27.77	0	89.83	0	53.22	0	0	0	0	0	0	0	0	0	0	0	0	0	0	0	0	0	0	0	46.47	0	0	0	0	0	0	0	0	0	0	0	0	0	0	0	0	0	0	0	0	0	0	0	0
SP78726	172.94	0	614.47	0	604.42	0	0	0	0	0	644.95	0	0	0	0	0	0	0	0	0	0	0	0	0	0	0	0	0	0	0	0	0	0	0	0	0	0	0	0	0	0	0	0	0	0	0	0	0	0
SP78727	175.22	0	0	0	527.25	0	0	0	0	0	452	0	0	0	0	0	0	0	0	0	0	0	0	0	0	0	0	0	0	0	0	0	0	0	0	0	0	0	0	0	0	0	0	0	0	0	0	0	0
SP78729	116.75	0	0	0	532.81	0	0	0	0	0	0	0	0	0	0	0	0	0	0	0	0	0	0	0	0	0	0	0	0	0	0	0	0	0	0	0	0	0	0	0	0	0	0	0	0	0	0	0	0
SP78730	318.62	0	0	0	700.22	0	0	0	0	0	0	0	0	0	0	0	0	0	0	0	0	0	0	0	328.32	0	0	0	0	0	0	0	0	0	0	0	0	0	0	0	0	0	0	0	0	0	0	0	0
SP78731	131.32	0	0	0	505.89	0	0	0	0	0	0	0	0	0	0	0	0	0	0	0	0	0	0	0	0	0	0	0	0	0	0	0	0	0	0	0	0	0	0	0	0	0	0	0	0	0	0	0	0
SP78804	340.46	0	0	0	1528.79	0	0	0	0	0	0	0	0	0	0	0	0	0	0	0	0	0	0	0	201.94	0	0	0	0	0	0	0	0	0	0	0	0	0	0	0	0	0	0	0	0	0	0	0	0
SP78805	150.12	0	0	0	667.3	0	0	0	0	0	0	0	0	0	0	0	0	0	0	0	0	0	0	0	189.86	0	0	0	0	0	0	0	0	0	0	0	0	0	0	0	0	0	0	0	0	0	0	0	0
SP78807	207.59	0	0	0	749.56	0	0	0	0	0	0	0	0	0	0	0	0	0	0	0	0	0	0	0	80.4	0	0	0	0	0	0	0	0	0	0	0	0	0	0	0	0	0	0	0	0	0	0	0	0
SP78813	243.47	0	0	0	855.14	0	0	0	0	0	0	0	0	0	0	0	0	0	0	0	0	0	0	0	270.94	0	0	0	0	0	0	0	0	0	0	0	0	0	0	0	0	0	0	0	0	0	0	0	0
SP78814	188.69	0	0	0	1124.43	0	0	0	0	0	359.82	0	0	0	0	0	0	0	0	0	0	0	0	0	0	0	0	0	0	0	0	0	0	0	0	0	0	0	0	0	0	0	0	0	0	0	0	0	0
SP78815	69.72	0	0	0	157.09	0	0	0	0	0	49.69	0	0	0	0	0	0	0	0	0	0	0	0	0	44.64	0	0	0	0	0	0	0	0	0	0	0	0	0	0	0	0	0	0	0	0	0	0	0	0
SP78816	89.97	0	226.49	0	213.18	0	0	0	0	0	0	0	0	0	0	0	0	0	0	0	0	0	0	0	70.69	0	0	0	0	0	0	0	0	0	0	0	0	0	0	0	0	0	0	0	0	0	0	0	0
SP78817	92.26	0	0	0	244.04	0	0	0	0	0	0	0	0	0	0	0	0	0	0	0	0	0	0	0	0	0	0	0	0	0	0	0	0	0	0	0	0	0	0	0	0	0	0	0	0	0	0	0	0
SP78818	114.29	0	137.7	0	308.33	0	0	0	0	0	0	0	0	0	0	0	0	0	0	0	0	0	0	0	134.54	0	0	0	0	0	0	0	0	0	0	0	0	0	0	0	0	0	0	0	0	0	0	0	0
SP78819	40.94	0	0	0	176.95	0	0	0	0	0	140.18	0	0	0	0	0	0	0	0	0	0	0	0	0	0	0	0	0	0	0	0	0	0	0	0	0	0	0	0	0	0	0	0	46.49	0	0	0	0	0
SP78820	179.69	0	0	0	709.05	0	0	0	0	0	0	0	0	0	0	0	0	0	0	0	0	0	0	0	112.6	0	0	0	0	0	0	0	0	0	0	0	0	0	0	0	0	0	0	0	0	0	0	0	0
SP78821	224.6	0	563.57	0	858.04	0	0	0	0	0	576.27	0	0	0	0	0	0	0	0	0	0	0	0	0	0	0	0	0	0	0	0	0	0	0	0	0	0	0	0	0	0	0	0	0	0	0	0	0	0
SP78822	369.14	0	0	0	1594.8	0	0	0	0	0	0	0	0	0	0	0	0	0	0	0	0	0	0	0	552.02	0	0	0	0	0	0	0	0	0	0	0	0	0	0	0	0	0	0	0	0	0	0	0	0
SP78823	126.92	0	0	0	247.36	0	0	0	0	0	0	0	0	0	0	0	0	0	0	0	0	0	0	0	0	0	0	0	0	0	0	0	0	0	0	0	0	0	0	0	0	0	0	0	0	0	0	0	0
SP78824	85.15	0	0	0	193.99	0	0	0	0	0	105.1	0	0	0	0	0	0	0	0	0	0	0	0	0	64.73	0	0	0	0	0	0	0	0	0	0	0	0	0	0	0	0	0	0	40.35	0	0	0	0	0
SP78825	121.54	0	377.19	0	430.23	0	0	0	0	0	196.34	0	0	0	0	0	0	0	0	0	0	0	0	0	0	0	0	0	0	0	0	0	0	0	0	0	0	0	0	0	0	0	0	0	0	0	0	0	0
SP78851	549.51	0	0	0	1958.31	0	0	0	0	0	0	0	0	0	0	0	0	0	0	0	0	0	0	0	1287.37	0	0	0	0	0	0	0	0	0	0	0	0	0	0	0	0	0	0	0	0	0	0	0	0
SP78865	151.25	0	0	0	461.31	0	0	0	0	0	0	0	0	0	0	0	0	0	0	0	0	0	0	0	0	0	0	0	0	0	0	0	0	0	0	0	0	0	0	0	0	0	0	0	0	0	0	0	0
SP78873	104.17	0	0	0	285.23	0	0	0	0	0	0	0	0	0	0	0	0	0	0	0	0	0	0	0	0	0	0	0	0	0	0	0	0	0	0	0	0	0	0	0	0	0	0	0	0	0	0	0	0
SP78875	101.3	0	0	0	381.7	0	0	0	0	0	0	0	0	0	0	0	0	0	0	0	0	0	0	0	0	0	0	0	0	0	0	0	0	0	0	0	0	0	0	0	0	0	0	0	0	0	0	0	0
SP78901	204.74	0	0	0	433.38	0	0	0	0	0	0	0	0	0	0	0	0	0	0	0	0	0	0	0	249.68	0	0	0	0	0	0	0	0	0	0	0	0	0	0	0	0	0	0	0	0	0	0	0	0
SP78913	194.09	0	582.95	0	350.23	0	0	0	0	0	0	0	0	0	0	0	0	0	0	0	0	0	0	0	195.62	0	0	0	0	0	0	0	0	0	0	0	0	0	0	0	0	0	0	159.75	0	0	0	0	0
SP78919	154.41	0	0	0	573.97	0	0	0	0	0	0	0	0	0	0	0	0	0	0	0	0	0	0	0	0	0	0	0	0	0	0	0	0	0	0	0	0	0	0	0	0	0	0	0	0	0	0	0	0
SP78921	162.48	0	854.72	0	301.96	0	0	0	0	0	0	0	0	0	0	0	0	0	0	0	0	0	0	0	195.31	0	0	0	0	0	0	0	0	0	0	0	0	0	0	0	0	0	0	0	0	0	0	0	0
SP78923	104.81	0	0	0	406.54	0	0	0	0	0	0	0	0	0	0	0	0	0	0	0	0	0	0	0	0	0	0	0	0	0	0	0	0	0	0	0	0	0	0	0	0	0	0	0	0	0	0	0	0
SP78927	78.38	0	0	0	110.38	0	0	0	0	0	0	0	0	0	0	0	0	0	0	0	0	0	0	0	75.69	0	0	0	0	0	0	0	0	0	0	0	0	0	0	0	0	0	0	0	0	0	0	0	0
SP78931	119.32	0	0	0	170.95	0	0	0	0	0	25.38	0	0	0	0	0	0	0	0	0	0	0	0	0	104.71	0	0	0	0	0	0	0	0	0	0	0	0	0	0	0	0	0	0	0	0	0	0	0	0
SP78935	160.34	0	0	0	513.1	0	0	0	0	0	0	0	0	0	0	0	0	0	0	0	0	0	0	0	0	0	0	0	0	0	0	0	0	0	0	0	0	0	0	0	0	0	0	0	0	0	0	0	0
SP78937	243.63	0	1109.36	0	1575.78	0	0	0	0	0	856.33	0	0	0	0	0	0	0	0	0	0	0	0	0	0	0	0	0	0	0	0	0	0	0	0	0	0	0	0	0	0	0	0	0	0	0	0	0	0
SP78939	157.39	0	0	0	282.21	0	0	0	0	0	0	0	0	0	0	0	0	0	0	0	0	0	0	0	0	0	0	0	0	0	0	0	0	0	0	0	0	0	0	0	0	0	0	0	0	0	0	0	0
SP78945	110.81	0	0	0	475.36	0	0	0	0	0	0	0	0	0	0	0	0	0	0	0	0	0	0	0	0	0	0	0	0	0	0	0	0	0	0	0	0	0	0	0	0	0	0	0	0	0	0	0	0
SP78947	193.02	0	0	0	542.35	0	0	0	0	0	0	0	0	0	0	0	0	0	0	0	0	0	0	0	0	0	0	0	0	0	0	0	0	0	0	0	0	0	0	0	0	0	0	0	0	0	0	0	0
SP78951	163.09	0	0	0	630.47	0	0	0	0	0	178.59	0	0	0	0	0	0	0	0	0	0	0	0	0	93.35	0	0	0	0	0	0	0	0	0	0	0	0	0	0	0	0	0	0	0	0	0	0	0	0
SP78953	44.95	0	0	0	182.26	0	0	0	0	0	0	0	0	0	0	0	0	0	0	0	0	0	0	0	0	0	0	0	0	0	0	0	0	0	0	0	0	0	0	0	0	0	0	0	0	0	0	0	0
SP78955	150.49	0	0	0	649.51	0	0	0	0	0	0	0	0	0	0	0	0	0	0	0	0	0	0	0	0	0	0	0	0	0	0	0	0	0	0	0	0	0	0	0	0	0	0	0	0	0	0	0	0
SP79066	72.68	0	284.3	0	269.99	0	0	0	0	0	233.11	0	0	0	0	0	0	0	0	0	0	0	0	0	0	0	0	0	0	0	0	0	0	0	0	0	0	0	0	0	0	0	0	0	0	0	0	0	0
SP79144	257.67	0	0	0	1111.48	0	0	0	0	0	0	0	0	0	0	0	0	0	0	0	0	0	0	0	137.13	0	0	0	0	0	0	0	0	0	0	0	0	0	0	0	0	0	0	0	0	0	0	0	0
SP79148	268.15	0	0	0	588.01	0	0	0	0	0	0	0	0	0	0	0	0	0	0	0	0	0	0	0	499.02	0	0	0	0	0	0	0	0	0	0	0	0	0	0	0	0	0	0	0	0	0	0	0	0
SP79150	129.2	0	0	0	209.41	0	0	0	0	0	0	0	0	0	0	0	0	0	0	0	0	0	0	0	0	0	0	0	0	0	0	0	0	0	0	0	0	0	0	0	0	0	0	0	0	0	0	0	0
SP79160	119.17	0	0	0	284.14	0	0	0	0	0	0	0	0	0	0	0	0	0	0	0	0	0	0	0	165.39	0	0	0	0	0	0	0	0	0	0	0	0	0	0	0	0	0	0	0	0	0	0	0	0
SP47628	182.09	0	0	0	642.95	0	0	0	0	0	0	0	0	0	0	0	0	0	0	0	0	0	0	0	0	0	0	0	0	0	0	0	0	0	0	0	0	0	0	0	0	0	0	234.92	0	0	0	0	0
SP47652	442.71	0	0	0	1336.4	0	0	0	0	0	0	0	0	0	0	0	0	0	0	0	0	0	0	0	0	0	0	0	0	0	0	0	0	0	0	0	0	0	0	0	0	0	0	0	0	0	0	0	0
SP47708	506.53	0	0	0	2005.71	0	0	0	0	0	0	0	0	0	0	0	0	0	0	0	0	0	0	0	0	0	0	0	0	0	0	0	0	0	0	0	0	0	0	0	0	0	0	0	0	0	0	0	0
SP47808	612.87	0	0	0	1995.87	0	0	0	0	0	0	0	0	0	0	0	0	0	0	0	0	0	0	0	0	0	0	0	0	0	0	0	0	0	0	0	0	0	0	0	0	0	0	0	0	0	0	0	0
SP47990	410.07	16.05	0	0	2270.47	0	0	0	0	0	0	0	0	0	0	0	0	0	79.47	0	0	0	0	0	0	0	0	0	0	0	0	0	0	0	0	0	0	0	0	0	0	0	0	456.94	0	0	0	0	0
SP48008	442.69	0	0	0	2489.41	0	0	0	0	0	0	0	0	0	0	0	0	0	0	0	0	0	0	0	0	0	0	0	0	0	0	0	0	0	0	0	0	0	0	0	0	0	0	0	0	0	0	0	0
SP48010	303.85	21.99	0	0	1376.93	0	0	0	0	0	0	0	0	0	0	0	0	0	84.02	0	0	0	0	0	0	0	0	0	0	0	0	0	0	0	0	0	0	0	0	0	0	0	0	292.39	0	0	0	0	0
SP48073	523.1	0	0	0	1662.6	0	0	0	0	0	0	0	0	0	0	0	0	0	0	0	0	0	0	0	0	0	0	0	0	0	0	0	0	0	0	0	0	0	0	0	0	0	0	0	0	0	0	0	0
SP48135	1864.16	0	0	0	2346.01	0	0	0	0	0	1163.91	0	0	0	0	0	0	0	0	0	0	0	0	0	0	0	0	0	0	0	0	0	0	0	0	0	0	0	0	0	0	0	0	0	0	0	0	0	0
SP48189	472.72	0	0	0	1693.31	0	0	0	0	0	0	0	0	0	0	0	0	0	0	0	0	0	0	0	0	0	0	0	0	0	0	0	0	0	0	0	0	0	0	0	0	0	0	498.64	0	0	0	0	0
SP48263	341.02	0	0	0	1177.72	0	0	0	0	0	0	0	0	0	0	0	0	0	0	0	0	0	0	0	0	0	0	0	0	0	0	0	0	0	0	0	0	0	0	0	0	0	0	0	0	0	0	0	0
SP48414	464.03	0	0	0	1720.9	0	0	0	0	0	0	0	0	0	0	0	0	0	0	0	0	0	0	0	0	0	0	0	0	0	0	0	0	0	0	0	0	0	0	0	0	0	0	0	0	0	0	0	0
SP48426	112.59	0	0	0	299.96	0	0	0	0	0	0	0	0	0	0	0	0	0	0	0	0	0	0	0	0	0	0	0	0	0	0	0	0	0	0	0	0	0	0	0	0	0	0	0	0	0	0	0	0
SP48480	693.04	123.52	0	0	3365.77	0	0	0	0	0	0	0	0	0	0	0	0	0	0	0	0	0	0	0	0	0	0	0	0	0	0	0	0	0	0	0	0	0	0	0	0	0	0	0	0	0	0	0	0
SP48504	448.88	0	0	0	1676.53	0	0	0	0	0	0	0	0	0	0	0	0	0	0	0	0	0	0	0	0	0	0	0	0	0	0	0	0	0	0	0	0	0	0	0	0	0	0	0	0	0	0	0	0
SP48534	499.31	0	0	0	2389.81	0	0	0	0	0	0	0	0	0	0	0	0	0	0	0	0	0	0	0	0	0	0	0	0	0	0	0	0	0	0	0	0	0	0	0	0	0	0	0	0	0	0	0	0
SP48850	467.13	0	0	0	3203.33	0	0	0	0	0	1914.18	0	0	0	0	0	0	0	0	0	0	0	0	0	0	0	0	0	0	0	0	0	0	0	0	0	0	0	0	0	0	0	0	526.91	0	0	0	0	0
SP48888	274.03	0	0	0	1361.32	0	0	0	0	0	0	0	0	0	0	0	0	0	0	0	0	0	0	0	0	0	0	0	0	0	0	0	0	0	0	0	0	0	0	0	0	0	0	0	0	0	0	0	0
SP79172	35.39	0	0	0	57.55	0	0	0	0	0	0	0	0	0	0	0	0	0	0	0	0	0	0	0	0	0	0	0	0	0	0	0	0	0	0	0	0	0	0	0	0	0	0	0	0	0	0	0	0
SP79175	41.08	0	0	0	77.93	0	0	0	0	0	33.24	0	0	0	0	0	0	0	0	0	0	0	0	0	0	0	0	0	0	0	0	0	0	0	0	0	0	0	0	0	0	0	0	0	0	0	0	0	0
SP79178	28.86	0	0	0	16.18	0	0	0	0	0	13.3	0	0	0	0	0	0	0	0	0	0	0	0	0	7.1	0	0	0	0	0	0	0	0	0	0	0	0	0	0	0	0	0	0	7.93	0	0	0	0	0
SP79181	39.45	0	0	0	0	0	0	0	0	0	26.62	0	0	0	0	0	0	19.19	0	0	0	0	0	0	0	0	0	0	0	0	0	0	0	0	0	0	16.39	0	0	0	0	0	0	0	0	0	0	0	0
SP79184	25.3	0	0	0	66.24	0	0	0	0	0	0	0	0	0	0	0	0	0	0	0	0	0	0	0	0	0	0	0	0	0	0	0	0	0	0	0	0	0	0	0	0	0	0	0	0	0	0	0	0
SP79187	101.43	0	0	0	278.72	0	0	0	0	0	0	0	0	0	0	0	0	0	0	0	0	0	0	0	0	0	0	0	0	0	0	0	0	0	0	0	0	0	0	0	0	0	0	0	0	0	0	0	0
SP79190	75.94	0	0	0	230.28	0	0	0	0	0	0	0	0	0	0	0	0	0	0	0	0	0	0	0	0	0	0	0	0	0	0	0	0	0	0	0	0	0	0	0	0	0	0	0	0	0	0	0	0
SP79192	14.13	0	0	0	0	0	0	0	0	0	20.18	0	0	0	0	0	0	7.99	0	0	0	0	0	0	9.96	0	0	0	0	0	0	0	0	0	0	0	24.01	0	0	0	0	0	0	7.02	0	0	0	0	0
SP79195	41.1	0	0	0	41.15	0	0	0	0	0	0	0	0	0	0	0	0	0	0	0	0	0	0	0	0	0	0	0	0	0	0	0	0	0	0	0	0	0	0	0	0	0	0	0	0	0	0	0	0
SP79198	72.6	0	0	0	297.73	0	0	0	0	0	0	0	0	0	0	0	0	0	0	0	0	0	0	0	0	0	0	0	0	0	0	0	0	0	0	0	0	0	0	0	0	0	0	0	0	0	0	0	0
SP79201	44.14	0	0	0	161.39	0	0	0	0	0	0	0	0	0	0	0	0	0	0	0	0	0	0	0	0	0	0	0	0	0	0	0	0	0	0	0	0	0	0	0	0	0	0	0	0	0	0	0	0
SP79204	48.41	0	0	0	186	0	0	0	0	0	0	0	0	0	0	0	0	0	0	0	0	0	0	0	0	262.46	0	0	0	0	0	0	0	0	0	0	0	0	0	0	0	0	0	0	0	0	0	0	0
SP79207	27.18	0	0	0	0	0	0	0	0	0	22.01	0	0	0	0	0	0	17.35	0	0	0	0	0	0	18.18	0	0	0	0	0	0	0	0	0	0	0	19.85	0	0	0	0	0	0	16.94	0	0	0	0	0
SP79210	29.41	0	0	0	47.37	0	0	0	0	0	0	0	0	0	0	0	0	0	0	0	0	0	0	0	0	0	0	0	0	0	0	0	0	0	0	0	0	0	0	0	0	0	0	0	0	0	0	0	0
SP79219	56.82	0	0	0	0	0	0	0	0	0	28.68	0	0	0	0	0	0	19.66	0	0	0	0	0	0	11.87	0	0	0	0	0	0	0	0	0	0	0	42.31	0	0	0	0	0	0	21.19	0	0	0	0	0
SP79222	108.48	0	0	0	544.5	0	0	0	0	0	0	0	0	0	0	0	0	0	0	0	0	0	0	0	0	0	0	0	0	0	0	0	0	0	0	0	0	0	0	0	0	0	0	0	0	0	0	0	0
SP79225	23.09	0	0	0	0	0	0	0	0	0	30.2	0	0	0	0	0	0	0	0	0	0	0	0	0	0	2.64	0	0	0	0	0	0	0	0	0	0	11.87	0	0	0	0	0	0	32.81	0	0	0	0	0
SP79228	18.32	0	0	0	40.1	0	0	0	0	0	0	0	0	0	0	0	0	0	0	0	0	0	0	0	0	0	0	0	0	0	0	0	0	0	0	0	13.16	0	0	0	0	0	0	0	0	0	0	0	0
SP79231	63.52	0	0	0	294.38	0	0	0	0	0	0	0	0	0	0	0	0	0	0	0	0	0	0	0	0	0	0	0	0	0	0	0	0	0	0	0	0	0	0	0	0	0	0	0	0	0	0	0	0
SP79234	61.86	0	0	0	134.13	0	0	0	0	0	0	0	0	0	0	0	0	0	0	0	0	0	0	0	0	0	0	0	0	0	0	0	0	0	0	0	0	0	0	0	0	0	0	0	0	0	0	0	0
SP79237	59.04	0	0	0	124.15	0	0	0	0	0	0	0	0	0	0	0	0	0	0	0	0	0	0	0	0	0	0	0	0	0	0	0	0	0	0	0	0	0	0	0	0	0	0	0	0	0	0	0	0
SP79240	59.88	0	0	0	150.37	0	0	0	0	0	0	0	0	0	0	0	0	0	0	0	0	0	0	0	0	0	0	0	0	0	0	0	0	0	0	0	0	0	0	0	0	0	0	0	0	0	0	0	0
SP79243	16.14	0	0	0	0	0	0	0	0	0	12.63	0	0	0	0	0	0	0	0	0	0	0	0	0	0	8.12	0	0	0	0	0	0	0	0	0	0	0	0	0	0	0	0	0	20.36	0	0	0	0	0
SP79246	50.21	0	0	0	147.03	0	0	0	0	0	78.01	0	0	0	0	0	0	0	0	0	0	0	0	0	0	0	0	0	0	0	0	0	0	0	0	0	0	0	0	0	0	0	0	0	0	0	0	0	0
SP79249	64.55	0	0	0	183.61	0	0	0	0	0	0	0	0	0	0	0	0	0	0	0	0	0	0	0	0	0	0	0	0	0	0	0	0	0	0	0	0	0	0	0	0	0	0	0	0	0	0	0	0
SP79252	50.03	0	0	0	0	0	0	0	0	0	0	0	0	0	0	0	0	16.63	0	0	0	0	0	0	0	0	0	0	0	0	0	0	0	0	0	0	21.63	0	0	0	0	0	0	0	0	0	0	0	0
SP79255	41.26	0	0	0	9.11	0	0	0	0	0	0	0	0	0	0	0	0	0	0	0	0	0	0	0	0	0	0	0	0	0	0	0	0	0	0	0	0	0	0	0	0	0	0	55.39	0	0	0	0	0
SP79258	56.62	0	0	0	0	0	0	0	0	0	42.24	0	0	0	0	0	0	0	0	0	0	0	0	0	0	16.62	0	0	0	0	0	0	0	0	0	0	33.54	0	0	0	0	0	0	44.7	0	0	0	0	0
SP79261	32.83	0	0	0	0	0	0	0	0	0	0	0	0	0	0	0	0	24.18	0	0	0	0	0	0	0	0	0	0	0	0	0	0	0	0	0	0	11.13	0	0	0	0	0	0	0	0	0	0	0	0
SP79264	46.76	0	0	0	53.67	0	0	0	0	0	0	0	0	0	0	0	0	0	0	0	0	0	0	0	18.06	0	0	0	0	0	0	0	0	0	0	0	0	0	0	0	0	0	0	0	0	0	0	0	0
SP79267	64.84	0	0	0	176.17	0	0	0	0	0	0	0	0	0	0	0	0	0	0	0	0	0	0	0	0	0	0	0	0	0	0	0	0	0	0	0	23.07	0	0	0	0	0	0	0	0	0	0	0	0
SP79270	15.61	0	0	0	0	0	0	0	0	0	21.49	0	0	0	0	0	0	0	0	0	0	0	0	0	12.71	9.92	0	0	0	0	0	0	0	0	0	0	13.21	0	0	0	0	0	0	22.63	0	0	0	0	0
SP79279	21.46	0	0	0	0	0	0	0	0	0	45.91	0	0	0	0	0	0	0	0	0	0	0	0	0	0	0	0	0	0	0	0	0	0	0	0	0	22.44	0	0	0	0	0	0	24	0	0	0	0	0
SP79282	152.6	0	0	0	249.75	0	0	0	0	0	0	0	0	0	0	0	0	0	0	0	0	0	0	0	0	466.92	0	0	0	0	0	0	0	0	0	0	0	0	0	0	0	0	0	0	0	0	0	0	442.21
SP79285	101.27	0	0	0	161.87	0	0	0	0	0	0	0	0	0	0	0	0	0	0	0	0	0	0	0	0	0	0	0	0	0	0	0	0	0	0	0	0	0	0	0	0	0	0	0	0	0	0	0	0
SP79288	44.76	0	0	0	0	0	0	0	0	0	13.09	0	0	0	0	0	0	10.03	0	0	0	0	0	0	13.21	7.72	0	0	0	0	0	0	0	0	0	0	18.18	0	0	0	0	0	0	9.67	0	0	0	0	0
SP79291	34.06	0	0	0	37.1	0	0	0	0	0	46.92	0	0	0	0	0	0	0	0	0	0	0	0	0	23.64	7.6	0	0	0	0	0	0	0	0	0	0	0	0	0	0	0	0	0	14.4	0	0	0	0	0
SP79294	104.51	0	0	0	240.52	0	0	0	0	0	0	0	0	0	0	0	0	0	0	0	0	0	0	0	0	0	0	0	0	0	0	0	0	0	0	0	0	0	0	0	0	0	0	0	0	0	0	0	0
SP79297	130.87	0	0	0	407.47	0	0	0	0	0	0	0	0	0	0	0	0	0	0	0	0	0	0	0	0	0	0	0	0	0	0	0	0	0	0	0	0	0	0	0	0	0	0	0	0	0	0	0	133.86
SP79300	39.09	0	0	0	0	0	0	0	0	0	16.45	0	0	0	0	0	0	0	0	0	0	0	0	0	11.54	0	0	0	0	0	0	0	0	0	0	0	7.96	0	0	0	0	0	0	27.59	0	0	0	0	0
SP79303	63.89	0	0	0	93.14	0	0	0	0	0	0	0	0	0	0	0	0	0	0	0	0	0	0	0	0	0	0	0	0	0	0	0	0	0	0	0	0	0	0	0	0	0	0	10.77	0	0	0	0	0
SP79306	38.58	0	0	0	121.8	0	0	0	0	0	0	0	0	0	0	0	0	47.2	0	0	0	0	0	0	0	0	0	0	0	0	0	0	0	0	0	0	0	0	0	0	0	0	0	0	0	0	0	0	0
SP79309	33.49	0	0	0	166.21	0	0	0	0	0	0	0	0	0	0	0	0	31.7	0	0	0	0	0	0	0	0	0	0	0	0	0	0	0	0	0	0	0	0	0	0	0	0	0	0	0	0	0	0	0
SP79312	61.62	0	0	0	196.39	0	0	0	0	0	0	0	0	0	0	0	0	0	0	0	0	0	0	0	0	0	0	0	0	0	0	0	0	0	0	0	0	0	0	0	0	0	0	0	0	0	0	0	0
SP79315	43.72	0	0	0	0	0	0	0	0	0	17.07	0	0	0	0	0	0	0	0	0	0	0	0	0	0	0	0	0	0	0	0	0	0	0	0	0	11.41	0	0	0	0	0	0	13.92	0	0	0	0	0
SP79318	44.97	0	0	0	82.46	0	0	0	0	0	0	0	0	0	0	0	0	0	0	0	0	0	0	0	0	0	0	0	0	0	0	0	0	0	0	0	16.18	0	0	0	0	0	0	0	0	0	0	0	0
SP79321	26.04	0	0	0	0	0	0	0	0	0	0	0	0	0	0	0	0	31.51	0	0	0	0	0	0	0	0	0	0	0	0	0	0	0	0	0	0	12.23	0	0	0	0	0	0	0	0	0	0	0	0
SP79324	34.41	0	0	0	0	0	0	0	0	0	0	0	0	0	0	0	0	27.16	0	0	0	0	0	0	18.57	0	0	0	0	0	0	0	0	0	0	0	7.23	0	0	0	0	0	0	0	0	0	0	0	0
SP79327	6.35	0	0	0	23.03	0	0	0	0	0	0	0	0	0	0	0	0	0	0	0	0	0	0	0	0	0	0	0	0	0	0	0	0	0	0	0	0	0	0	0	0	0	0	0	0	0	0	0	0
SP79330	48.37	0	0	0	0	0	0	0	0	0	46.82	0	0	0	0	0	0	0	0	0	0	0	0	0	0	0	0	0	0	0	0	0	0	0	0	0	23.85	0	0	0	0	0	0	37.65	0	0	0	0	0
SP79333	105.43	0	0	0	812.36	0	0	0	0	0	0	0	0	0	0	0	0	0	0	0	0	0	0	0	0	0	0	0	0	0	0	0	0	0	0	0	0	0	0	0	0	0	0	0	0	0	0	0	0
SP79336	113.52	0	0	0	410.46	0	0	0	0	0	0	0	0	0	0	0	0	0	0	0	0	0	0	0	0	318.76	0	0	0	0	0	0	0	0	0	0	0	0	0	0	0	0	0	0	0	0	0	0	212.34
SP79339	17.81	0	0	0	0	0	0	0	0	0	0	0	0	0	0	0	0	8.87	0	0	0	0	0	0	0	0	0	0	0	0	0	0	0	0	0	0	11.86	0	0	0	0	0	0	9.16	0	0	0	0	0
SP79342	44.04	0	0	0	75.33	0	0	0	0	0	48.48	0	0	0	0	0	0	0	0	0	0	0	0	0	9.86	0	0	0	0	0	0	0	0	0	0	0	0	0	0	0	0	0	0	0	0	0	0	0	0
SP79345	40.21	0	0	0	46.67	0	0	0	0	0	0	0	0	0	0	0	0	0	0	0	0	0	0	0	0	0	0	0	0	0	0	0	0	0	0	0	0	0	0	0	0	0	0	0	0	0	0	0	0
SP79351	24.85	0	0	0	75.41	0	0	0	0	0	0	0	0	0	0	0	0	0	0	0	0	0	0	0	0	0	0	0	0	0	0	0	0	0	0	0	0	0	0	0	0	0	0	0	0	0	0	0	0
SP79354	35.04	0	0	0	76.02	0	0	0	0	0	0	0	0	0	0	0	0	0	0	0	0	0	0	0	0	0	0	0	0	0	0	0	0	0	0	0	0	0	0	0	0	0	0	0	0	0	0	0	0
SP79357	26.73	0	0	0	0	0	0	0	0	0	36.74	0	0	0	0	0	0	15.18	0	0	0	0	0	0	0	6.8	0	0	0	0	0	0	0	0	0	0	15.15	0	0	0	0	0	0	17.23	0	0	0	0	0
SP79359	15.35	0	0	0	0	0	0	0	0	0	12.47	0	0	0	0	0	0	0	0	0	0	0	0	0	0	0	0	0	0	0	0	0	0	0	0	0	7.77	0	0	0	0	0	0	13.15	0	0	0	0	0
SP79365	17.29	0	0	0	39.43	0	0	0	0	0	16.55	0	0	0	0	0	0	0	0	0	0	0	0	0	16.7	0	0	0	0	0	0	0	0	0	0	0	0	0	0	0	0	0	0	22.16	0	0	0	0	0
SP79368	25.49	0	0	0	68.36	0	0	0	0	0	0	0	0	0	0	0	0	0	0	0	0	0	0	0	0	0	0	0	0	0	0	0	0	0	0	0	0	0	0	0	0	0	0	0	0	0	0	0	0
SP79371	26.57	0	0	0	42.96	0	0	0	0	0	55.12	0	0	0	0	0	0	0	0	0	0	0	0	0	0	0	0	0	0	0	0	0	0	0	0	0	27.49	0	0	0	0	0	0	40.54	0	0	0	0	0
SP79374	49.28	0	0	0	116.9	0	0	0	0	0	0	0	0	0	0	0	0	0	0	0	0	0	0	0	0	0	0	0	0	0	0	0	0	0	0	0	0	0	0	0	0	0	0	0	0	0	0	0	0
SP79377	74.26	0	0	0	47.11	0	0	0	0	0	0	0	0	0	0	0	0	30.09	0	0	0	0	0	0	0	0	0	0	0	0	0	0	0	0	0	0	23.34	0	0	0	0	0	0	0	0	0	0	0	0
SP79380	122.8	0	0	0	350.01	0	0	0	0	0	0	0	0	0	0	0	0	0	0	0	0	0	0	0	0	0	0	0	0	0	0	0	0	0	0	0	0	0	0	0	0	0	0	0	0	0	0	0	0
SP79383	91.08	0	0	0	369.52	0	0	0	0	0	0	0	0	0	0	0	0	0	0	0	0	0	0	0	0	0	0	0	0	0	0	0	0	0	0	0	0	0	0	0	0	0	0	0	0	0	0	0	0
SP79387	44.87	0	0	0	67.15	0	0	0	0	0	0	0	0	0	0	0	0	0	0	0	0	0	0	0	0	0	0	0	0	0	0	0	0	0	0	0	0	0	0	0	0	0	0	6.97	0	0	0	0	0
SP79391	112.61	0	0	0	196.14	0	0	0	0	0	0	0	0	0	0	0	0	0	0	0	0	0	0	0	0	0	0	0	0	0	0	0	0	0	0	0	0	0	0	0	0	0	0	0	0	0	0	0	0
SP79395	85.16	0	0	0	303.87	0	0	0	0	0	0	0	0	0	0	0	0	0	0	0	0	0	0	0	0	0	0	0	0	0	0	0	0	0	0	0	0	0	0	0	0	0	0	0	0	0	0	0	0
SP79399	16.43	0	0	0	0	0	0	0	0	0	0	0	0	0	0	0	0	0	0	0	0	0	0	0	0	0	0	0	0	0	0	0	0	0	0	0	17.2	0	0	0	0	0	0	0	0	0	0	0	0
SP79403	13.09	0	0	0	22.35	0	0	0	0	0	0	0	0	0	0	0	0	0	0	0	0	0	0	0	0	0	0	0	0	0	0	0	0	0	0	0	5.34	0	0	0	0	0	0	6.97	0	0	0	0	0
SP79407	64.18	0	0	0	221.22	0	0	0	0	0	0	0	0	0	0	0	0	0	0	0	0	0	0	0	0	0	0	0	0	0	0	0	0	0	0	0	0	0	0	0	0	0	0	0	0	0	0	0	0
SP79411	35.99	0	0	0	0	0	0	0	0	0	23.4	0	0	0	0	0	0	0	0	0	0	0	0	0	0	0	0	0	0	0	0	0	0	0	0	0	21.95	0	0	0	0	0	0	20.08	0	0	0	0	0
SP79415	56.67	0	0	0	236.89	0	0	0	0	0	0	0	0	0	0	0	0	0	0	0	0	0	0	0	0	0	0	0	0	0	0	0	0	0	0	0	0	0	0	0	0	0	0	0	0	0	0	0	0
SP79419	76.99	0	0	0	196.81	0	0	0	0	0	0	0	0	0	0	0	0	0	0	0	0	0	0	0	0	0	0	0	0	0	0	0	0	0	0	0	0	0	0	0	0	0	0	0	0	0	0	0	0
SP79423	97.34	0	0	0	189.84	0	0	0	0	0	0	0	0	0	0	0	0	0	0	0	0	0	0	0	0	0	0	0	0	0	0	0	0	0	0	0	0	0	0	0	0	0	0	0	0	0	0	0	0
SP79427	48.5	0	0	0	15.09	0	0	0	0	0	0	0	0	0	0	0	0	19.99	0	0	0	0	0	0	0	0	0	0	0	0	0	0	0	0	0	0	16.97	0	0	0	0	0	0	0	0	0	0	0	0
SP79431	47.4	0	0	0	0	0	0	0	0	0	21.59	0	0	0	0	0	0	11.73	0	0	0	0	0	0	21.64	0	0	0	0	0	0	0	0	0	0	0	15.52	0	0	0	0	0	0	13.14	0	0	0	0	0
SP79435	41.19	0	0	0	179.62	0	0	0	0	0	0	0	0	0	0	0	0	25.26	0	0	0	0	0	0	0	0	0	0	0	0	0	0	0	0	0	0	0	0	0	0	0	0	0	0	0	0	0	0	0
SP79439	21.86	0	0	0	0	0	0	0	0	0	0	0	0	0	0	0	0	0	0	0	0	0	0	0	21.36	10.68	0	0	0	0	0	0	0	0	0	0	6.86	0	0	0	0	0	0	34.9	0	0	0	0	0
SP79443	33.91	0	0	0	41.96	0	0	0	0	0	0	0	0	0	0	0	0	0	0	0	0	0	0	0	0	0	0	0	0	0	0	0	0	0	0	0	0	0	0	0	0	0	0	0	0	0	0	0	0
SP79447	26.25	0	0	0	35.13	0	0	0	0	0	0	0	0	0	0	0	0	0	0	0	0	0	0	0	0	0	0	0	0	0	0	0	0	0	0	0	0	0	0	0	0	0	0	0	0	0	0	0	0
SP79451	34.04	0	0	0	41.07	0	0	0	0	0	0	0	0	0	0	0	0	6.88	0	0	0	0	0	0	0	0	0	0	0	0	0	0	0	0	0	0	0	0	0	0	0	0	0	0	0	0	0	0	0
SP79455	42.04	0	0	0	83.46	0	0	0	0	0	0	0	0	0	0	0	0	18.49	0	0	0	0	0	0	0	0	0	0	0	0	0	0	0	0	0	0	17.34	0	0	0	0	0	0	0	0	0	0	0	0
SP79458	38.81	0	0	0	81.84	0	0	0	0	0	0	0	0	0	0	0	0	0	0	0	0	0	0	0	0	0	0	0	0	0	0	0	0	0	0	0	0	0	0	0	0	0	0	0	0	0	0	0	0
SP79462	16.55	0	0	0	54.95	0	0	0	0	0	0	0	0	0	0	0	0	0	0	0	0	0	0	0	0	0	0	0	0	0	0	0	0	0	0	0	0	0	0	0	0	0	0	0	0	0	0	0	0
SP79466	9.4	0	0	0	23.92	0	0	0	0	0	0	0	0	0	0	0	0	0	0	0	0	0	0	0	0	0	0	0	0	0	0	0	0	0	0	0	4.42	0	0	0	0	0	0	0	0	0	0	0	0
SP79470	66.38	0	0	0	0	0	0	0	0	0	56.72	0	0	0	0	0	0	42.36	0	0	0	0	0	0	0	0	0	0	0	0	0	0	0	0	0	0	23.71	0	0	0	0	0	0	0	0	0	0	0	0
SP79474	60.35	0	0	0	116.93	0	0	0	0	0	0	0	0	0	0	0	0	0	0	0	0	0	0	0	0	0	0	0	0	0	0	0	0	0	0	0	0	0	0	0	0	0	0	60.61	0	0	0	0	0
SP107650	1019.54	1056.51	0	0	2315.4	0	0	0	0	0	0	0	0	0	0	0	0	0	614.49	0	0	0	0	0	0	0	0	0	0	0	0	0	0	0	0	0	0	0	0	0	0	0	0	0	0	0	0	0	0
SP109953	788.17	0	0	0	1742.96	0	0	0	0	0	0	0	0	0	0	0	0	0	0	0	0	0	0	0	0	0	0	0	0	0	0	0	0	0	0	0	0	0	0	0	0	0	0	0	0	0	0	0	0
SP107575	765.84	206.58	0	0	2222.04	0	0	0	0	0	0	0	0	0	0	0	0	0	219.73	0	0	0	0	0	325.27	0	0	0	0	0	0	0	0	0	0	0	0	0	0	0	0	0	0	0	0	0	0	0	0
SP107595	888.27	1559.23	0	0	2756.22	0	0	0	0	0	0	0	0	0	0	0	0	0	1240.4	0	0	0	0	0	1716.15	0	0	0	0	0	0	0	0	0	0	0	0	0	0	0	0	0	0	0	0	0	0	0	0
SP107603	540.99	1689.11	0	0	1885.7	0	0	0	0	0	0	0	0	0	0	0	0	0	2435.11	0	0	0	0	0	0	0	0	0	0	0	0	0	0	0	0	0	0	0	0	0	0	0	0	0	0	0	0	0	0
SP107607	681.23	1288.66	0	0	2047.01	0	0	0	0	0	0	0	0	0	0	0	0	0	1541.46	0	0	0	0	0	457.4	0	0	0	0	0	0	0	0	0	0	0	0	0	0	0	0	0	0	0	0	0	0	0	0
SP107624	441.65	697.23	0	0	1483.29	0	0	0	0	0	0	0	0	0	0	0	0	0	474.83	0	0	0	0	0	0	0	0	0	0	0	0	0	0	0	0	0	0	0	0	0	0	0	0	0	0	0	0	0	0
SP107640	625.62	4634.17	0	0	2026.8	0	0	0	0	0	0	0	0	0	0	0	0	0	5733.04	0	0	0	0	0	0	0	0	0	0	0	0	0	0	0	0	0	0	0	0	0	0	0	0	0	0	0	0	0	0
SP109801	525.56	270.37	0	0	1805.74	0	0	0	0	0	0	0	0	0	0	0	0	0	261.58	0	0	0	0	0	735.72	0	0	0	0	0	0	0	0	0	0	0	0	0	0	0	0	0	0	0	0	0	0	0	0
SP109941	272.26	87.36	0	0	1313.44	0	0	0	0	0	0	0	0	0	0	0	0	0	52.41	0	0	0	0	0	451.04	0	0	0	0	0	0	0	0	0	0	0	0	0	0	0	0	0	0	0	0	0	0	0	0
SP109957	608.28	2146.81	0	0	2979.36	0	0	0	0	0	0	0	0	0	0	0	0	0	1921.14	0	0	0	0	0	575.31	0	0	0	0	0	0	0	0	0	0	0	0	0	0	0	0	0	0	0	0	0	0	0	0
SP114016	515.17	1730.38	0	0	2178.36	0	0	0	0	0	0	0	0	0	0	0	0	0	1386.35	0	0	0	0	0	496.89	0	0	0	0	0	0	0	0	0	0	0	0	0	0	0	0	0	0	0	0	0	0	0	0
SP114020	672.78	2951.04	0	0	2378.5	0	0	0	0	0	0	0	0	0	0	0	0	0	1781.06	0	0	0	0	0	724.9	0	0	0	0	0	0	0	0	0	0	0	0	0	0	0	0	0	0	0	0	0	0	0	0
SP114032	903.45	696.35	0	0	1978.1	0	0	0	0	0	0	0	0	0	0	0	0	0	438.24	0	0	0	0	0	325.4	0	0	0	0	0	0	0	0	0	0	0	0	0	0	0	0	0	0	0	0	0	0	0	0
SP13072	663.58	1139.56	0	0	1632.09	0	0	0	0	0	0	0	0	0	0	0	0	0	1217.79	0	0	0	0	0	0	0	0	0	0	0	0	0	0	0	0	0	0	0	0	0	0	0	0	0	0	0	0	0	0
SP13078	447.2	1587.79	0	0	2292.22	0	0	0	0	0	0	0	0	0	0	0	0	0	2419.55	0	0	0	0	0	415.21	0	0	0	0	0	0	0	0	0	0	0	0	0	0	0	0	0	0	0	0	0	0	0	0
SP13084	985.98	411.49	0	0	2387.82	0	0	0	0	0	0	0	0	0	0	0	0	0	205.77	0	0	0	0	0	0	0	0	0	0	0	0	0	0	0	0	0	0	0	0	0	0	0	0	0	0	0	0	0	0
SP13206	557.99	2626.95	0	0	2006.93	0	0	0	0	0	0	0	0	0	0	0	0	0	3691.59	0	0	0	0	0	733.38	0	0	0	0	0	0	0	0	0	0	0	0	0	0	0	0	0	0	0	0	0	0	0	0
SP13242	664.39	2296.54	0	0	1507.75	0	0	0	0	0	0	0	0	0	0	0	0	0	2298.73	0	0	0	0	0	332.8	0	0	0	0	0	0	0	0	0	0	0	0	0	0	0	0	0	0	0	0	0	0	0	0
SP96540	273.37	623.99	0	0	901.85	0	0	0	0	0	0	0	0	0	0	0	0	0	930.03	0	0	0	0	0	216.66	0	0	0	0	0	0	0	0	0	0	0	0	0	0	0	0	0	0	0	0	0	0	0	0
SP110242	10776.6	0	0	0	0	0	0	0	0	0	0	0	0	0	0	0	0	0	0	10660.8	12691.7	0	0	0	0	0	17933.2	0	0	0	0	0	20443.1	0	0	0	0	0	0	0	0	0	0	0	0	0	0	0	0
SP17172	26969	0	0	0	21552.7	0	0	0	0	0	0	0	0	0	0	0	0	0	0	0	14188	0	0	0	0	0	17454.3	0	0	0	0	0	17094.7	0	0	0	0	0	0	0	0	0	0	0	0	0	0	0	0
SP18121	0	0	0	0	0	0	0	0	0	0	0	0	0	0	0	0	0	0	0	0	18316.6	0	0	0	0	0	11284.5	19746.3	0	0	0	0	38174.5	0	0	0	0	7728.2	0	0	0	0	0	0	0	0	0	0	26228.4
SP18310	30630	0	0	0	0	0	0	0	0	0	0	0	0	0	0	0	0	0	0	0	7709.52	0	0	0	0	0	17996.5	0	0	0	0	0	14087.2	0	0	0	0	0	0	0	0	0	0	0	0	0	0	0	0
SP19215	9369.66	0	0	0	0	0	0	0	0	0	0	0	0	0	0	0	0	0	0	0	10007.7	0	0	0	0	0	16014.7	0	0	0	0	0	31770.8	0	0	0	0	0	0	0	0	0	0	0	0	0	0	0	0
SP21017	6188.76	0	0	0	27876.9	0	0	0	0	0	0	0	0	0	0	0	0	0	0	6542.96	25914.4	0	0	0	0	0	8643.33	0	0	0	0	0	0	0	0	0	0	0	0	0	0	0	0	0	0	0	0	0	0
SP22383	6075.56	0	0	0	21301.8	0	0	0	0	0	0	0	0	0	0	0	0	0	0	7191.58	19255.2	0	0	0	0	0	6016.04	0	0	0	0	0	17253	0	0	0	0	0	0	0	0	0	0	0	0	0	0	0	0
SP96118	4721.54	0	0	0	0	0	0	0	0	0	0	0	0	0	0	0	0	0	0	1836.48	2514.13	0	0	0	0	0	2444.19	1257.62	0	0	0	0	0	0	0	0	0	1367.96	0	0	0	0	0	0	0	0	0	0	0
SP96133	10287.6	0	0	0	15048	0	0	0	0	0	0	0	0	0	0	0	0	0	0	0	7931.41	0	0	0	7648.66	0	10549.9	0	0	0	0	0	9833.6	0	0	0	0	0	0	0	0	0	0	0	0	0	0	0	0
SP114330	2872.92	198.38	0	0	3868.38	0	0	0	0	0	0	0	0	0	0	0	0	0	154.25	0	0	0	0	0	2752.27	0	0	0	0	0	0	0	0	0	0	0	0	0	0	0	223.6	0	0	0	0	0	0	500.55	0
SP119755	2538.93	184.53	0	0	6240.12	0	0	0	0	0	0	0	0	0	0	0	0	0	213.48	0	0	0	267.3	373.44	4535.49	0	0	0	0	0	0	0	0	0	0	0	0	0	0	0	446.32	0	1765.3	0	0	0	0	0	0
SP16934	1730.52	270.15	0	0	3937.84	0	0	0	0	0	0	0	0	0	0	0	0	0	383.76	0	0	0	1119.45	2298	2807.52	0	0	0	0	0	0	0	0	0	0	0	0	0	0	0	314.56	0	992.77	0	0	0	0	0	0
SP16958	3758.67	351.27	0	0	4840.98	0	0	0	0	0	0	0	0	0	0	0	0	0	74.65	0	0	0	296.14	717.33	6016.08	0	0	0	0	0	0	0	0	0	0	0	0	0	0	0	202.79	0	0	0	0	0	0	875.05	0
SP17016	2144.58	208.91	0	0	4240.4	0	0	0	0	0	0	0	0	0	0	0	0	0	47.54	0	0	0	134.93	518.38	3935.62	0	0	0	0	0	0	0	0	0	0	0	0	0	0	0	0	0	885.44	0	0	0	0	1087.26	0
SP17294	3147.72	0	0	0	5130.28	0	0	0	0	0	0	0	0	0	0	0	0	0	0	0	0	0	1479.7	4311.91	6634.23	0	0	0	0	0	0	0	0	0	0	0	0	0	0	0	0	0	0	0	0	0	0	2492.97	0
SP17329	2087.42	294.21	0	0	3488.13	0	0	0	0	0	0	0	0	0	0	0	0	0	85.38	0	0	0	34.21	152.46	1053.03	0	0	0	0	0	0	0	0	0	0	0	0	0	0	0	0	0	881.4	0	0	0	0	1147.5	0
SP17430	2072.52	233.13	0	0	3891.6	0	0	0	0	0	1686.44	0	0	0	0	0	0	0	165.87	0	0	0	50.83	149.02	1390.38	0	0	0	0	0	0	0	0	0	0	0	0	0	0	0	0	0	0	0	0	0	0	835.25	0
SP18787	4015.3	265.14	0	0	4132.32	0	0	0	0	0	0	0	0	0	0	0	0	0	0	0	0	0	130.64	216.26	6075.71	0	0	0	0	0	0	0	0	0	0	0	0	0	0	0	256.65	0	2231.15	0	0	0	0	1134.34	0
SP19582	1564.09	221.44	0	0	4167.54	0	0	0	0	0	1898.51	0	0	0	0	0	0	0	327.67	0	0	0	196.89	418.1	1467.03	0	0	0	0	0	0	0	0	0	0	0	0	0	0	0	0	0	0	0	0	0	0	999.54	0
SP19606	1834.21	199.17	0	0	6625.96	0	0	0	0	0	0	0	0	0	0	0	0	0	1449.43	0	0	0	1428.24	5632.93	2178.36	0	0	0	0	0	0	0	0	0	0	0	0	0	0	0	0	0	0	0	0	0	0	0	0
SP19670	2410.5	149.25	0	0	2561.17	0	0	0	0	0	0	0	0	0	0	0	0	0	35.36	0	0	0	0	0	4070.44	0	0	0	0	0	0	0	0	0	0	0	0	0	0	0	0	0	1788.23	0	0	0	0	595.44	0
SP19750	1556.82	129.96	0	0	2344.67	0	0	0	0	0	0	0	0	0	0	0	0	0	58.27	0	0	0	0	0	1413.17	0	0	0	0	0	0	0	0	0	0	0	0	0	0	0	169.78	0	691.78	0	0	0	0	503.87	0
SP19983	3234.96	280.54	0	0	5393.94	0	0	0	0	0	0	0	0	0	0	0	0	0	652.27	0	0	0	262.88	1399.63	6102.01	0	0	0	0	0	0	0	0	0	0	0	0	0	0	0	559.24	0	0	0	0	0	0	0	0
SP20993	2942.68	215.87	0	0	5798.66	0	0	0	0	0	0	0	0	0	0	0	0	0	594.28	0	0	0	133.66	166.34	3895.86	0	0	0	0	0	0	0	0	0	0	0	0	0	0	0	645.11	0	0	0	0	0	0	0	0
SP21057	2426.26	163.15	0	0	6647.82	0	0	0	0	0	0	0	0	0	0	0	0	0	303.42	0	0	0	127.21	189.76	4219.22	0	0	0	0	0	0	0	0	0	0	0	0	0	0	0	0	0	0	0	0	0	0	2647.05	0
SP21193	2846.27	141.13	0	0	4610.45	0	0	0	0	0	2259.31	0	0	0	0	0	0	0	123.08	0	0	0	442.75	883.95	2358.81	0	0	0	0	0	0	0	0	0	0	0	0	0	0	0	0	0	0	0	0	0	0	964.87	0
SP21528	3123.82	251.26	0	0	4240.75	0	0	0	0	0	0	0	0	0	0	0	0	0	208.74	0	0	0	0	0	2399.24	0	0	0	0	0	0	0	0	0	0	0	0	0	0	0	149.95	0	1028.03	0	0	0	0	630.7	0
SP22750	3339.56	170.52	0	0	4001.3	0	0	0	0	0	0	0	0	0	0	0	0	0	35.41	0	0	0	0	0	2675.74	0	0	0	0	0	0	0	0	0	0	0	0	0	0	0	0	0	1139.13	0	0	0	0	884.88	0
SP23078	1591.28	458.26	0	0	2807.22	0	0	0	0	0	0	0	0	0	0	0	0	0	513.41	0	0	0	0	0	2222.74	0	0	0	0	0	0	0	0	0	0	0	0	0	0	0	308.1	0	0	0	0	0	0	0	0
SP80271	2102.24	196.18	0	0	4497.11	0	0	0	0	0	0	0	0	0	0	0	0	0	66.14	0	0	0	531.25	1404.2	3203.9	0	0	0	0	0	0	0	0	0	0	0	0	0	0	0	0	0	0	0	0	0	0	2123.68	0
SP80367	1089.57	328.67	0	0	3095.63	0	0	0	0	0	0	0	0	0	0	0	0	0	714.98	0	0	0	0	0	2283.59	0	0	0	0	0	0	0	0	0	0	0	0	0	0	0	321.4	0	0	0	0	0	0	0	0
SP80423	2206.41	369.68	0	0	5198.78	0	0	0	0	0	0	0	0	0	0	0	0	0	299.41	0	0	0	61.4	167.74	2568.18	0	0	0	0	0	0	0	0	0	0	0	0	0	0	0	311.39	0	0	0	0	0	0	0	0
SP80657	2565.25	149.09	0	0	2842.5	0	0	0	0	0	0	0	0	0	0	0	0	0	183.6	0	0	0	0	0	2107.43	0	0	0	0	0	0	0	0	0	0	0	0	0	0	0	175.33	0	0	0	0	0	0	0	0
SP80754	2302.82	159.61	0	0	3170.12	0	0	0	0	0	0	0	0	0	0	0	0	0	26.18	0	0	0	62.07	104.07	1553.11	0	0	0	0	0	0	0	0	0	0	0	0	0	0	0	250.29	0	911.42	0	0	0	0	670.73	0
SP80950	1636.9	0	0	0	2564.03	0	0	0	0	0	0	0	0	0	0	0	0	0	0	0	0	0	0	0	3082.78	0	0	0	0	0	0	0	0	0	0	0	0	0	0	0	0	0	0	0	0	0	0	0	0
SP81137	1735.96	218.6	0	0	3613.14	0	0	0	0	0	0	0	0	0	0	0	0	0	911.6	0	0	0	0	0	0	0	0	0	0	0	0	0	0	0	0	0	0	0	0	0	0	0	1365.6	0	0	0	0	2991.02	0
SP81172	1436.46	234.02	0	0	6323.85	0	0	0	0	0	0	0	0	0	0	0	0	0	660.63	0	0	0	0	0	2430.48	0	0	0	0	0	0	0	0	0	0	0	0	0	0	0	393.93	0	0	0	0	0	0	0	0
SP81440	1679.49	145.67	0	0	2165.09	0	0	0	0	0	0	0	0	0	0	0	0	0	152.34	0	0	0	48.31	58.72	1441.99	0	0	0	0	0	0	0	0	0	0	0	0	0	0	0	162.79	0	753.29	0	0	0	0	0	0
SP81494	1611.55	0	0	0	2988.49	0	0	0	0	0	0	0	0	0	0	0	0	0	0	0	0	0	0	0	1768.74	0	0	0	0	0	0	0	0	0	0	0	0	0	0	0	0	0	0	0	0	0	0	0	0
SP81711	3440.58	323.14	0	0	7584.08	0	0	0	0	0	0	0	0	0	0	0	0	0	308.37	0	0	0	25.03	177.8	3491.19	0	0	0	0	0	0	0	0	0	0	0	0	0	0	0	263.86	0	1496.08	0	0	0	0	2803.7	0
SP81840	2456.75	0	0	0	4469.07	0	0	0	0	0	0	0	0	0	0	0	0	0	0	0	0	0	161.85	171.56	1244.28	0	0	0	0	0	0	0	0	0	0	0	0	0	0	0	253.12	0	1430.29	0	0	0	0	1143.21	0
SP82087	2911.35	250.84	0	0	4758.22	0	0	0	0	0	0	0	0	0	0	0	0	0	504.37	0	0	0	0	0	2608.57	0	0	0	0	0	0	0	0	0	0	0	0	0	0	0	422.48	0	0	0	0	0	0	0	0
SP82103	2413.03	0	0	0	3553.95	0	0	0	0	0	0	0	0	0	0	0	0	0	0	0	0	0	0	0	2993.16	0	0	0	0	0	0	0	0	0	0	0	0	0	0	0	320.26	0	0	0	0	0	0	0	0
SP96110	2134.13	77.65	0	0	4058.31	0	0	0	0	0	0	0	0	0	0	0	0	0	171.08	0	0	0	0	0	4475.12	0	0	0	0	0	0	0	0	0	0	0	0	0	0	0	227.06	0	0	0	0	0	0	0	0
SP96112	1717.87	0	0	0	2932.29	0	0	0	0	0	0	0	0	0	0	0	0	0	0	0	0	0	14.25	30.1	758.12	0	0	0	0	0	0	0	0	0	0	0	0	0	0	0	118.02	0	612.52	0	0	0	0	272.94	0
SP96114	3457.03	252.31	0	0	5102.58	0	0	0	0	0	0	0	0	0	0	0	0	0	325.02	0	0	0	155.77	564.95	5225.28	0	0	0	0	0	0	0	0	0	0	0	0	0	0	0	345.35	0	0	0	0	0	0	0	0
SP96116	2238.23	169.25	0	0	2567.62	0	0	0	0	0	0	0	0	0	0	0	0	0	25.76	0	0	0	0	0	4699.92	0	0	0	0	0	0	0	0	0	0	0	0	0	0	0	0	0	2225.41	0	0	0	0	770.11	0
SP96120	2370.63	0	0	0	6145.43	0	0	0	0	0	0	0	0	0	0	0	0	0	0	0	0	0	470.96	874.22	6508.41	0	0	0	0	0	0	0	0	0	0	0	0	0	0	0	497.78	0	2505.7	0	0	0	0	0	0
SP96122	2891.65	165.25	0	0	5558.19	0	0	0	0	0	0	0	0	0	0	0	0	0	0	0	0	0	52.36	124.21	5344.06	0	0	0	0	0	0	0	0	0	0	0	0	0	0	0	483.98	0	4104.45	0	0	0	0	795.33	0
SP96124	2378.12	217.68	0	0	3020.55	0	0	0	0	0	0	0	0	0	0	0	0	0	140.85	0	0	0	0	0	2184.3	0	0	0	0	0	0	0	0	0	0	0	0	0	0	0	180.25	0	804.6	0	0	0	0	384.66	0
SP96126	3630.15	167.85	0	0	6388.24	0	0	0	0	0	0	0	0	0	0	0	0	0	30.74	0	0	0	258.49	288.92	4292.2	0	0	0	0	0	0	0	0	0	0	0	0	0	0	0	446.46	0	1693.19	0	0	0	0	1393.76	0
SP96129	2423.1	149.57	0	0	4108.31	0	0	0	0	0	0	0	0	0	0	0	0	0	279.45	0	0	0	86.93	153.75	3079.5	0	0	0	0	0	0	0	0	0	0	0	0	0	0	0	214.06	0	0	0	0	0	0	777.29	0
SP16886	0	0	0	0	91756.3	0	0	0	0	0	0	0	406716	107289	0	0	0	0	0	0	0	0	0	0	0	0	0	0	0	0	0	0	0	0	256174	0	0	0	0	0	0	0	0	0	0	0	0	0	0
SP17905	0	0	0	0	506182	0	0	0	0	0	0	0	862865	198847	281716	0	0	0	0	0	0	0	0	0	0	0	0	0	0	0	0	0	0	0	612225	0	0	0	0	0	0	0	0	0	0	0	0	0	0
SP18946	0	0	0	0	186942	0	0	0	0	0	0	0	421604	131150	61309.7	0	0	0	0	0	0	0	0	0	0	0	0	0	0	0	0	0	0	0	161160	0	0	0	0	0	0	0	0	0	0	0	0	0	0
SP19295	0	0	0	0	40921.5	0	0	0	0	0	0	0	134496	45382.5	0	0	0	0	0	0	0	0	0	0	0	0	0	0	0	0	0	0	0	0	44596.9	0	0	0	0	0	0	0	0	0	0	0	0	0	0
SP21400	0	0	0	0	207504	0	0	0	0	0	0	0	222817	216444	0	0	0	0	0	0	0	0	0	0	0	0	0	0	0	0	0	0	0	0	151269	0	0	0	0	0	0	0	0	0	0	0	0	0	0
SP22031	0	0	0	0	25147.8	0	0	0	0	0	0	0	120562	42714.6	0	0	0	0	0	0	0	0	0	0	0	0	0	0	0	0	0	0	0	0	49175.4	0	0	0	0	0	0	0	0	0	0	0	0	0	0
SP80615	0	0	0	0	460178	0	0	0	0	0	0	0	1.04654e+06	236845	0	0	0	0	0	0	0	0	0	0	0	0	0	0	0	0	0	0	0	0	690199	0	0	0	0	0	0	0	0	0	0	0	0	0	0
SP81312	0	0	0	0	154143	0	0	0	0	0	0	0	285526	294267	0	0	0	0	0	0	0	0	0	0	0	0	0	0	0	0	0	0	0	0	80471	0	0	0	0	0	0	0	0	0	0	0	0	0	0
SP110842	2590.52	932.78	0	0	6541.91	0	0	0	0	0	0	0	0	0	0	0	0	0	664.79	0	0	0	3006.6	6114.03	2686.71	0	0	0	0	0	0	0	0	0	649.6	0	0	0	0	0	705.89	0	0	1031.7	0	0	0	0	0
SP110845	1840.48	1049.37	0	0	7070.14	0	0	0	0	0	0	0	0	0	0	0	0	0	389.38	0	0	0	7672.64	13943.2	0	0	0	0	0	0	0	0	0	0	2225.76	0	0	0	0	0	866.93	0	2455.96	0	0	0	0	0	0
SP110846	652.68	520.24	0	0	5122.74	0	0	0	0	0	0	0	0	0	0	0	0	0	815.58	0	0	0	87.01	304.92	880.98	0	0	0	0	0	0	0	0	0	0	0	0	0	0	0	404.9	0	0	404.43	0	0	0	0	0
SP110847	3268.91	692.95	0	0	6431.42	0	0	0	0	0	0	0	0	0	0	0	0	0	547.77	0	0	0	708.42	1679.58	1082.49	0	0	0	0	0	0	0	0	0	254.54	0	0	0	0	0	630.01	0	1028.18	624.27	0	0	0	0	0
SP110849	1283.98	1336.41	0	0	5441.99	0	0	0	0	0	0	0	0	0	0	0	0	0	151.11	0	0	0	3264.26	4703.54	2513.03	0	0	0	0	0	0	0	0	0	627.97	0	0	0	0	0	458.76	0	0	0	0	0	0	0	0
SP110851	2034.01	740.89	0	0	7229.87	0	0	0	0	0	0	0	0	0	0	0	0	0	960.05	0	0	0	617.71	1425.59	3773.91	0	0	0	0	0	0	0	0	0	0	0	0	0	0	0	692	0	0	1032.37	0	0	0	0	0
SP110853	1528.45	951.23	4153.81	0	5719.58	0	0	0	0	0	1577.55	0	0	0	0	0	0	0	616.08	0	0	0	4248.56	8509.76	2394.18	0	0	0	0	0	0	0	0	0	0	0	0	0	0	0	534.7	0	0	1965.95	0	0	0	0	0
SP110855	1562.19	601.18	0	0	7519.55	0	0	0	0	0	0	0	0	0	0	0	0	0	889.58	0	0	0	4653.65	12610.2	2026.02	0	0	0	0	0	0	0	0	0	0	0	0	0	0	0	603.5	0	0	0	0	0	0	0	0
SP110857	1585.91	285.03	0	0	5575.54	0	0	0	0	0	0	0	0	0	0	0	0	0	200.58	0	0	0	363.22	1007.62	3564.53	0	0	0	0	0	0	0	0	0	0	0	0	0	0	0	460.43	0	0	0	0	0	0	0	0
SP110859	1455.07	294.07	0	0	10090.6	0	0	0	0	0	0	0	0	0	0	0	0	0	42.69	0	0	0	8202.18	7835.59	4000.56	0	0	0	0	0	0	0	0	0	4088.45	0	0	0	0	0	704.97	0	0	0	0	0	0	0	0
SP110860	1356.18	1170.97	0	0	9220.35	0	0	0	0	0	0	0	0	0	0	0	0	0	441.91	0	0	0	7113.63	14707.6	2209.62	0	0	0	0	0	0	0	0	0	1668.62	0	0	0	0	0	1004.89	0	0	0	0	0	0	0	0
SP110861	1202.4	813.51	0	0	4026.27	0	0	0	0	0	0	0	0	0	0	0	0	0	796.38	0	0	0	1243.91	2856.11	2122.67	0	0	0	0	0	0	0	0	0	0	0	0	0	0	0	367.74	0	0	567.25	0	0	0	0	0
SP110863	1551	471	0	0	6255.38	0	0	0	0	0	0	0	0	0	0	0	0	0	157.04	0	0	0	4976.42	11521.4	2556.32	0	0	0	0	0	0	0	0	0	0	0	0	0	0	0	644.36	0	0	0	0	0	0	0	0
SP110865	1534.6	4580.09	10922	0	9112.44	0	0	0	0	0	3891.34	0	0	0	0	0	0	0	3990.12	0	0	0	4517.84	10108.4	1494.42	0	0	0	0	0	0	0	0	0	910.21	0	0	0	0	0	761.38	0	0	3195.96	0	0	0	0	0
SP110866	1518.42	206.52	0	0	4987.7	0	0	0	0	0	0	0	0	0	0	0	0	0	92.35	0	0	0	6595.09	7852.07	1958.12	0	0	0	0	0	0	0	0	0	683.28	0	0	0	0	0	454.79	0	0	0	0	0	0	0	0
SP111000	1473.38	408.52	0	0	4196.82	0	0	0	0	0	0	0	0	0	0	0	0	0	259.25	0	0	0	4932.6	9618.91	4493.21	0	0	0	0	0	0	0	0	0	942.19	0	0	0	0	0	518.87	0	0	1712.22	0	0	0	0	0
SP111001	3342.51	2533.8	0	0	7127.3	0	0	0	0	0	0	0	0	0	0	0	0	0	695.97	0	0	0	7099.3	23797.6	4778.52	0	0	0	0	0	0	0	0	0	0	0	1743.61	0	0	0	886.61	0	0	0	0	0	0	0	0
SP111002	544.61	343.78	0	0	2780.18	0	0	0	0	0	0	0	0	0	0	0	0	0	144.4	0	0	0	1414.46	2357.11	1315.57	0	0	0	0	0	0	0	0	0	288.02	0	0	0	0	0	203.74	0	0	0	0	0	0	0	0
SP111004	2696.5	205.25	0	0	7982.69	0	0	0	0	0	0	0	0	0	0	0	0	0	112.64	0	0	0	405.48	781.23	2223.07	0	0	0	0	0	0	0	0	0	254.37	0	0	0	0	0	638.34	0	1926.35	0	0	0	0	0	0
SP111006	1872.51	1109.69	0	0	8197.59	0	0	0	0	0	0	0	0	0	0	0	0	0	1899.22	0	0	0	2211.08	3706.55	4523.5	0	0	0	0	0	0	0	0	0	0	0	0	0	0	0	685.24	0	0	0	0	0	0	0	0
SP111008	1492.39	316.52	1334.6	0	4271.27	0	0	0	0	0	1493.08	0	0	0	0	0	0	0	89.01	0	0	0	791.94	1636.61	0	0	0	0	0	0	0	0	0	0	459.33	0	0	0	0	0	467.61	0	1486.18	717.73	0	0	0	0	0
SP111009	1216.42	0	0	0	3451.47	0	0	0	0	0	0	0	0	0	0	0	0	0	0	0	0	0	5129.21	8339.98	3189.82	0	0	0	0	0	0	0	0	0	770.11	0	0	0	0	0	468.57	0	0	1316.44	0	0	0	0	0
SP111011	1117.67	937.79	0	0	5202.62	0	0	0	0	0	0	0	0	0	0	0	0	0	1250.6	0	0	0	10480.4	18181.4	2093.39	0	0	0	0	0	0	0	0	0	1259.56	0	0	0	0	0	758.13	0	0	3038.01	0	0	0	0	0
SP111013	1173.88	553.5	0	0	3433.94	0	0	0	0	0	0	0	0	0	0	0	0	0	198.62	0	0	0	658.6	1235.03	1142.58	0	0	0	0	0	0	0	0	0	0	0	0	0	0	0	285.25	0	622.11	0	0	0	0	0	0
SP111014	724.23	158.39	0	0	854.64	0	0	0	0	0	1750.53	0	0	0	0	0	0	0	171.89	0	0	0	2124.22	3386.51	0	0	0	0	0	0	0	0	0	0	892.41	0	843.22	0	0	0	246.87	0	425.54	1794.59	0	0	0	0	0
SP111015	452.85	163.96	0	0	6420.07	0	0	0	0	0	0	0	0	0	0	0	0	0	315.51	0	0	0	2533.63	4683.01	1677.8	0	0	0	0	0	0	0	0	0	0	0	0	0	0	0	328.86	0	0	0	0	0	0	0	0
SP111017	1511.83	309.86	0	0	4519.54	0	0	0	0	0	0	0	0	0	0	0	0	0	27.02	0	0	0	4635.22	7726.13	1952.07	0	0	0	0	0	0	0	0	0	607.79	0	1251.41	0	0	0	425.61	0	0	0	0	0	0	0	0
SP111019	1011.16	898.03	0	0	0	0	0	0	0	0	4484.11	0	0	0	0	0	0	0	341.74	0	0	0	10017.7	13940	910.17	0	0	0	0	0	0	0	0	0	4037.68	0	2019.43	0	0	0	371.65	0	0	4696.35	0	0	0	0	0
SP111021	17.02	0	0	0	33	0	0	0	0	0	0	0	0	0	0	0	0	0	0	0	0	0	0	0	0	0	0	0	0	0	0	0	0	0	0	0	0	0	0	0	0	0	0	0	0	0	0	0	0
SP111024	1072.58	546.39	0	0	4982.92	0	0	0	0	0	0	0	0	0	0	0	0	0	349.95	0	0	0	5288.9	9554.86	2285.6	0	0	0	0	0	0	0	0	0	1804.26	0	0	0	0	0	569.14	0	0	2007.39	0	0	0	0	0
SP111026	1514.35	398.36	0	0	7473.73	0	0	0	0	0	0	0	0	0	0	0	0	0	55.44	0	0	0	9740.02	24534.8	1805.01	0	0	0	0	0	0	0	0	0	0	0	0	0	0	0	645.13	0	0	0	0	0	0	0	0
SP111027	906.04	402.64	0	0	3281.09	0	0	0	0	0	0	0	0	0	0	0	0	0	328.04	0	0	0	83.2	238.8	1136.21	0	0	0	0	0	0	0	0	0	0	0	0	0	0	0	140.54	0	0	0	0	0	0	0	0
SP111029	626.87	122.13	0	0	2096.04	0	0	0	0	0	0	0	0	0	0	0	0	0	65.56	0	0	0	74.45	171.1	2683.96	0	0	0	0	0	0	0	0	0	0	0	0	0	0	0	130.78	0	0	169.22	0	0	0	0	0
SP111030	1209.59	871.85	0	0	7524.98	0	0	0	0	0	0	0	0	0	0	0	0	0	883.54	0	0	0	3044.44	5798.57	3250.93	0	0	0	0	0	0	0	0	0	532.29	0	0	0	0	0	399.78	0	0	0	0	0	0	0	0
SP111031	1505.39	895.55	0	0	7223.35	0	0	0	0	0	0	0	0	0	0	0	0	0	559.76	0	0	0	3970.49	7989.73	8098.32	0	0	0	0	0	0	0	0	0	0	0	0	0	0	0	648.31	0	0	0	0	0	0	0	0
SP111033	1065.81	489.42	0	0	6622.34	0	0	0	0	0	0	0	0	0	0	0	0	0	179.16	0	0	0	1932.1	3948.19	1987.36	0	0	0	0	0	0	0	0	0	571	0	0	0	0	0	544.52	0	0	0	0	0	0	0	0
SP111035	1179.79	520.51	0	0	6804.09	0	0	0	0	0	0	0	0	0	0	0	0	0	398.95	0	0	0	1840.18	5535.08	0	0	0	0	0	0	0	0	0	0	0	0	0	0	0	0	928.01	0	1802.1	0	0	0	0	0	0
SP111036	1335.8	350.17	0	0	4733.47	0	0	0	0	0	0	0	0	0	0	0	0	0	217.44	0	0	0	308.34	693.84	2863.58	0	0	0	0	0	0	0	0	0	0	0	0	0	0	0	405.86	0	1780.64	609.91	0	0	0	0	0
SP111038	1393.24	1700.19	0	0	9615.16	0	0	0	0	0	0	0	0	0	0	0	0	0	572.07	0	0	0	3521.59	5375.17	4669.43	0	0	0	0	0	0	0	0	0	1049.9	0	0	0	0	0	793.06	0	0	0	0	0	0	0	0
SP111039	995.17	144.85	0	0	3747.62	0	0	0	0	0	960.79	0	0	0	0	0	0	0	44.47	0	0	0	130.37	98.96	861.4	0	0	0	0	0	0	0	0	0	0	0	0	0	0	0	90.48	0	0	0	0	0	0	0	0
SP111040	484.77	307.76	0	0	3055.21	0	0	0	0	0	0	0	0	0	0	0	0	0	351.82	0	0	0	679.4	1034.26	2566.24	0	0	0	0	0	0	0	0	0	0	0	454.31	0	0	0	289.2	0	0	0	0	0	0	0	0
SP111042	316.14	71.6	0	0	1259.68	0	0	0	0	0	0	0	0	0	0	0	0	0	49.95	0	0	0	155.89	218.16	582.28	0	0	0	0	0	0	0	0	0	61.75	0	0	0	0	0	92.65	0	0	329.95	0	0	0	0	0
SP111043	1906.99	555.52	0	0	6003.24	0	0	0	0	0	0	0	0	0	0	0	0	0	417.74	0	0	0	6336.11	20025.5	4824.75	0	0	0	0	0	0	0	0	0	0	0	0	0	0	0	669.45	0	0	0	0	0	0	0	0
SP111045	2220.09	287.8	0	0	5147.72	0	0	0	0	0	0	0	0	0	0	0	0	0	220.6	0	0	0	0	302.32	0	0	0	0	0	0	0	0	0	0	0	0	0	0	0	0	545.65	0	1155.62	652.32	0	0	0	0	0
SP111047	3260.8	3194.47	0	0	8153.98	0	0	0	0	0	0	0	0	0	0	0	0	0	3134.19	0	0	0	2289.2	2787.45	5300.12	0	0	0	0	0	0	0	0	0	0	0	2548.64	0	0	0	706.68	0	0	0	0	0	0	0	0
SP111049	3095.91	618.81	0	0	6097.69	0	0	0	0	0	0	0	0	0	0	0	0	0	440.04	0	0	0	1866.17	4345.78	5878.9	0	0	0	0	0	0	0	0	0	605.84	0	0	0	0	0	643.69	0	0	686.44	0	0	0	0	0
[truncated: 2,023 more rows]
[truncated: 37 more columns]
